# Supplementary material for: High N-glycan multiplicity is critical for neuronal adhesion and sensitizes the developing cerebellum to N-glycosylation defect
Source: eLife. 2018 Oct 12;7:e38309. doi: 10.7554/eLife.38309 (PMC6185108; doi:10.7554/eLife.38309)
Supplement: Supplementary file 1. — Normalized and log2 transformed intensities of the 1982 proteins detected by total proteomics and their relative abundance levels in the En1-Cre; Srd5a3fl/- mutant cerebellum. [file elife-38309-supp1.xlsx]

## Sheet: Total proteomics
Mut 1- Litter A	Mut 2 - Litter B	Mut 3 - Litter C	Mut 4 - Litter C	Ctrl 1 - Litter A	Ctrl 2 - Litter B	Ctrl 3 - Litter C	Ctrl 4 - Litter C	p-value	q-value	Gene name	Protein name	Protein uniprot IDs	Difference of means
23.7095	24.1511	24.0255	24.1266	23.7263	23.2957	24.4651	23.7325	0.526363	0.549532	Marc2	Mitochondrial amidoxime reducing component 2	Q922Q1	0.19826
26.0088	26.4547	26.3323	26.2505	25.9311	25.9658	26.0299	26.1012	0.0681434	0.181172	Sept2	Septin-2	P42208	0.254567
25.871	25.8464	25.6264	25.9612	26.1475	26.1079	25.8789	25.8964	0.114405	0.282792	Sept3	Neuronal-specific septin-3	Q9Z1S5	-0.181487
25.0299	24.8579	25.1275	25.0836	25.5625	24.9768	24.8832	25.2188	0.45579	0.551911	Sept5	Septin-5	Q9Z2Q6	-0.135562
25.3348	25.1394	24.9449	24.8796	24.9568	25.0233	24.8899	24.9005	0.224899	0.410582	Sept6	Septin-6	Q9R1T4-2	0.132042
26.8723	27.0684	26.9193	27.2345	27.3789	27.3514	27.5252	27.3284	0.0476912	0.12417	Sept7	Septin-7	O55131	-0.372322
23.3144	23.2887	23.4808	22.8605	23.3512	23.2475	23.1101	22.9181	0.48314	0.645675	Sept8	Septin-8	Q8CHH9	0.079345
24.3808	24.4427	24.2138	24.4469	23.4367	23.7649	24.4305	23.554	0.123226	0.155642	Sept9	Septin-9	Q80UG5-3	0.574538
27.3609	27.1145	27.0151	27.1525	27.3819	27.2395	27.0151	27.2656	0.133741	0.574391	Sept10	Septin-11	Q8C1B7-3	-0.0647875
23.9362	23.511	23.3554	23.5505	23.7457	23.6969	23.4737	23.6069	0.639911	0.795943	Aak1	AP2-associated protein kinase 1	Q3UHJ0-2	-0.0425375
27.5673	27.6462	27.6072	27.6487	27.5066	27.4812	27.2785	27.5764	0.0854115	0.288784	Aars	Alanine--tRNA ligase, cytoplasmic	Q8BGQ7	0.156622
23.847	24.2455	24.3789	23.3844	23.5904	23.9381	23.8998	23.6447	0.306777	0.387006	Aarsd1	Alanyl-tRNA editing protein Aarsd1	Q3THG9	0.195705
27.3217	27.2424	27.1208	27.2195	27.5125	27.4174	27.2423	27.4139	0.00206158	0.162653	Abat	4-aminobutyrate aminotransferase, mitochondrial	P61922	-0.170443
24.921	25.1468	25.1212	24.9959	23.6445	24.4138	24.3033	23.9263	0.00424813	0	Abcd3	ATP-binding cassette sub-family D member 3	P55096	0.974238
24.9236	25.0176	24.8748	25.0074	25.1183	24.9143	25.1241	25.0325	0.338874	0.562867	Abce1	ATP-binding cassette sub-family E member 1	P61222	-0.0914375
24.2196	24.1661	24.5359	24.3267	24.2912	24.3361	24.2538	24.3564	0.979476	0.982176	Abcf1	ATP-binding cassette sub-family F member 1	Q6P542	0.0027275
23.7317	23.3695	23.4502	23.4511	23.5692	23.6906	23.7218	23.5298	0.330519	0.492046	Abcf2	ATP-binding cassette sub-family F member 2	Q99LE6	-0.127235
23.1961	22.7553	22.8886	22.8023	23.4783	23.7691	23.0514	22.7092	0.245979	0.277302	Abr	Active breakpoint cluster region-related protein	Q5SSL4-4	-0.341418
25.3815	25.0006	25.496	25.372	25.5114	25.5326	24.7385	25.2849	0.876278	0.894916	Acaa1a;Acaa1b	3-ketoacyl-CoA thiolase A, peroxisomal;3-ketoacyl-CoA thiolase B, peroxisomal	Q921H8	0.045685
25.1174	25.6178	24.9767	25.1737	25.0508	25.1858	25.3938	25.203	0.945021	0.953238	Acaa2	3-ketoacyl-CoA thiolase, mitochondrial	Q8BWT1	0.013065
24.6655	24.8871	24.8481	24.8671	24.8236	24.8363	24.9613	24.6313	0.968835	0.976401	Acaca	Acetyl-CoA carboxylase 1;Biotin carboxylase	Q5SWU9	0.0037925
24.2878	24.7355	24.3766	24.5728	24.7401	24.7044	24.7157	24.6124	0.183788	0.311042	Acad9	Acyl-CoA dehydrogenase family member 9, mitochondrial	Q8JZN5	-0.199963
26.0529	25.7344	25.8856	25.7016	26.1881	26.1218	25.982	26.1722	0.0600396	0.169562	Acadl	Long-chain specific acyl-CoA dehydrogenase, mitochondrial	P51174	-0.272382
24.4531	24.436	24.3828	24.4866	24.5327	24.558	24.5894	24.7446	0.0257792	0.216904	Acadm	Medium-chain specific acyl-CoA dehydrogenase, mitochondrial	P45952	-0.166538
23.8191	23.3191	23.8281	23.2814	24.3701	24.2397	24.1171	23.6216	0.03522	0.116577	Acads	Short-chain specific acyl-CoA dehydrogenase, mitochondrial	Q07417	-0.525225
23.9054	23.8037	23.7318	23.6423	23.9454	23.6701	23.6564	23.9511	0.745198	0.851668	Acadsb	Short/branched chain specific acyl-CoA dehydrogenase, mitochondrial	Q9DBL1	-0.03497
24.4835	24.7733	24.702	24.2992	24.1509	24.4109	24.4786	24.1607	0.014327	0.12163	Acadvl	Very long-chain specific acyl-CoA dehydrogenase, mitochondrial	P50544	0.264218
28.2044	28.3573	28.3778	28.5025	28.5991	28.1846	28.1751	28.383	0.870231	0.909327	Acat1	Acetyl-CoA acetyltransferase, mitochondrial	Q8QZT1	0.025065
27.1564	27.3217	27.6061	27.3947	26.7428	26.4064	26.5983	26.5833	0.0091924	0.027	Acat2	Acetyl-CoA acetyltransferase, cytosolic	Q8CAY6	0.78704
22.739	22.7742	22.4833	22.5203	23.0459	22.5381	22.884	23.0255	0.235762	0.312747	Acbd3	Golgi resident protein GCP60	Q8BMP6	-0.244193
25.7896	25.779	25.5512	25.4345	26.1262	25.7848	25.8894	26.0143	0.0754457	0.164456	Acin1	Apoptotic chromatin condensation inducer in the nucleus	Q9JIX8-4	-0.315125
27.2759	27.2342	27.2951	27.3457	27.3547	27.5393	27.4738	27.3743	0.0939464	0.314204	Acly	ATP-citrate synthase	Q91V92	-0.147817
26.4688	26.4656	26.5129	26.5531	26.6157	26.4849	26.3655	26.3526	0.60719	0.780219	Aco1	Cytoplasmic aconitate hydratase	P28271	0.0454225
29.183	29.2985	29.2776	29.3487	29.5504	29.3756	29.383	29.3789	0.151445	0.363478	Aco2	Aconitate hydratase, mitochondrial	Q99KI0	-0.14502
27.4244	27.5275	27.4162	27.4193	27.7458	27.598	27.5857	27.3922	0.170383	0.386584	Acot1	Acyl-coenzyme A thioesterase 1	O55137	-0.133567
26.9672	26.9362	26.9422	26.974	27.1204	27.189	27.0934	27.2027	0.0048271	0.15623	Acot7	Cytosolic acyl coenzyme A thioester hydrolase	Q91V12-2	-0.196448
25.9222	25.6604	25.6738	25.4636	25.606	25.6633	25.4337	25.5447	0.302507	0.492466	Acox1	Peroxisomal acyl-coenzyme A oxidase 1	Q9R0H0-2	0.118088
25.6499	25.1079	25.4076	24.6914	24.6312	25.0237	25.5087	25.1812	0.716056	0.744696	Acp1	Low molecular weight phosphotyrosine protein phosphatase	Q9D358	0.12797
24.454	24.1199	24.0669	24.123	24.7587	24.3829	24.231	24.5085	0.0090026	0.107552	Acsbg1	Long-chain-fatty-acid--CoA ligase ACSBG1	Q99PU5	-0.279345
23.047	23.0859	23.0761	22.7362	22.6485	22.551	22.4137	22.6099	0.0331266	0.115504	Acsf2	Acyl-CoA synthetase family member 2, mitochondrial	Q8VCW8	0.43058
22.8417	21.6219	22.3183	22.6384	22.411	22.2367	22.7934	22.4371	0.683426	0.725456	Acsl3	Long-chain-fatty-acid--CoA ligase 3	Q9CZW4	-0.114458
23.109	22.2873	22.8012	22.4564	22.1734	21.8406	22.2842	21.9868	0.0143297	0.0673043	Acsl6	Long-chain-fatty-acid--CoA ligase 6	Q91WC3	0.592208
22.3548	22.4851	22.0536	22.5321	22.9588	22.1872	22.3713	22.5867	0.442091	0.506413	Acss2	Acetyl-coenzyme A synthetase, cytoplasmic	Q9QXG4	-0.169593
33.8197	33.5029	33.5344	33.7435	34.0624	33.8495	33.8642	33.8385	0.0216624	0.154222	Actb	Actin, cytoplasmic 1;Actin, cytoplasmic 1, N-terminally processed	P60710	-0.253565
25.639	25.828	25.8398	25.6236	25.8113	25.7974	26.144	25.8502	0.100303	0.285785	Actl6a	Actin-like protein 6A	Q9Z2N8	-0.16816
23.8226	23.8579	23.4011	23.6232	23.4589	23.3072	23.1084	23.3794	0.0125336	0.119032	Actl6b	Actin-like protein 6B	Q99MR0	0.362742
24.2653	24.3968	24.0119	24.1597	24.1469	23.9741	24.1625	24.2787	0.644374	0.759465	Actn1	Alpha-actinin-1	Q7TPR4	0.0678175
27.5014	26.9047	27.2944	27.3927	27.0874	27.1625	26.9779	27.0818	0.290608	0.38142	Actn4	Alpha-actinin-4	P57780	0.1959
22.6232	22.6783	22.7257	22.8268	22.3785	22.4828	22.7073	22.572	0.0474661	0.226653	Actr10	Actin-related protein 10	Q9QZB7	0.178352
27.8343	27.3586	27.4566	27.2082	27.2678	27.5018	27.0657	27.1734	0.281595	0.36982	Actr1a	Alpha-centractin	P61164	0.212252
25.389	25.4975	25.3989	25.3484	25.2904	25.2667	25.2232	25.1973	0.00937306	0.193827	Actr1b	Beta-centractin	Q8R5C5	0.16406
26.2515	26.2144	26.6349	26.6953	26.7925	26.5898	26.7904	26.8289	0.0526579	0.158929	Actr2	Actin-related protein 2	P61161	-0.301405
27.8093	27.7292	27.535	27.7218	27.9403	27.7441	27.6141	27.7281	0.142971	0.613781	Actr3	Actin-related protein 3	Q99JY9	-0.0578325
24.5296	24.5736	24.3977	24.4841	24.4937	24.4616	24.4435	24.631	0.852647	0.934024	Acyp1	Acylphosphatase-1	P56376	-0.01123
26.1097	26.2356	25.7767	25.9184	26.2232	26.0781	26.2194	26.1309	0.306625	0.432021	Add1	Alpha-adducin	Q9QYC0-2	-0.15281
23.4496	23.468	23.4549	22.9331	22.9746	23.5525	22.2815	23.6038	0.610239	0.610372	Add2	Beta-adducin	Q9QYB8-2	0.223305
24.6909	24.5477	24.523	24.5072	24.6648	24.4412	24.6781	24.685	0.522212	0.754381	Add3	Gamma-adducin	Q9QYB5-2	-0.0500775
27.5588	27.4614	27.73	27.5236	27.8443	27.7653	27.6573	27.7411	0.126596	0.286414	Adh5	Alcohol dehydrogenase class-3	P28474	-0.18356
25.0745	25.3157	25.2438	24.9116	25.6508	25.3036	25.3407	25.4274	0.140233	0.217144	Adk	Adenosine kinase	P55264	-0.294213
24.0011	23.4467	23.9273	23.4796	23.7444	22.9934	23.4785	23.6889	0.224928	0.308012	Adnp	Activity-dependent neuroprotector homeobox protein	Q9Z103	0.237383
23.5997	24.3244	23.7644	23.6653	24.1572	23.3671	23.8086	23.9253	0.94668	0.943146	Ado	2-aminoethanethiol dioxygenase	Q6PDY2	0.023855
25.6194	25.4888	26.05	25.963	25.5092	24.8405	25.5202	25.2173	0.0358837	0.11635	Adprh	[Protein ADP-ribosylarginine] hydrolase	P54923	0.50851
24.2828	24.4914	24.3689	24.0791	24.041	23.9564	24.2296	24.1837	0.222949	0.338295	Adrm1	Proteasomal ubiquitin receptor ADRM1	Q9JKV1	0.20288
25.3835	25.2685	25.187	25.5475	25.1873	25.1545	25.2144	25.213	0.134385	0.336	Adsl	Adenylosuccinate lyase	P54822	0.154305
25.4866	25.5089	25.4259	25.1264	25.1939	25.577	25.3209	25.3822	0.885095	0.921874	Adss	Adenylosuccinate synthetase isozyme 2	P46664	0.018455
25.961	26.1766	25.6645	25.6707	25.023	25.8938	26.87	26.2874	0.772191	0.774879	Afp	Alpha-fetoprotein	P02772	-0.150333
22.8633	22.4631	23.0474	22.5844	22.9017	22.9107	22.7334	22.8608	0.54545	0.624842	Agap3	Arf-GAP with GTPase, ANK repeat and PH domain-containing protein 3	Q8VHH5	-0.112125
23.0475	23.4775	23.4145	23.3187	23.6215	23.3653	23.4241	23.6748	0.28057	0.369353	Agfg1	Arf-GAP domain and FG repeat-containing protein 1	Q8K2K6-3	-0.206855
23.9186	24.0089	23.5273	23.6071	24.2241	24.1793	22.4916	23.1434	0.468761	0.477362	Agk	Acylglycerol kinase, mitochondrial	Q9ESW4	0.255892
20.8413		20.2339	25.8326					ND	ND	Agrn	Agrin;Agrin N-terminal 110 kDa subunit;Agrin C-terminal 110 kDa subunit;Agrin C-terminal 90 kDa fragment;Agrin C-terminal 22 kDa fragment	A2ASQ1-3	22.3026
26.1096	25.9511	26.6308	26.6087	26.7292	26.0606	26.8437	26.4336	0.328077	0.406898	Ahcy	Adenosylhomocysteinase	P50247	-0.191763
25.9356	26.1449	26.0059	26.1131	26.3565	26.0193	26.3201	26.276	0.202304	0.334937	Ahcyl1	Putative adenosylhomocysteinase 2	Q80SW1	-0.193075
23.2428	22.9433	23.5286	23.3592	23.7128	23.2971	23.5916	23.5334	0.0614591	0.168905	Ahcyl2	Putative adenosylhomocysteinase 3	Q68FL4	-0.265265
26.0184	25.8218	25.7978	25.8148	25.9862	25.6532	25.8701	25.7261	0.362248	0.68212	Ahsa1	Activator of 90 kDa heat shock protein ATPase homolog 1	Q8BK64	0.054305
25.2544	25.2357	25.0604	25.0856	25.4345	25.1663	25.25	25.2606	0.154975	0.403166	Aifm1	Apoptosis-inducing factor 1, mitochondrial	Q9Z0X1	-0.118822
25.5297	25.5381	25.3938	25.4008	25.7098	25.868	25.6397	25.5865	0.0066276	0.122295	Aimp1	Aminoacyl tRNA synthase complex-interacting multifunctional protein 1;Endothelial monocyte-activating polypeptide 2	P31230	-0.235363
23.9161	23.8986	23.9824	23.8489	24.0703	24.1324	24.0239	24.0008	0.0348106	0.269627	Aimp2	Aminoacyl tRNA synthase complex-interacting multifunctional protein 2	Q8R010	-0.145322
23.3174	22.9745	23.1278	22.6566	23.3769	23.153	22.8442	22.8786	0.72592	0.825723	Aip	AH receptor-interacting protein	O08915	-0.0440825
23.4477	23.7328	23.5147	23.4131	23.5049	23.6227	23.3259	23.4343	0.406546	0.695128	Ak1	Adenylate kinase isoenzyme 1	Q9R0Y5	0.055145
25.5977	25.7534	25.516	25.3348	25.762	25.5716	25.4364	25.6386	0.673423	0.786552	Ak2	Adenylate kinase 2, mitochondrial;Adenylate kinase 2, mitochondrial, N-terminally processed	Q9WTP6-2	-0.0516725
23.9173	23.8727	23.6801	23.7157	23.8465	23.6823	23.7334	23.7907	0.626257	0.825461	Ak3	GTP:AMP phosphotransferase AK3, mitochondrial	Q9WTP7	0.0332275
26.0721	26.293	26.3664	26.2696	26.373	26.4526	26.4941	26.3838	0.0262685	0.212179	Akap12	A-kinase anchor protein 12	Q9WTQ5-2	-0.17562
26.5882	26.6436	26.7559	26.5399	26.5028	26.5816	26.5214	26.5094	0.106955	0.409764	Akr1a1	Alcohol dehydrogenase [NADP(+)]	Q9JII6	0.1031
25.2063	25.313	25.2169	25.5184	25.6516	25.5917	25.5674	25.4804	0.0897966	0.197176	Akr1b1	Aldose reductase	P45376	-0.259117
23.8435	23.8195	24.1713	24.2445	24.1096	24.0621	24.2016	24.1011	0.3814	0.564322	Akr7a2	Aflatoxin B1 aldehyde reductase member 2	Q8CG76	-0.0989
23.0622	23.0394	22.6653	23.0677	22.8993	23.3704	23.2182	23.0873	0.329491	0.409205	Akt1	RAC-alpha serine/threonine-protein kinase	P31750	-0.185175
22.5996	22.6254	22.3493	22.2189	22.7125	22.4425	22.3432	22.3841	0.791704	0.893302	Akt3	RAC-gamma serine/threonine-protein kinase	Q9WUA6-2	-0.0222775
22.6444	22.8225	22.6867	22.5011	22.9174	22.4002	22.8403	22.5052	0.989872	0.990225	Alad	Delta-aminolevulinic acid dehydratase	P10518	-0.0020925
29.6602	29.9285	29.969	29.7747	30.1242	30.0835	30.2714	29.7403	0.127909	0.257982	Alb	Serum albumin	P07724	-0.22178
25.3305	25.4268	24.7108	24.9526	24.9624	24.7898	25.1662	25.1647	0.760216	0.791614	Alcam	CD166 antigen	Q61490	0.084395
21.8303	22.1131	22.2943	21.7929	22.2894	22.0927	22.3676	22.0279	0.173274	0.316381	Aldh16a1	Aldehyde dehydrogenase family 16 member A1	Q571I9	-0.186758
24.473	24.9848	24.8192	24.4224	24.6291	24.5871	24.7446	24.606	0.821295	0.883775	Aldh18a1	Delta-1-pyrroline-5-carboxylate synthase;Glutamate 5-kinase;Gamma-glutamyl phosphate reductase	Q9Z110-2	0.033165
29.7311	29.6204	29.673	29.5942	29.7923	29.6454	29.6619	29.795	0.233779	0.591227	Aldh1l1	Cytosolic 10-formyltetrahydrofolate dehydrogenase	Q8R0Y6	-0.0689425
27.1289	26.9882	26.8507	26.9528	27.1718	26.979	26.9393	27.0148	0.111903	0.665393	Aldh2	Aldehyde dehydrogenase, mitochondrial	P47738	-0.0460975
24.5448	24.7408	24.6525	24.6877	25.1531	24.8525	24.6728	24.6167	0.350386	0.44476	Aldh5a1	Succinate-semialdehyde dehydrogenase, mitochondrial	Q8BWF0	-0.167345
26.0147	25.7755	25.3176	25.4154	25.9257	25.6363	25.6473	25.737	0.467328	0.600013	Aldh6a1	Methylmalonate-semialdehyde dehydrogenase [acylating], mitochondrial	Q9EQ20	-0.10575
26.0141	25.5823	25.3959	25.9033	25.84	25.5735	25.5176	25.5371	0.3858	0.553731	Aldh7a1	Alpha-aminoadipic semialdehyde dehydrogenase	Q9DBF1-2	0.106867
23.6485	23.6658	23.8501	23.5921	23.8724	23.7521	23.8179	23.9391	0.154062	0.341286	Aldh9a1	4-trimethylaminobutyraldehyde dehydrogenase	Q9JLJ2	-0.156258
28.6856	28.8939	28.7413	29.0367	29.1478	28.8225	28.9062	28.9931	0.37531	0.514554	Aldoa	Fructose-bisphosphate aldolase A	P05064	-0.128005
27.9501	27.6159	27.5715	27.6193	27.8064	27.4667	27.4832	27.5858	0.0315475	0.366931	Aldoc	Fructose-bisphosphate aldolase C	P05063	0.10368
25.9723	26.1687	26.0117	25.9836	26.1428	26.1961	26.0117	26.0044	0.255988	0.651267	Alg2	Alpha-1,3/1,6-mannosyltransferase ALG2	Q9DBE8	-0.054685
26.7704	26.4512	26.676	26.4496	26.9778	26.9751	26.963	27.0726	0.0246269	0.117222	Alyref	THO complex subunit 4	O08583	-0.410352
26.683	26.5332	26.3186	26.3076	26.8257	26.632	26.3679	26.4931	0.0266618	0.3132	Amph	Amphiphysin	Q7TQF7	-0.11905
22.6028	22.7339	22.5904	22.6764	22.4702	21.886	22.0944	22.5602	0.105705	0.164411	Anapc1	Anaphase-promoting complex subunit 1	P53995	0.398142
21.6204	21.7327	21.8917	21.6005	21.8407	21.5609	21.5289	21.6124	0.587526	0.710493	Anapc5	Anaphase-promoting complex subunit 5	Q8BTZ4	0.0756025
26.6136	26.3551	26.4404	26.57	26.9663	26.5787	26.7225	26.7757	0.00404833	0.11271	Ank2	Ankyrin-2	Q8C8R3-2	-0.26605
23.3573	23.1075	23.091	22.65	23.6902	23.2639	23.2466	23.237	0.0567149	0.157721	Ank3	Ankyrin-3	G5E8K5-2	-0.307973
22.9945	23.2726	22.0791	22.8777	23.1464	23.4108	23.1698	22.9738	0.222704	0.25238	Ankfy1	Rabankyrin-5	Q810B6	-0.36925
26.6755	26.5997	26.8618	27.3455	27.3426	27.4856	27.222	26.9165	0.287553	0.292037	Anp32a	Acidic leucine-rich nuclear phosphoprotein 32 family member A	O35381	-0.37102
26.476	26.3468	26.1129	25.5061	25.9115	25.866	25.5807	25.9737	0.346274	0.372844	Anp32b	Acidic leucine-rich nuclear phosphoprotein 32 family member B	Q9EST5	0.277485
27.7986	27.6089	27.4966	27.4167	27.4941	27.8038	27.6512	27.3989	0.955884	0.968526	Anp32e	Acidic leucine-rich nuclear phosphoprotein 32 family member E	P97822-2	-0.00682
24.5416	24.7033	26.2099	24.9624	24.7449	24.6817	25.3986	24.6819	0.373807	0.409798	Anxa2	Annexin A2	P07356	0.227525
23.1958	24.8189	24.4407	24.4527	24.1989	24.2562	23.7943	24.2679	0.813934	0.830157	Anxa5	Annexin A5	P48036	0.0976875
25.9607	26.3014	26.626	26.4552	26.5066	25.845	26.2557	26.504	0.81677	0.851563	Anxa6	Annexin A6	P14824	0.058025
25.629	25.5755	25.4036	25.1111	25.5906	25.7317	25.5448	25.7728	0.223535	0.312824	Ap1b1	AP-1 complex subunit beta-1	O35643	-0.230222
23.2289	23.7671	24.0276	24.3222	23.7616	23.9822	23.3366	23.8832	0.758208	0.784195	Ap1g1	AP-1 complex subunit gamma-1	P22892	0.0955525
24.5034	24.4628	24.7294	24.0988	23.8142	24.1775	23.7405	24.2778	0.176474	0.197005	Ap1m1	AP-1 complex subunit mu-1	P35585	0.446127
27.2906	27.087	27.4051	27.5177	27.2747	27.3166	27.2277	27.2248	0.610413	0.746738	Ap2a1	AP-2 complex subunit alpha-1	P17426-2	0.064175
26.6958	26.6301	26.4009	26.6986	26.8606	26.6668	26.7106	26.7584	0.105512	0.335901	Ap2a2	AP-2 complex subunit alpha-2	P17427	-0.142772
28.6388	28.605	28.5551	28.5135	28.646	28.553	28.4873	28.6275	0.993705	0.996487	Ap2b1	AP-2 complex subunit beta	Q9DBG3	-0.000355
26.7119	26.3081	26.2995	26.6303	26.5259	26.5588	26.7646	26.8022	0.285953	0.392446	Ap2m1	AP-2 complex subunit mu	P84091	-0.175427
24.888	24.552	24.3041	24.4697	24.557	24.3325	24.3819	24.6435	0.57644	0.704949	Ap3b2	AP-3 complex subunit beta-2	Q9JME5	0.074715
25.591	25.4572	25.2191	25.2868	25.4408	25.2507	25.5614	25.4045	0.851967	0.900572	Ap3d1	AP-3 complex subunit delta-1	O54774	-0.0258075
23.8233	23.9537	23.4235	23.7064	24.0422	23.9792	23.9077	23.9945	0.0747525	0.192372	Ap3m1	AP-3 complex subunit mu-1	Q9JKC8	-0.254147
22.7776	22.0408	22.0812	22.1848	22.1346	22.1871	22.055	22.1876	0.511634	0.590057	Apba1	Amyloid beta A4 precursor protein-binding family A member 1	B2RUJ5-3	0.130002
22.6318	22.8005	22.6442	23.553	21.0311	23.7977	22.7026	21.7156	0.444366	0.386138	Apeh	Acylamino-acid-releasing enzyme	Q8R146-2	0.595645
27.1339	26.9835	27.2977	26.6023	26.9285	26.7777	26.633	26.8261	0.325089	0.38673	Apex1	DNA-(apurinic or apyrimidinic site) lyase;DNA-(apurinic or apyrimidinic site) lyase, mitochondrial	P28352	0.213013
26.0644	25.8258	26.1598	25.9714	25.5821	25.7359	26.1552	25.6809	0.135474	0.26731	Api5	Apoptosis inhibitor 5	O35841	0.216852
23.3856	23.6447	23.4442	23.3516	23.6793	23.2765	23.6229	23.622	0.5905	0.678429	Apmap	Adipocyte plasma membrane-associated protein	Q9D7N9	-0.0936375
24.655	24.633	24.5001	24.4605	24.9021	24.9483	25.2911	24.8269	0.0394511	0.109898	Apoa1	Apolipoprotein A-I;Proapolipoprotein A-I;Truncated apolipoprotein A-I	Q00623	-0.429965
24.8368	24.9512	24.6856	24.7502	25.4186	25.2199	25.0328	25.2883	0.0102822	0.0887097	Apoa1bp	NAD(P)H-hydrate epimerase	Q8K4Z3	-0.433963
22.4812	23.5258	22.4729	23.0875	23.4717	23.3281	25.1828	24.0471	0.159469	0.15777	Apoa4	Apolipoprotein A-IV	P06728	-1.11561
25.0103	25.3143	24.9494	25.1833	25.5417	25.3055	25.4265	25.5623	0.0664095	0.155012	Apoe	Apolipoprotein E	P08226	-0.344665
24.1364	24.2426	24.0975	24.1872	24.8737	24.4033	24.3422	24.3701	0.0934293	0.168489	Apoo	Apolipoprotein O	Q9DCZ4-2	-0.331423
22.5794	22.6184	22.9568	22.2863	22.5518	22.5122	22.6087	22.2298	0.162372	0.382389	Apool	MICOS complex subunit Mic27	Q78IK4	0.134587
24.2758	24.1935	24.434	24.4524	24.4383	24.514	24.6492	24.6372	0.00803798	0.142765	App	Amyloid beta A4 protein;N-APP;Soluble APP-alpha;Soluble APP-beta;C99;Beta-amyloid protein 42;Beta-amyloid protein 40;C83;P3(42);P3(40);C80;Gamma-secretase C-terminal fragment 59;Gamma-secretase C-terminal fragment 57;Gamma-secretase C-terminal fragment 50;C31	P12023-2	-0.220738
23.9234	23.9388	23.9386	23.6619	24.2041	23.8324	24.1733	24.1466	0.165994	0.27815	Appl1	DCC-interacting protein 13-alpha	Q8K3H0	-0.223433
24.7262	24.6237	24.7769	24.7004	24.3863	24.5295	24.8086	25.1202	0.979822	0.978467	Aprt	Adenine phosphoribosyltransferase	P08030	-0.004355
26.9697	26.1238	26.0915	25.0132	25.6798	26.0836	25.454	25.7584	0.531523	0.513621	Aqp4	Aquaporin-4	P55088	0.305592
24.9884	24.9589	25.1032	25.2034	25.306	25.1095	25.1653	25.2507	0.102564	0.328813	Arcn1	Coatomer subunit delta	Q5XJY5	-0.144388
26.5399	26.8463	26.5195	27.0835	26.9086	26.0288	26.9971	26.2696	0.622053	0.621307	Arf3;Arf1	ADP-ribosylation factor 3;ADP-ribosylation factor 1	P61205	0.19623
27.9229	27.986	28.4013	28.0437	27.8668	28.0743	28.1023	28.0158	0.431839	0.642207	Arf5	ADP-ribosylation factor 5	P84084	0.07368
24.1619	23.9947	23.8695	23.8855	23.9593	24.3593	24.1642	23.8396	0.503887	0.617941	Arf6	ADP-ribosylation factor 6	P62331	-0.10272
22.0205	21.3566	21.7165	21.5355	22.1294	21.5936	21.8099	21.8699	0.0425273	0.211299	Arfgap1	ADP-ribosylation factor GTPase-activating protein 1	Q9EPJ9-2	-0.19345
24.0326	23.8301	23.9345	23.9945	24.0189	24.3362	23.8238	24.0329	0.499794	0.616882	Arhgap1	Rho GTPase-activating protein 1	Q5FWK3	-0.105018
23.391	23.913	23.5572	23.9331	23.8093	23.6434	23.8396	23.8335	0.641516	0.731142	Arhgap35	Rho GTPase-activating protein 35	Q91YM2	-0.0829025
28.6334	28.6773	28.8682	28.6145	28.8863	28.7058	28.6587	28.8666	0.51595	0.660589	Arhgdia	Rho GDP-dissociation inhibitor 1	Q99PT1	-0.080995
24.1954	23.9056	24.138	24.0897	24.4728	24.4369	24.3073	24.2455	0.0471901	0.15655	Arhgef7	Rho guanine nucleotide exchange factor 7	Q9ES28	-0.283488
23.6389	23.5444	23.7042	23.3627	24.0363	23.5348	23.6492	23.8393	0.235473	0.342094	Arid1a	AT-rich interactive domain-containing protein 1A	A2BH40	-0.202392
26.745	26.7688	26.5639	26.3328	26.1464	26.563	26.3853	26.5101	0.293524	0.381728	Arl3	ADP-ribosylation factor-like protein 3	Q9WUL7	0.201428
26.7961	26.6786	26.6179	26.4529	25.742	26.3267	25.5488	26.2434	0.0599087	0.111862	Arl8b	ADP-ribosylation factor-like protein 8B	Q9CQW2	0.67116
22.9419	22.8073	23.0066	22.9852	23.0002	23.1532	22.5299	22.294	0.48182	0.52019	Armc1	Armadillo repeat-containing protein 1	Q9D7A8	0.19093
23.3144	23.1991	23.1708	23.3851	23.2907	23.1811	23.5311	23.2671	0.667985	0.787116	Armc10	Armadillo repeat-containing protein 10	Q9D0L7-2	-0.05018
23.7487	23.2082	23.3412	23.2856	23.7023	23.5129	23.5841	23.628	0.0966081	0.23644	Armc6	Armadillo repeat-containing protein 6	Q8BNU0	-0.210888
26.855	26.7255	26.8379	27.139	27.3784	26.8829	26.9819	27.0293	0.263571	0.381598	Arpc1a	Actin-related protein 2/3 complex subunit 1A	Q9R0Q6	-0.178785
25.0577	24.5	24.8378	24.7256	25.4603	25.3009	25.6608	25.7504	0.00991704	0.0456	Arpc2	Actin-related protein 2/3 complex subunit 2	Q9CVB6	-0.762795
24.8828	25.1503	25.2734	25.2283	25.5825	25.1699	25.389	25.2392	0.288793	0.370177	Arpc3	Actin-related protein 2/3 complex subunit 3	Q9JM76	-0.21146
25.9188	25.8571	25.8544	26.4339	26.3846	26.25	26.3517	26.2899	0.137676	0.213099	Arpc4	Actin-related protein 2/3 complex subunit 4	P59999	-0.30301
23.9756	23.8856	24.2646	24.0294	24.1243	23.9151	24.1637	24.5113	0.344635	0.479505	Arpp19	cAMP-regulated phosphoprotein 19	P56212	-0.139795
22.1648	21.8605	21.8926	22.0857	22.0335	22.3526	22.5264	22.2537	0.188009	0.259059	Arrb1	Beta-arrestin-1	Q8BWG8	-0.290647
22.7384	23.4895	22.4267	22.9898	22.9873	22.5775	23.4586	22.3486	0.887509	0.892487	Asah1	Acid ceramidase;Acid ceramidase subunit alpha;Acid ceramidase subunit beta	Q9WV54	0.0680925
22.5325	22.2905	22.2308	21.9159	22.763	22.4026	22.2434	22.5591	0.16944	0.268647	Ash2l	Set1/Ash2 histone methyltransferase complex subunit ASH2	Q91X20	-0.249593
25.8035	25.8002	25.8329	25.789	25.7933	25.718	25.6897	25.5854	0.0769288	0.381675	Asna1	ATPase Asna1	O54984	0.109843
22.8535	22.8761	22.5778	22.5129	23.3983	21.7396	23.0618	23.2549	0.739717	0.752604	Asph	Aspartyl/asparaginyl beta-hydroxylase	Q8BSY0	-0.158597
25.3172	25.859	25.2026	25.5367	25.7111	25.4394	25.6288	25.7892	0.469979	0.530331	Asrgl1	Isoaspartyl peptidase/L-asparaginase;Isoaspartyl peptidase/L-asparaginase alpha chain;Isoaspartyl peptidase/L-asparaginase beta chain	Q8C0M9	-0.163227
24.0262	24.4822	24.2847	24.4683	24.366	24.2009	24.2337	24.4565	0.99386	0.993611	Atad1	ATPase family AAA domain-containing protein 1	Q9D5T0	0.0010725
23.3842	23.1128	23.2568	22.6865	23.6889	23.5559	22.9831	23.0356	0.294492	0.377736	Atad3	ATPase family AAA domain-containing protein 3	Q925I1	-0.205827
23.3584	23.0463	23.1398	23.18	23.7062	23.4894	23.1779	23.335	0.0747058	0.19327	Atg3	Ubiquitin-like-conjugating enzyme ATG3	Q9CPX6	-0.246007
26.5737	26.5919	26.7264	26.4602	26.8185	26.7166	26.7958	26.7946	0.047737	0.216018	Atic	Bifunctional purine biosynthesis protein PURH;Phosphoribosylaminoimidazolecarboxamide formyltransferase;IMP cyclohydrolase	Q9CWJ9	-0.193317
27.4835	27.5171	27.374	27.3329	27.9093	27.4736	27.5846	27.6099	0.113026	0.24319	Atp1a1	Sodium/potassium-transporting ATPase subunit alpha-1	Q8VDN2	-0.217475
29.5782	29.5922	29.4245	29.5267	30.0042	29.4127	29.5987	29.5873	0.409268	0.539851	Atp1a2	Sodium/potassium-transporting ATPase subunit alpha-2	Q6PIE5	-0.12034
29.3766	29.5717	29.2653	29.5497	29.8318	29.5993	29.5621	29.6662	0.100212	0.228378	Atp1a3	Sodium/potassium-transporting ATPase subunit alpha-3	Q6PIC6	-0.224
28.0819	28.1997	28.1728	28.176	28.443	27.883	28.2361	28.3699	0.637374	0.741401	Atp1b1	Sodium/potassium-transporting ATPase subunit beta-1	P14094	-0.07536
25.5741	25.711	25.1343	25.3996	25.7943	25.254	25.5243	25.3175	0.929818	0.939134	Atp1b2	Sodium/potassium-transporting ATPase subunit beta-2	P14231	-0.0177875
25.594	25.6707	26.107	25.3661	25.68	26.2229	26.2804	25.3914	0.175132	0.291938	Atp1b3	Sodium/potassium-transporting ATPase subunit beta-3	P97370	-0.209235
28.1338	28.1397	28.0546	27.9851	28.3109	28.2632	27.9451	27.9263	0.666033	0.835129	Atp2a2	Sarcoplasmic/endoplasmic reticulum calcium ATPase 2	O55143	-0.0330625
26.1258	25.9755	25.9731	25.7372	26.3298	26.09	25.9075	26.0126	0.170794	0.386767	Atp2b1	Plasma membrane calcium-transporting ATPase 1	G5E829	-0.132093
27.1217	27.0209	27.2345	26.9329	27.4089	27.3434	27.2407	27.0784	0.0782114	0.243307	Atp2b2	Plasma membrane calcium-transporting ATPase 2	Q9R0K7	-0.19034
21.5376	21.5762	21.1963	21.3346	21.4518	20.6286	21.5992	21.4856	0.710239	0.745201	Atp2c1	Calcium-transporting ATPase type 2C member 1	Q80XR2	0.119872
30.4356	30.4488	30.5197	30.5532	30.545	30.8234	30.7521	30.7875	0.0219377	0.157508	Atp5a1	ATP synthase subunit alpha, mitochondrial	Q03265	-0.237658
30.7495	30.9384	30.8205	30.9198	31.0555	31.2113	30.9119	31.0887	0.02356	0.165963	Atp5b	ATP synthase subunit beta, mitochondrial	P56480	-0.20979
26.8127	27.0139	27.033	27.4991	27.4482	27.2128	27.0407	27.3246	0.407736	0.488198	Atp5c1	ATP synthase subunit gamma, mitochondrial	Q91VR2	-0.166897
25.4752	25.5568	25.8897	26.3976	25.458	26.5749	26.1636	25.9353	0.560267	0.573821	Atp5f1	ATP synthase F(0) complex subunit B1, mitochondrial	Q9CQQ7	-0.203103
26.9443	26.3641	26.9809	27.0523	26.5101	26.3987	26.4241	26.3983	0.0776946	0.156386	Atp5h	ATP synthase subunit d, mitochondrial	Q9DCX2	0.402555
26.0642	26.0628	25.5915	25.754	25.9787	25.8586	25.6061	25.9462	0.820764	0.900506	Atp5l	ATP synthase subunit g, mitochondrial	Q9CPQ8	0.0207275
27.7115	28.1533	27.6792	27.4174	27.628	27.9764	27.4152	27.3122	0.0306525	0.238296	Atp5o	ATP synthase subunit O, mitochondrial	Q9DB20	0.15739
26.3516	26.1729	26.0834	26.3646	26.4638	26.2667	26.3638	26.4054	0.0842134	0.339618	Atp6v0a1	V-type proton ATPase 116 kDa subunit a isoform 1	Q9Z1G4-3	-0.131817
25.8772	25.7738	26.0289	26.0153	26.0272	25.9011	25.7996	25.8473	0.779963	0.875696	Atp6v0d1	V-type proton ATPase subunit d 1	P51863	0.030025
27.5566	27.4958	27.2568	27.3871	27.4792	27.7095	27.6376	27.5443	0.173239	0.340043	Atp6v1a	V-type proton ATPase catalytic subunit A	P50516	-0.168568
27.7621	27.8226	27.5662	27.3393	27.4382	27.7347	27.2931	27.3725	0.143497	0.327435	Atp6v1b2	V-type proton ATPase subunit B, brain isoform	P62814	0.162972
24.4989	24.6898	24.4977	24.2229	23.7103	24.3151	24.1144	24.3995	0.182393	0.228396	Atp6v1c1	V-type proton ATPase subunit C 1	Q9Z1G3	0.34247
24.4944	24.7029	24.3509	23.878	24.3338	24.1349	24.1679	24.0587	0.318275	0.407687	Atp6v1d	V-type proton ATPase subunit D	P57746	0.182732
25.1056	25.415	25.158	24.8981	25.3692	25.1954	25.0622	25.127	0.735597	0.831068	Atp6v1g1	V-type proton ATPase subunit G 1	Q9CR51	-0.04429
25.4371	25.6425	25.4747	25.1979	25.2584	25.2424	25.2238	25.1564	0.0616441	0.203362	Atp6v1h	V-type proton ATPase subunit H	Q8BVE3	0.217813
22.0551	21.4966	22.5031	21.8778	21.9857	22.1085	21.6986	21.6709	0.713829	0.747849	Atp9a	Probable phospholipid-transporting ATPase IIA	O70228	0.117215
24.552	24.3019	25.0591	24.8485	24.7807	24.5731	24.9618	24.8605	0.322932	0.528926	Atrx	Transcriptional regulator ATRX	Q61687	-0.103638
26.0386	26.2782	26.6002	26.4874	25.6791	25.894	25.981	25.8024	0.00833285	0.0774	Atxn10	Ataxin-10	P28658	0.511973
22.3495	22.008	21.4301	21.8118	22.3328	21.9738	22.2215	22.2592	0.232456	0.283543	Atxn2	Ataxin-2	O70305-2	-0.296938
23.7779	23.9538	23.9098	23.5789	24.1772	23.7545	23.6699	23.9499	0.6681	0.74678	Atxn2l	Ataxin-2-like protein	Q7TQH0-3	-0.082825
24.888	25.1185	24.9356	24.8591	25.0842	24.9292	25.0304	25.1634	0.408718	0.574045	Bag6	Large proline-rich protein BAG6	Q9Z1R2	-0.101487
23.2441	22.9836	23.0866	22.7312	23.3561	23.056	22.8597	22.8935	0.754764	0.866668	Baiap2	Brain-specific angiogenesis inhibitor 1-associated protein 2	Q8BKX1-4	-0.029965
24.8408	24.9833	25.1315	25.5062	23.1135	25.0011	24.1684	24.2189	0.0756257	0.118692	Banf1	Barrier-to-autointegration factor;Barrier-to-autointegration factor, N-terminally processed	O54962	0.989982
30.227	30.3355	30.189	30.151	30.3809	30.0973	30.1273	30.3325	0.933879	0.954711	Basp1	Brain acid soluble protein 1	Q91XV3	-0.00889
25.3011	25.0994	25.5866	25.4451	25.4127	25.4506	25.3	25.3826	0.846765	0.895609	Bax	Apoptosis regulator BAX	Q07813	-0.02841
25.0566	25.2904	25.0337	24.8434	25.1251	25.0709	25.3858	25.1711	0.395393	0.518536	Baz1b	Tyrosine-protein kinase BAZ1B	Q9Z277	-0.13224
23.8986	23.9061	24.1267	23.4449	23.7745	23.7288	23.3601	23.3875	0.183914	0.259765	Bcan	Brevican core protein	Q61361	0.281365
24.4643	24.0529	24.2438	23.9363	24.1974	23.6983	23.8566	24.0495	0.147271	0.268709	Bcas1	Breast carcinoma-amplified sequence 1 homolog	Q80YN3	0.223862
23.4442	23.2394	23.51	23.5412	23.2355	23.16	23.7439	23.1103	0.446795	0.562627	Bcas2	Pre-mRNA-splicing factor SPF27	Q9D287	0.12126
23.1735	23.1402	22.856	22.9754	23.1472	22.7656	22.5323	22.9113	0.112724	0.269379	Bckdha	2-oxoisovalerate dehydrogenase subunit alpha, mitochondrial	P50136	0.197175
23.1726	22.7603	22.4646	22.0912	21.2182	22.6913	21.6557	22.4169	0.299795	0.270089	Bckdhb	2-oxoisovalerate dehydrogenase subunit beta, mitochondrial	Q6P3A8	0.626677
24.6195	24.6452	24.6199	24.955	25.0503	24.7963	24.9105	24.9672	0.0912241	0.221085	Bclaf1	Bcl-2-associated transcription factor 1	Q8K019-2	-0.221152
27.4213	27.3251	27.4199	27.1808	27.7926	27.531	27.3704	27.4444	0.113438	0.268742	Bdh1	D-beta-hydroxybutyrate dehydrogenase, mitochondrial	Q80XN0	-0.197858
25.5414	25.4271	25.3299	25.2696	25.4183	25.341	25.4171	25.2856	0.619029	0.849469	Bin1	Myc box-dependent-interacting protein 1	O08539	0.0265175
23.0157	23.0959	22.9187	23.1162	22.7614	22.987	23.1793	23.0237	0.68567	0.796541	Birc6	Baculoviral IAP repeat-containing protein 6	O88738-3	0.04879
26.792	26.5878	26.8729	26.824	27.1475	26.8823	26.8541	26.8345	0.193312	0.365292	Blmh	Bleomycin hydrolase	Q8R016	-0.160435
22.0351	21.9957	21.546	22.2252	22.1217	22.291	22.4845	22.4254	0.14054	0.191233	Blvrb	Flavin reductase (NADPH)	Q923D2	-0.380157
22.3327	22.8005	21.9139	21.8393	22.3267	21.9432	22.6517	21.6194	0.80985	0.830759	Bop1	Ribosome biogenesis protein BOP1	P97452	0.0863675
24.6837	24.8386	24.6581	24.9028	25.0699	25.0603	25.3269	25.2006	0.0274763	0.113778	Bpnt1	3(2),5-bisphosphate nucleotidase 1	Q9Z0S1	-0.393598
				22.6424	22.0993		22.2659	ND	ND	Brd3	Bromodomain-containing protein 3	Q8K2F0	-22.3359
23.9525	23.5557	23.1348	23.0774	23.6887	23.549	23.4223	23.5191	0.517388	0.613341	Bri3bp	BRI3-binding protein	Q8BXV2	-0.114663
22.6371	22.1475	21.9641	21.8502	22.3171	21.81	21.8208	22.4385	0.823431	0.859702	Brsk2	Serine/threonine-protein kinase BRSK2	Q69Z98-4	0.053115
26.0379	25.7927	25.8399	25.8139	26.5316	25.8987	26.2094	26.2971	0.0275558	0.106806	Bsg	Basigin	P18572-2	-0.363063
26.2091	26.5457	26.037	26.2597	25.9846	25.875	25.6717	25.9148	0.0242413	0.112035	Btf3	Transcription factor BTF3	Q64152-2	0.401363
25.8083	25.6923	25.4793	25.3238	25.1425	25.0932	24.4491	25.281	0.0642379	0.107543	Btf3l4	Transcription factor BTF3 homolog 4	Q9CQH7	0.584485
25.6329	25.755	25.8361	25.768	25.9513	25.8133	25.7487	25.8836	0.314826	0.527716	Bub3	Mitotic checkpoint protein BUB3	Q9WVA3	-0.101217
22.6538	22.9151	22.7238	22.9324	23.0635	22.3464	23.0444	22.9635	0.841393	0.878497	Bud31	Protein BUD31 homolog	Q6PGH1	-0.04817
22.1569	22.1849	22.1585	22.2173	22.0836	22.5357	22.5543	22.6811	0.101105	0.192784	Bzw2	Basic leucine zipper and W2 domain-containing protein 2	Q91VK1	-0.284263
25.7934	25.5492	25.4332	25.1238	25.3109	25.5842	25.4427	25.2837	0.656931	0.75996	C1qbp	Complement component 1 Q subcomponent-binding protein, mitochondrial	O35658	0.0695275
24.4658	24.8195	24.9636	24.0561	22.658	23.8089	24.7564	23.4512	0.0767113	0.113825	Ca2	Carbonic anhydrase 2	P00920	0.907618
27.673	27.6229	27.1502	26.8941	27.7234	27.4075	27.4497	27.197	0.440654	0.575332	Ca8	Carbonic anhydrase-related protein	P28651	-0.10934
23.9796	23.7013	24.2911	24.1163	23.8516	23.8998	24.0032	24.2148	0.804161	0.883549	Cab39	Calcium-binding protein 39	Q06138	0.0297475
21.9498	21.5863	21.6683	21.7588	21.8162	21.351	21.5884	21.461	0.0319812	0.201394	Cacna2d1	Voltage-dependent calcium channel subunit alpha-2/delta-1;Voltage-dependent calcium channel subunit alpha-2-1;Voltage-dependent calcium channel subunit delta-1	O08532-2	0.18665
23.4087	23.6077	23.0282	24.633	24.6116	23.7379	23.1489	23.3669	0.931976	0.930336	Cacna2d2	Voltage-dependent calcium channel subunit alpha-2/delta-2;Voltage-dependent calcium channel subunit alpha-2-2;Voltage-dependent calcium channel subunit delta-2	Q6PHS9-4	-0.0469125
26.0736	26.4986	26.1267	26.2259	26.6297	26.4301	26.4096	26.2769	0.232875	0.339105	Cacybp	Calcyclin-binding protein	Q9CXW3	-0.205358
26.737	26.5694	26.8577	26.8544	26.5606	26.506	26.6926	26.7676	0.0221486	0.291889	Cad	CAD protein;Glutamine-dependent carbamoyl-phosphate synthase;Aspartate carbamoyltransferase;Dihydroorotase	B2RQC6	0.122895
23.9241	24.2292	23.663	24.0653	24.142	23.9252	23.8278	24.1503	0.751842	0.840646	Cadm1	Cell adhesion molecule 1	Q8R5M8-4	-0.040945
23.8701	24.0745	24.1223	24.0239	24.2559	24.1823	24.4101	24.4142	0.0213324	0.115665	Cadm2	Cell adhesion molecule 2	Q8BLQ9-2	-0.292957
23.4593	24.4481	24.3821	24.2648	25.8252	24.5929	24.6616	25.1696	0.166858	0.157149	Cadm3	Cell adhesion molecule 3	Q99N28	-0.923732
25.0359	24.7729	24.7691	24.8032	25.0859	25.0175	24.8458	25.0663	0.064487	0.277018	Cadm4	Cell adhesion molecule 4	Q8R464	-0.158602
25.6863	25.6824	25.4538	25.5761	25.9014	25.617	25.5849	25.389	0.814615	0.894561	Cadps	Calcium-dependent secretion activator 1	Q80TJ1-2	-0.0234175
27.8998	28.3433	28.3305	28.3832	28.9447	28.6424	28.6101	28.3513	0.180096	0.215036	Calb1	Calbindin	P12658	-0.39795
24.8736	24.4934	24.4411	24.235	24.7274	24.4228	24.0222	24.5685	0.660479	0.754328	Calb2	Calretinin	Q08331	0.075525
30.67	30.8044	30.91	30.949	31.2199	31.4011	31.3156	31.3715	0.00185213	0.0249231	Calm1	Calmodulin	P62204	-0.493685
29.371	29.2468	29.3623	29.1909	29.3075	29.4138	29.2901	29.1987	0.870891	0.939055	Calr	Calreticulin	P14211	-0.0097975
26.2786	26.2486	26.308	26.1064	26.2917	26.3818	26.0622	26.1807	0.944811	0.96524	Calu	Calumenin	O35887	0.0062775
27.1283	26.9167	27.0544	26.862	27.4106	27.1381	27.0254	27.0627	0.0896229	0.278604	Camk2b	Calcium/calmodulin-dependent protein kinase type II subunit beta	P28652	-0.168845
25.7474	25.5879	25.3043	25.4265	25.5038	25.1482	25.2983	25.4739	0.249126	0.387443	Camk2d	Calcium/calmodulin-dependent protein kinase type II subunit delta	Q6PHZ2	0.160457
23.4783	23.6914	23.1438	23.0872	23.0038	22.8171	23.0286	23.2154	0.223966	0.267772	Camk2g	Calcium/calmodulin-dependent protein kinase type II subunit gamma	Q923T9-3	0.333927
23.4009	22.1843	22.7258	22.7281	23.4691	23.2794	23.1325	22.8117	0.183806	0.217009	Camk4	Calcium/calmodulin-dependent protein kinase type IV	P08414	-0.413385
21.3355	21.6615	21.0454	22.5265	21.7369	21.838	20.8993	22.0741	0.979774	0.976444	Camsap2	Calmodulin-regulated spectrin-associated protein 2	Q8C1B1	0.005135
28.2673	28.1695	28.0546	27.9504	28.0753	28.1779	28.0671	28.0582	0.818151	0.913842	Cand1	Cullin-associated NEDD8-dissociated protein 1	Q6ZQ38	0.0158175
22.683	23.1676	22.4336	22.8789	22.1203	22.7964	22.5894	22.4907	0.157035	0.230459	Cand2	Cullin-associated NEDD8-dissociated protein 2	Q6ZQ73	0.291565
28.4894	28.4089	28.4588	28.2034	28.4175	28.3416	28.3118	28.5052	0.97156	0.976089	Canx	Calnexin	P35564	-0.0039075
26.9298	26.8963	27.2695	27.1976	27.3273	27.0739	27.3666	27.4336	0.037515	0.165942	Cap1	Adenylyl cyclase-associated protein 1	P40124	-0.227038
21.9338	21.5303	22.1812	22.1562	22.5498	21.9906	22.0163	22.1898	0.284511	0.359088	Cap2	Adenylyl cyclase-associated protein 2	Q9CYT6	-0.236235
25.605	25.4089	25.152	24.8464	25.7313	25.523	25.2154	25.4704	0.175743	0.279252	Capn2	Calpain-2 catalytic subunit	O08529	-0.231938
24.5633	23.5344	24.4714	23.7571	23.7672	23.9927	24.4499	24.1467	0.980724	0.976603	Capns1	Calpain small subunit 1	O88456	-0.0075525
26.2636	26.3162	26.4277	26.5076	26.1759	26.1652	26.5882	26.4361	0.621021	0.807881	Caprin1	Caprin-1	Q60865	0.037445
26.3187	26.3491	26.1588	26.2593	26.3301	26.338	26.3164	26.3212	0.239008	0.644724	Capza1	F-actin-capping protein subunit alpha-1	P47753	-0.05495
27.2486	27.0564	27.0005	26.9826	27.1768	27.1386	27.0472	27.0762	0.392604	0.769027	Capza2	F-actin-capping protein subunit alpha-2	P47754	-0.037685
26.7085	26.7996	26.8437	26.9345	27.0656	26.8395	27.0762	27.0399	0.0793564	0.255289	Capzb	F-actin-capping protein subunit beta	P47757-2	-0.183735
22.962	23.5303	23.6023	23.6323	23.9915	24.2697	24.0492	23.4846	0.132034	0.160184	Carkd	ATP-dependent (S)-NAD(P)H-hydrate dehydratase	Q9CZ42-3	-0.517017
23.0952	23.2121	22.7392	22.8189	22.8966	23.3148	22.8019	22.9184	0.833354	0.914076	Carm1	Histone-arginine methyltransferase CARM1	Q9WVG6-2	-0.01658
23.6892	23.5863	23.2377	23.694	22.9645	23.3906	22.7807	23.4608	0.0455798	0.105427	Cars	Cysteine--tRNA ligase, cytoplasmic	Q9ER72	0.40266
24.143	24.3471	23.6705	23.8883	24.4974	23.9893	23.6686	24.1484	0.716268	0.786459	Cask	Peripheral plasma membrane protein CASK	O70589	-0.0636925
20.794	21.3986	20.2296	21.193	21.3823	21.5436	21.4412	21.4487	0.105522	0.148054	Caskin1	Caskin-1	Q6P9K8-2	-0.550123
25.953	26.0154	26.1631	26.1565	26.0444	26.1675	26.0574	26.2383	0.397633	0.693525	Casp3	Caspase-3;Caspase-3 subunit p17;Caspase-3 subunit p12	P70677	-0.0548725
26.9842	26.9618	27.088	27.0454	27.3056	27.0851	27.0477	27.1717	0.170787	0.387436	Cat	Catalase	P24270	-0.13264
26.3153	26.7684	26.391	26.397	26.5485	26.4803	26.3843	26.4748	0.972808	0.975574	Cbr1	Carbonyl reductase [NADPH] 1	P48758	-0.004045
22.9511	22.966	22.7281	22.8428	23.5256	23.1008	23.0562	23.1594	0.0331273	0.110994	Cbs	Cystathionine beta-synthase	Q91WT9-2	-0.338507
24.9524	24.4666	24.4713	24.6806	24.2898	24.4541	24.5432	24.6816	0.445142	0.529379	Cbx1	Chromobox protein homolog 1	P83917	0.150535
27.1631	27.2177	27.4734	27.6851	27.8218	27.3653	27.5393	27.6289	0.285261	0.37273	Cbx3	Chromobox protein homolog 3	P23198	-0.204013
26.2325	25.8084	26.1956	26.3596	26.4398	26.0309	26.2992	26.4375	0.0246209	0.235985	Cbx5	Chromobox protein homolog 5	Q61686	-0.152832
23.6978	23.9539	23.7754	23.5774	24.0276	23.7892	23.9024	24.066	0.260155	0.370277	Ccar1	Cell division cycle and apoptosis regulator protein 1	Q8CH18-3	-0.195167
26.1596	26.0447	26.114	26.1433	26.1875	25.9662	26.2828	26.195	0.464082	0.763498	Ccar2	Cell cycle and apoptosis regulator protein 2	Q8VDP4	-0.0424475
22.1647	22.0749	21.5792	21.6997	21.7363	21.5276	21.5762	20.9115	0.0744737	0.138981	Ccdc22	Coiled-coil domain-containing protein 22	Q9JIG7	0.44172
22.7705	22.8671	22.9889	23.108	23.0067	23.0885	23.3446	23.178	0.0326807	0.169916	Ccdc88a	Girdin	Q5SNZ0-2	-0.220817
28.855	28.7553	29.0442	29.0961	28.9835	29.007	28.9718	29.0516	0.451751	0.672828	Cct2	T-complex protein 1 subunit beta	P80314	-0.065785
29.0131	28.804	28.9666	29.0388	29.1485	29.1742	28.9461	29.1846	0.144626	0.337856	Cct3	T-complex protein 1 subunit gamma	P80318	-0.157693
28.1572	28.1451	28.3498	28.4073	28.4703	28.2369	28.3906	28.4366	0.170731	0.409358	Cct4	T-complex protein 1 subunit delta	P80315	-0.11874
28.0647	28.5522	28.151	28.3708	28.1703	28.0496	28.1591	28.2012	0.373174	0.497459	Cct5	T-complex protein 1 subunit epsilon	P80316	0.139608
28.3798	28.1715	28.135	27.9411	27.9512	27.7782	27.8078	28.0689	0.143104	0.240532	Cct6a	T-complex protein 1 subunit zeta	P80317	0.255335
27.9649	28.0901	27.8707	28.0183	28.0854	28.1105	27.9512	28.016	0.146008	0.621843	Cct7	T-complex protein 1 subunit eta	P80313	-0.05473
28.4669	28.5	28.6608	28.7824	28.7762	28.6772	28.7626	28.8046	0.087685	0.297627	Cct8	T-complex protein 1 subunit theta	P42932	-0.152622
23.4664	23.8986	23.5242	23.7103	23.8239	23.6422	23.8709	23.8218	0.402409	0.514727	Cd200	OX-2 membrane glycoprotein	O54901	-0.13983
21.2731	21.1688	21.6895						ND	ND	Cd2bp2	CD2 antigen cytoplasmic tail-binding protein 2	Q9CWK3	21.3771
24.4168	23.8693	24.0082	23.986	24.3727	23.9397	23.9613	24.2455	0.467736	0.698267	Cd47	Leukocyte surface antigen CD47	Q61735-2	-0.059715
26.6048	26.7674	26.3254	26.6701	26.6875	26.7993	26.7861	26.7119	0.230084	0.387291	Cd81	CD81 antigen	P35762	-0.154273
24.7558	24.8299	24.6631	24.2069	24.6923	24.7818	24.1023	24.383	0.483344	0.577466	Cd9	CD9 antigen	P40240	0.124083
22.9517	22.7777	22.6304	22.8982	22.9129	22.6515	23.05	22.9472	0.572128	0.698352	Cdc23	Cell division cycle protein 23 homolog	Q8BGZ4	-0.0758875
24.9694	25.1191	25.2889	25.1075	24.8517	24.998	24.6478	24.7406	0.0871475	0.168404	Cdc37	Hsp90 co-chaperone Cdc37;Hsp90 co-chaperone Cdc37, N-terminally processed	Q61081	0.311715
25.7146	25.6874	25.6438	25.7492	25.8766	25.7699	25.236	25.5554	0.543783	0.658334	Cdc42	Cell division control protein 42 homolog	P60766-1	0.089245
25.4908	26.0553	25.5921	24.7023	25.1522	25.4786	24.5449	24.7038	0.112504	0.158306	Cdc42	Cell division control protein 42 homolog	P60766	0.490245
22.4043	22.1656	22.0814	22.1368	22.4094	22.1449	22.1177	22.3075	0.342886	0.710909	Cdc42bpb	Serine/threonine-protein kinase MRCK beta	Q7TT50	-0.0478575
25.8815	25.8458	25.6921	25.482	25.8534	25.6407	25.4393	25.6544	0.476189	0.645569	Cdc5l	Cell division cycle 5-like protein	Q6A068	0.078415
24.1096	24.0735	24.548	24.587	24.2531	24.4701	24.5262	24.4699	0.438482	0.59127	Cdh2	Cadherin-2	P15116	-0.100255
23.3965	23.2584	23.0713	23.145	23.0284	22.9225	23.0868	23.1686	0.219686	0.369981	Cdk5	Cyclin-dependent-like kinase 5	P49615	0.166217
23.4041	23.0601	23.1915	23.1886	23.4443	22.8783	23.2594	23.5025	0.595162	0.749738	Cdkn1b	Cyclin-dependent kinase inhibitor 1B	P46414	-0.0600925
22.1583	22.5051	21.9847	21.8758	22.8846	22.1409	22.5537	22.6451	0.209094	0.224981	Cdkn2aip	CDKN2A-interacting protein	Q8BI72	-0.425105
24.7403	24.9652	24.6598	24.8779	24.4643	24.717	24.9885	24.8184	0.678507	0.770713	Cdv3	Protein CDV3	Q4VAA2-2	0.0637475
26.1781	26.227	26.5422	26.438	26.3567	26.2553	26.1958	26.2333	0.516254	0.647825	Celf2	CUGBP Elav-like family member 2	Q9Z0H4	0.08605
24.9624	25.2027	24.6804	24.7766	24.9488	24.6239	24.67	24.8189	0.410367	0.516144	Cend1	Cell cycle exit and neuronal differentiation protein 1	Q9JKC6	0.140087
25.5314	25.2283	25.146	25.0396	25.655	25.3741	25.3424	25.3635	0.0216809	0.175339	Cenpv	Centromere protein V	Q9CXS4	-0.197457
25.1802	25.1044	24.9962	25.2026	25.3374	25.1323	25.2348	25.322	0.0530403	0.297432	Cep170	Centrosomal protein of 170 kDa	Q6A065	-0.135755
23.6999	23.5473	23.5804	23.2842	23.4879	23.3397	23.4284	23.8025	0.94505	0.953576	Cfdp1	Craniofacial development protein 1	O88271	0.013305
31.1424	30.7816	30.7349	30.894	31.0035	30.9328	30.5533	31.0063	0.877617	0.930378	Cfl1	Cofilin-1	P18760	0.0142575
25.9163	25.9049	25.9672	25.7795	25.7572	25.2764	25.7448	25.8014	0.169829	0.269167	Cfl2	Cofilin-2	P45591	0.247035
24.2621	24.2559	24.3956	24.3382	24.9057	24.6763	24.7458	24.6359	0.011137	0.0833333	Chchd2	Coiled-coil-helix-coiled-coil-helix domain-containing protein 2	Q9D1L0	-0.427955
24.3101	24.2694	24.0479	24.0408	24.9188	24.1517	24.3012	24.3274	0.181225	0.270671	Chchd3	MICOS complex subunit Mic19	Q9CRB9	-0.257773
22.3889	22.5922	22.6721	22.872	22.7655	22.7039	22.6859	22.7285	0.471501	0.62152	Chchd6	MICOS complex subunit Mic25	Q91VN4	-0.08967
26.6174	26.8792	26.671	26.5013	26.689	26.5032	26.7308	26.6743	0.892625	0.927278	Chd4	Chromodomain-helicase-DNA-binding protein 4	Q6PDQ2	0.0179075
22.9624	22.8928	22.8003	22.7201	23.1777	23.2186	22.7236	22.7957	0.219183	0.40863	Cherp	Calcium homeostasis endoplasmic reticulum protein	Q8CGZ0	-0.13504
22.8188	23.2151	23.0905	23.2264	23.1246	23.5014	23.3189	23.4015	0.00352735	0.106028	Chl1	Neural cell adhesion molecule L1-like protein;Processed neural cell adhesion molecule L1-like protein	P70232	-0.248893
24.6661	24.5476	24.5892	24.5219	24.7428	24.5842	24.6472	24.7659	0.116431	0.410046	Chmp4b	Charged multivesicular body protein 4b	Q9D8B3	-0.103842
23.4065	23.2677	23.2562	23.6279	23.1818	23.2792	23.1282	23.3378	0.0951571	0.292323	Chmp5	Charged multivesicular body protein 5	Q9D7S9	0.15783
23.5949	24.0045	23.7418	23.9521	24.1506	24.0696	24.0127	24.1633	0.07498	0.174393	Chordc1	Cysteine and histidine-rich domain-containing protein 1	Q9D1P4	-0.275715
24.769	24.8091	24.9518	25.0534	25.3962	24.9674	25.0253	25.2584	0.120131	0.21691	Chtop	Chromatin target of PRMT1 protein	Q9CY57-5	-0.266045
24.5596	24.5804	24.6395	24.1919	24.7647	24.4056	24.1588	24.8268	0.860683	0.884764	Ciapin1	Anamorsin	Q8WTY4	-0.0460875
26.9118	26.7516	26.5915	26.4262	26.8091	26.6209	26.4497	26.6703	0.746814	0.856665	Cirbp	Cold-inducible RNA-binding protein	P60824	0.032795
26.7106	26.5474	26.5999	26.6269	26.8035	26.6737	26.7544	26.6503	0.0390006	0.381497	Ckap4	Cytoskeleton-associated protein 4	Q8BMK4	-0.0993125
25.9218	25.5776	25.6623	25.482	25.7214	25.7948	25.5569	25.7868	0.688467	0.787852	Ckap5	Cytoskeleton-associated protein 5	A2AGT5-3	-0.05408
31.4407	31.5637	31.951	31.743	31.7259	31.8104	31.7994	31.7768	0.382457	0.557505	Ckb	Creatine kinase B-type	Q04447	-0.103558
28.1718	27.7881	26.5147	25.5155	27.3002	27.5108	26.3875	26.4624	0.841957	0.856708	Ckm	Creatine kinase M-type	P07310	0.082305
26.8674	26.8553	26.7317	26.6568	26.8287	26.8992	26.3316	26.4941	0.245154	0.410094	Ckmt1	Creatine kinase U-type, mitochondrial	P30275	0.13939
24.6186	24.6252	24.1246	24.7098	24.5553	24.3584	24.4259	24.3819	0.574251	0.67608	Clasp1	CLIP-associating protein 1	Q80TV8-2	0.0891825
25.7841	25.7902	25.7723	25.9639	25.9182	25.9332	25.7906	25.8936	0.349334	0.671598	Clasp2	CLIP-associating protein 2	Q8BRT1	-0.0562625
27.3887	27.0537	27.2372	26.9743	27.3766	27.0974	27.0278	27.0881	0.83239	0.913726	Clic1	Chloride intracellular channel protein 1	Q9Z1Q5	0.0160075
25.6369	25.5669	25.7092	25.6036	25.8523	25.7493	25.9471	25.7023	0.00920436	0.165452	Clic4	Chloride intracellular channel protein 4	Q9QYB1	-0.18358
24.739	25.0594	24.8212	24.8274	25.1395	24.7072	24.9833	25.1657	0.480578	0.562765	Clip2	CAP-Gly domain-containing linker protein 2	Q9Z0H8	-0.137172
23.6361	23.4648	23.6584	23.5	23.7107	23.3588	23.6432	23.5711	0.894833	0.956343	Clpp	ATP-dependent Clp protease proteolytic subunit, mitochondrial	O88696	-0.0061425
23.877	24.1414	23.6947	23.8281	24.0928	23.9575	23.7529	23.9369	0.597793	0.768907	Clptm1	Cleft lip and palate transmembrane protein 1 homolog	Q8VBZ3	-0.0497125
24.4643	24.5963	24.404	24.3385	24.4035	24.5733	24.7193	24.4193	0.42386	0.624368	Cltb	Clathrin light chain B	Q6IRU5	-0.078075
30.2106	30.2287	30.3464	30.3563	30.6285	30.4297	30.4081	30.3881	0.136143	0.297667	Cltc	Clathrin heavy chain 1	Q68FD5	-0.178143
23.8716	23.8387	24.1747	23.4708	22.7288	24.1702	24.009	23.4681	0.495617	0.502347	Cmas	N-acylneuraminate cytidylyltransferase	Q99KK2	0.244948
26.6718	26.2652	26.6744	26.6415	26.6385	26.5421	26.6154	26.742	0.42261	0.644818	Cmpk1	UMP-CMP kinase	Q9DBP5	-0.0712725
26.3667	26.7229	26.6698	26.6359	26.87	26.5214	26.9124	26.954	0.244684	0.339589	Cnbp	Cellular nucleic acid-binding protein	P53996	-0.21564
26.3775	26.3599	26.1673	26.0908	26.1068	26.3617	25.9133	26.0739	0.164613	0.382122	Cndp2	Cytosolic non-specific dipeptidase	Q9D1A2	0.134958
27.4083	27.3154	27.5469	27.6027	27.1043	27.0793	27.2659	27.3442	0.000344457	0.0985143	Cnn3	Calponin-3	Q9DAW9	0.269895
24.5516	24.4683	24.4932	24.64	25.0556	24.9753	24.9357	24.9841	0.00131018	0.0402353	Cnot1	CCR4-NOT transcription complex subunit 1	Q6ZQ08	-0.449417
27.0508	26.4951	26.8597	26.4177	27.3296	26.6852	26.4931	26.7714	0.536074	0.620626	Cnp	2,3-cyclic-nucleotide 3-phosphodiesterase	P16330-2	-0.114027
24.7261	24.6481	24.0842	23.726	23.7409	24.3126	23.9557	24.0847	0.399964	0.408134	Cnpy2	Protein canopy homolog 2	Q9QXT0	0.272588
24.8068	24.9729	24.7865	24.6086	25.2355	24.9746	24.8413	24.9048	0.147888	0.287201	Cnrip1	CB1 cannabinoid receptor-interacting protein 1	Q5M8N0	-0.195377
24.0102	23.7648	23.5472	24.0484	23.5595	23.8068	23.5755	23.4287	0.233971	0.307799	Cntfr	Ciliary neurotrophic factor receptor subunit alpha	O88507	0.250023
27.7344	27.6606	27.6477	28.0227	28.1205	27.9385	27.8146	27.7888	0.35067	0.469273	Cntn1	Contactin-1	P12960	-0.149225
26.7871	25.7903	25.7861	26.2103	27.3097	26.8054	26.7003	26.807	0.00783723	0.0324	Cntn2	Contactin-2	Q61330	-0.762143
					20.6364	20.8244	20.4559	ND	ND	Commd5	COMM domain-containing protein 5	Q8R395	-20.6389
22.2763	22.4957	22.6929	22.2372	22.5803	22.2202	22.2542	21.9957	0.387342	0.480396	Comt	Catechol O-methyltransferase	O88587-2	0.162935
21.8472	21.7157	21.2636	21.2492	20.6608	21.4168	20.9011	21.0573	0.111537	0.156278	Comtd1	Catechol O-methyltransferase domain-containing protein 1	Q8BIG7	0.509943
26.9971	26.9131	27.0421	26.9783	26.8611	26.8382	26.9815	26.995	0.135569	0.578345	Copa	Coatomer subunit alpha;Xenin;Proxenin	Q8CIE6	0.0636775
26.5577	26.5357	26.6986	26.493	26.7119	26.7292	26.6326	26.6303	0.169274	0.447782	Copb1	Coatomer subunit beta	Q9JIF7	-0.104753
26.1567	26.1377	26.3015	26.1559	26.2364	26.2876	26.3341	26.0875	0.368015	0.717545	Copb2	Coatomer subunit beta	O55029	-0.04841
24.3851	25.1297	24.1341	24.217	24.6404	24.4628	24.6367	24.4801	0.754439	0.785855	Cope	Coatomer subunit epsilon	O89079	-0.0885
25.6813	25.8848	25.5463	25.5229	24.8301	25.4621	25.3345	25.3142	0.0676362	0.128571	Copg1	Coatomer subunit gamma-1	Q9QZE5	0.423605
24.4023	24.0783	24.1745	23.9204	23.9765	23.843	23.8615	23.8673	0.0465028	0.166286	Copg2	Coatomer subunit gamma-2	Q9QXK3-4	0.25684
24.2425	24.7389	24.1319	24.288	24.4665	23.8389	24.3974	24.562	0.913487	0.918676	Cops2	COP9 signalosome complex subunit 2	P61202	0.0340975
25.1402	25.2565	25.3718	25.4083	25.2868	25.0832	25.269	25.2488	0.403724	0.634104	Cops3	COP9 signalosome complex subunit 3	O88543	0.072275
25.4014	25.1959	25.3501	25.3927	25.6461	25.3896	25.5172	25.5204	0.00496237	0.160752	Cops4	COP9 signalosome complex subunit 4	O88544	-0.183295
23.1271	23.289	23.8538	22.8158	23.4742	23.452	23.1608	23.1973	0.856477	0.883847	Cops5	COP9 signalosome complex subunit 5	O35864	-0.0496475
24.4381	24.5541	24.645	24.7685	24.5019	24.5036	24.8284	24.8388	0.256893	0.609722	Cops6	COP9 signalosome complex subunit 6	O88545	-0.0667325
23.6241	23.6212	23.4981	23.4786	23.6241	23.663	23.897	23.7521	0.156604	0.314352	Cops7a	COP9 signalosome complex subunit 7a	Q9CZ04	-0.178503
22.1383	22.3384	21.9146	22.466	21.0457	22.1101	22.4709	21.4233	0.330572	0.314096	Cops7b	COP9 signalosome complex subunit 7b	Q8BV13	0.451843
24.2173	24.4282	24.072	24.2248	24.5165	24.3007	24.1759	24.2767	0.419817	0.618175	Cops8	COP9 signalosome complex subunit 8	Q8VBV7	-0.081865
24.8893	24.6114	24.4608	23.767	23.9875	24.2018	23.9441	24.1741	0.28724	0.298251	Copz1	Coatomer subunit zeta-1	P61924	0.355265
24.1115	23.9521	24.2513	24.3365	24.8898	24.4554	24.61	24.8525	0.00857227	0.0564324	Coro1a	Coronin-1A	O89053	-0.5391
24.4377	24.4555	24.3127	24.0609	24.461	24.1341	24.4767	24.6028	0.608139	0.678915	Coro1b	Coronin-1B	Q9WUM3	-0.101938
26.6588	26.262	26.24	26.4352	26.5311	26.4968	26.5019	26.6029	0.230851	0.410682	Coro1c	Coronin-1C	Q9WUM4	-0.134188
23.2483	23.3901	23.1863	22.7264	22.5475	23.1758	21.896	22.6567	0.131191	0.157156	Coro7	Coronin-7	Q9D2V7	0.568813
27.3287	27.2014	27.4126	27.6364	27.2737	27.5375	27.1091	27.9437	0.67391	0.764077	Cotl1	Coactosin-like protein	Q9CQI6	-0.071235
27.8229	27.7383	27.8454	27.7878	27.9239	27.8152	27.7556	27.7525	0.789948	0.916178	Cox4i1	Cytochrome c oxidase subunit 4 isoform 1, mitochondrial	P19783	-0.01321
24.8961	24.8924	24.5633	24.7142	24.9837	24.9285	25.1876	25.0852	0.132707	0.216509	Cox5a	Cytochrome c oxidase subunit 5A, mitochondrial	P12787	-0.279747
25.2092	25.3391	25.0022	25.7243	25.7369	25.6688	25.2479	25.2634	0.510108	0.562391	Cox6a1	Cytochrome c oxidase subunit 6A1, mitochondrial	P43024	-0.16058
26.9092	26.8952	26.4611	26.6281	26.7552	27.1417	26.8013	26.6814	0.34832	0.507055	Cox6b1	Cytochrome c oxidase subunit 6B1	P56391	-0.121505
23.0175	22.948	23.4344	23.5142	23.8851	23.5781	23.4898	23.7317	0.0979521	0.156701	Cpe	Carboxypeptidase E	Q00493	-0.442642
25.5672	25.3885	25.0904	24.6319	24.6155	24.9601	24.6146	24.7692	0.149513	0.180587	Cplx2	Complexin-2	P84086	0.429652
23.4726	24.0247	23.9418	23.867	23.9753	24.0423	24.2244	24.1512	0.0714395	0.176825	Cpne3	Copine-3	Q8BT60	-0.271778
22.5006	22.0418	22.462	22.6925	21.3302	21.5682	21.744	21.3161	0.0200986	0.0386667	Cpsf1	Cleavage and polyadenylation specificity factor subunit 1	Q9EPU4	0.934623
25.8357	25.9561	25.601	25.406	25.692	25.389	25.3581	25.4661	0.186181	0.289179	Cpsf6	Cleavage and polyadenylation specificity factor subunit 6	Q6NVF9	0.223375
25.3808	25.3673	24.9287	25.3205	25.2619	25.0376	25.284	25.5055	0.890265	0.915669	Crip2	Cysteine-rich protein 2	Q9DCT8	-0.0229625
24.7963	24.6985	24.4568	24.531	24.7788	24.8181	24.8889	25.0265	0.127602	0.226016	Crk	Adapter molecule crk	Q64010	-0.257433
24.562	24.5995	24.8552	24.4289	24.6492	24.7512	24.7597	24.8095	0.274852	0.448531	Crkl	Crk-like protein	P47941	-0.130987
29.8057	30.1641	29.8849	29.941	30.0045	30.0832	29.8559	29.9765	0.643752	0.834863	Crmp1	Dihydropyrimidinase-related protein 1	P97427	-0.0311225
21.9076	22.4702	22.0115	21.4213	22.0331	21.4254	21.8224	21.8291	0.616439	0.624379	Crot	Peroxisomal carnitine O-octanoyltransferase	Q9DC50	0.175137
21.8378	22.1214	21.665						ND	ND	Crtc1	CREB-regulated transcription coactivator 1	Q68ED7	21.8747
25.1523	24.7731	24.4965	24.1595	24.7093	24.425	24.1662	24.5217	0.381935	0.445639	Cryz	Quinone oxidoreductase	P47199	0.189775
23.8939	23.2987	23.5512	23.9006	23.7503	23.6191	23.53	23.5229	0.728235	0.804933	Cryzl1	Quinone oxidoreductase-like protein 1	Q921W4	0.0555125
27.292	27.6223	27.9568	27.6559	27.3998	26.8505	27.6715	27.5059	0.233387	0.289329	Cs	Citrate synthase, mitochondrial	Q9CZU6	0.274808
25.4339	25.4228	25.3687	25.1337	25.5342	25.4019	25.474	25.3951	0.14947	0.410055	Csde1	Cold shock domain-containing protein E1	Q91W50	-0.111553
32.1513	32.2036	32.281	32.302	32.0955	32.017	32.3446	32.1343	0.230809	0.528481	Cse1l	Exportin-2	Q9ERK4	0.0866325
22.466	22.8316	22.563	22.2394	21.3362	22.8668	21.6933	22.3213	0.226563	0.228837	Csk	Tyrosine-protein kinase CSK	P41241	0.47059
22.0816		21.6589	22.0061					ND	ND	Csnk1a1	Casein kinase I isoform alpha	Q8BK63-2	21.9155
22.5893	22.1772	22.4384	22.5524	23.0365	22.7798	22.6693	22.7623	0.0283172	0.108317	Csnk1e	Casein kinase I isoform epsilon	Q9JMK2	-0.372627
26.7469	26.4505	26.2325	26.3418	26.5677	26.5891	26.427	26.3516	0.655726	0.80804	Csnk2a1	Casein kinase II subunit alpha	Q60737	-0.040895
22.1266	22.7197	22.5752	23.7685	22.6894	22.7055	22.4475	22.8042	0.695301	0.722569	Csnk2a2	Casein kinase II subunit alpha	O54833	0.135818
23.691	23.9043	23.7564	24.6469	24.8024	24.1976	24.6043	24.4262	0.185413	0.192239	Csrp1	Cysteine and glycine-rich protein 1	P97315	-0.50799
22.8888	23.0014	23.4497	23.184	23.4712	23.1601	23.5045	23.4853	0.0962066	0.192567	Cst3	Cystatin-C	P21460	-0.274285
22.8328	22.714	22.9453	23.2315	23.2657	22.8873	22.9666	23.0731	0.417928	0.55362	Cstf2	Cleavage stimulation factor subunit 2	Q8BIQ5-2	-0.11725
26.7802	26.8309	26.672	26.9158	26.9146	26.8229	26.6459	26.8971	0.629755	0.881859	Ctbp1	C-terminal-binding protein 1	O88712-2	-0.020415
24.9949	24.8983	24.6433	24.3468	24.9347	25.0549	24.5573	24.9441	0.407548	0.502646	Ctbp2	C-terminal-binding protein 2	P56546	-0.151908
24.0763	24.372	24.4248	24.3233	24.6565	23.8428	24.6159	24.456	0.71122	0.76185	Ctcf	Transcriptional repressor CTCF	Q61164	-0.0937125
				20.5318		20.2883	20.6821	ND	ND	Ctif	CBP80/20-dependent translation initiation factor	Q6PEE2	-20.5007
24.4998	24.8445	24.4724	24.6691	24.9047	24.497	24.896	24.7461	0.496448	0.571186	Ctnna1	Catenin alpha-1	P26231	-0.139517
26.6191	26.6495	26.414	26.4453	26.4594	26.4605	26.4143	26.4411	0.176895	0.501252	Ctnna2	Catenin alpha-2	Q61301	0.088145
26.2435	26.3334	26.7679	26.7195	26.6453	26.6298	26.7674	26.6786	0.229771	0.378636	Ctnnb1	Catenin beta-1	Q02248	-0.16418
24.9665	24.7957	24.6668	24.7533	25.2669	24.9753	24.8198	24.9204	0.00970405	0.158863	Ctnnd1	Catenin delta-1	P30999	-0.200027
23.8046	23.9157	23.5593	23.6439	23.5996	23.5273	23.6134	23.7839	0.469505	0.610146	Ctnnd2	Catenin delta-2	O35927-2	0.09985
25.2623	25.0181	24.9224	25.0058	23.9117	25.319	24.952	25.0975	0.581961	0.57812	Ctps1	CTP synthase 1	P70698	0.232117
22.6335	22.3959	22.434	22.1097	22.6829	22.4332	22.5273	22.2652	0.0518042	0.448012	Ctps2	CTP synthase 2	P70303	-0.0838775
25.6661	25.3861	25.4912	25.3703	24.984	25.489	25.2207	25.2995	0.266235	0.342118	Ctsb	Cathepsin B;Cathepsin B light chain;Cathepsin B heavy chain	P10605	0.230145
26.1543	26.2989	26.1635	25.8135	25.9042	25.841	25.5355	25.6149	0.030319	0.109101	Ctsd	Cathepsin D	P18242	0.383668
22.1382	22.6101	22.4132	22.5188	22.5393	22.3706	22.6537	22.684	0.374627	0.497239	Ctsz	Cathepsin Z	Q9WUU7	-0.141825
26.397	26.1091	26.8377	26.6879	26.1997	26.3133	26.3315	26.4752	0.309532	0.4067	Cttn	Src substrate cortactin	Q60598	0.178015
23.3719	23.4371	23.5369	23.6197	23.7076	23.5762	23.6274	23.6642	0.0976943	0.307923	Cul2	Cullin-2	Q9D4H8	-0.152445
24.7617	24.4127	24.5471	24.3559	24.7332	24.6426	24.3498	24.2793	0.853064	0.913987	Cul3	Cullin-3	Q9JLV5	0.0181425
21.2622	21.6563	22.1553	20.2826	21.6948	21.5855	21.3614	21.7838	0.618061	0.605685	Cul4a	Cullin-4A	Q3TCH7	-0.267255
22.9589	22.838	23.0477	22.7821	23.1154	22.8562	22.7194	22.8959	0.933789	0.953235	Cul4b	Cullin-4B	A2A432	0.0099225
23.2726	23.3344	23.1201	23.1368	23.0862	23.0839	23.3232	23.6698	0.709724	0.771935	Cul5	Cullin-5	Q9D5V5	-0.07479
22.8283	22.2916	22.2133	22.319	22.3007	22.6303	22.9476	22.4483	0.567959	0.600778	Cuta	Protein CutA	Q9CQ89	-0.168725
24.9149	25.1519	25.2059	25.2755	25.1847	25.1991	25.4492	25.5384	0.0304788	0.178565	Cxadr	Coxsackievirus and adenovirus receptor homolog	P97792	-0.205785
25.924	25.7957	25.8777	26.0178	26.4245	26.2557	26.2236	26.1313	0.0265247	0.106093	Cyb5b	Cytochrome b5 type B	Q9CQX2	-0.354962
26.1418	26.0162	26.0582	26.021	26.2377	26.0744	26.1885	26.0494	0.0387199	0.463574	Cyb5r3	NADH-cytochrome b5 reductase 3;NADH-cytochrome b5 reductase 3 membrane-bound form;NADH-cytochrome b5 reductase 3 soluble form	Q9DCN2-2	-0.0782075
26.279	26.513	26.7856	27.0365	27.3769	26.5835	27.1933	27.0094	0.225536	0.245619	Cyc1	Cytochrome c1, heme protein, mitochondrial	Q9D0M3-2	-0.387245
27.5689	27.4022	27.2028	26.9947	27.0473	26.7113	26.7204	26.8033	0.0199428	0.11008	Cycs	Cytochrome c, somatic	P62897	0.47158
22.6818	22.4063	23.0594	22.7796	22.7686	22.8278	22.8811	22.7451	0.60408	0.724166	Cyfip1	Cytoplasmic FMR1-interacting protein 1	Q7TMB8	-0.07387
25.4899	25.5082	25.7296	25.643	25.626	25.6681	25.7418	25.9342	0.0788755	0.293215	Cyfip2	Cytoplasmic FMR1-interacting protein 2	Q5SQX6	-0.14986
24.7106	24.7347	24.3975	24.1957	24.7671	25.1391	24.1316	24.6715	0.399248	0.481615	Cyp51a1	Lanosterol 14-alpha demethylase	Q8K0C4	-0.167707
22.8458	22.876	22.5818	22.7666	23.0465	22.4135	22.9125	22.7931	0.899457	0.919251	Cyth2;Cyth3	Cytohesin-2;Cytohesin-3	P63034-3	-0.0238525
24.1602	24.2088	23.486	23.8026	23.9983	23.405	23.2815	23.6472	0.126653	0.193758	D10Jhu81e	ES1 protein homolog, mitochondrial	Q9D172	0.33139
23.3449	22.9749	22.6032	22.288	23.6903	23.3158	22.9827	22.9888	0.0146826	0.0947246	Dak	Bifunctional ATP-dependent dihydroxyacetone kinase/FAD-AMP lyase (cyclizing);ATP-dependent dihydroxyacetone kinase;FAD-AMP lyase (cyclizing)	Q8VC30	-0.441635
27.507	27.4331	27.5258	27.4709	27.5478	27.6007	27.5991	27.6623	0.0471756	0.340081	Dars	Aspartate--tRNA ligase, cytoplasmic	Q922B2	-0.118265
26.4032	26.321	26.052	25.958	26.5831	26.2114	26.2277	26.2725	0.214496	0.396698	Dazap1	DAZ-associated protein 1	Q9JII5-2	-0.140125
27.9769	27.6536	27.7081	27.8987	28.3828	28.5944	28.5071	28.7366	0.00785302	0.0294545	Dbi	Acyl-CoA-binding protein	P31786	-0.745875
28.9083	28.2008	28.0292	28.7108	28.5723	28.6209	28.4417	28.6218	0.626208	0.692661	Dbn1	Drebrin	Q9QXS6-3	-0.10188
25.0093	24.7989	25.0822	25.0376	25.1362	24.9048	25.0876	24.8745	0.794787	0.900608	Dbnl	Drebrin-like protein	Q62418-3	-0.0187975
24.526	24.5126	24.531	24.1653	24.5831	24.8087	24.4389	24.6935	0.243233	0.359354	Dcakd	Dephospho-CoA kinase domain-containing protein	Q8BHC4	-0.197335
27.6255	27.9982	27.6998	27.8724	27.9311	27.9988	27.9117	27.8511	0.218895	0.429326	Dclk1	Serine/threonine-protein kinase DCLK1	Q9JLM8	-0.124213
26.3349	25.7743	25.6031	26.0181	25.4109	25.3513	25.0861	25.5648	0.0156463	0.0711698	Dclk2	Serine/threonine-protein kinase DCLK2	Q6PGN3-2	0.579315
25.5601	25.7691	25.3574	25.274	25.1341	25.5218	25.217	25.2045	0.0651934	0.204485	Dcps	m7GpppX diphosphatase	Q9DAR7	0.220828
26.8624	26.7703	26.672	26.7894	27.0925	26.8589	26.9054	26.8741	0.0320418	0.236271	Dctn1	Dynactin subunit 1	O08788	-0.15921
27.7195	27.3538	27.3995	27.2848	27.4328	27.4221	27.3823	27.3667	0.683863	0.824649	Dctn2	Dynactin subunit 2	Q99KJ8	0.03844
24.5651	24.2516	24.7212	24.2556	23.4298	24.4226	23.6521	23.6977	0.121196	0.153304	Dctn3	Dynactin subunit 3	Q9Z0Y1	0.647807
24.5454	24.4615	24.3617	24.3801	24.8344	24.6867	24.594	24.5782	0.00113722	0.112	Dctn4	Dynactin subunit 4	Q8CBY8	-0.236148
22.5603	22.4674	22.13	21.9917	20.7938	22.1128	22.4738	21.7974	0.353452	0.325646	Dctn5	Dynactin subunit 5	Q9QZB9	0.492907
27.665	27.5529	27.6867	27.4734	27.7649	27.6239	27.4844	27.616	0.745382	0.869565	Dcx	Neuronal migration protein doublecortin	O88809	-0.02781
26.945	27.4406	26.4653	27.204	27.4078	27.3775	27.2584	27.512	0.125213	0.176187	Ddah1	N(G),N(G)-dimethylarginine dimethylaminohydrolase 1	Q9CWS0	-0.3752
28.0998	27.9396	28.0453	27.8737	28.3596	28.1416	28.1122	28.2543	0.0397789	0.170462	Ddah2	N(G),N(G)-dimethylarginine dimethylaminohydrolase 2	Q99LD8	-0.22734
26.5342	26.5707	26.4803	26.2645	26.6333	26.5099	26.651	26.6231	0.201105	0.386246	Ddb1	DNA damage-binding protein 1	Q3U1J4	-0.141892
25.8275	25.4994	25.9076	25.7502	25.7754	26.0149	26.0123	26.0611	0.173209	0.286143	Ddost	Dolichyl-diphosphooligosaccharide--protein glycosyltransferase 48 kDa subunit	O54734	-0.219723
27.1394	27.3629	27.2405	27.2393	27.3264	27.2961	27.0071	27.1463	0.597267	0.766721	Ddx1	ATP-dependent RNA helicase DDX1	Q91VR5	0.05156
27.2289	27.0012	27.1507	27.0617	27.3371	27.1695	27.2032	27.2991	0.0377435	0.279148	Ddx17	Probable ATP-dependent RNA helicase DDX17	Q501J6	-0.141598
24.4673	24.3405	24.7194	24.6981	24.8367	24.6913	25.0457	25.0977	0.000171366	0.0453913	Ddx19a	ATP-dependent RNA helicase DDX19A	Q61655	-0.361555
24.508	24.4801	24.9269	25.2553	24.8792	24.9236	24.6204	24.8727	0.894678	0.91196	Ddx21	Nucleolar RNA helicase 2	Q9JIK5	-0.0313925
24.1357	24.1071	23.8836	23.8638	23.9102	23.5392	23.9391	24.0446	0.463573	0.55213	Ddx39a	ATP-dependent RNA helicase DDX39A	Q8VDW0	0.139277
28.7732	28.5904	29.0035	28.8383	28.9908	28.972	29.1567	28.9615	0.0321399	0.166428	Ddx39b	Spliceosome RNA helicase Ddx39b	Q9Z1N5	-0.218933
27.8359	27.7305	27.9424	27.748	27.9744	27.9129	28.0957	28.0027	0.00583693	0.163919	Ddx3x;D1Pas1	ATP-dependent RNA helicase DDX3X;Putative ATP-dependent RNA helicase Pl10	Q62167	-0.182252
25.322	25.5989	25.291	25.4034	25.372	25.2876	25.2143	25.2643	0.210441	0.432467	Ddx42	ATP-dependent RNA helicase DDX42	Q810A7	0.119302
24.079	24.2526	24.1863	23.977	24.6353	24.5554	24.7017	24.6181	0.00597637	0.054	Ddx46	Probable ATP-dependent RNA helicase DDX46	Q569Z5	-0.50393
29.3323	29.1913	29.4505	29.3467	29.7289	29.2254	29.6075	29.4545	0.113284	0.286576	Ddx5	Probable ATP-dependent RNA helicase DDX5	Q61656	-0.173887
26.0529	26.261	26.2961	26.3379	26.6366	26.3686	26.606	26.5162	0.0673753	0.168634	Ddx6	Probable ATP-dependent RNA helicase DDX6	P54823	-0.294862
26.3814	26.2258	26.3172	26.1182	26.5647	26.2829	26.2735	26.4571	0.203593	0.400114	Dek	Protein DEK	Q7TNV0	-0.13389
22.7266	22.7713	22.4556	23.0734	23.0874	22.7266	23.2874	23.166	0.206835	0.263518	Denr	Density-regulated protein	Q9CQJ6	-0.310128
23.0863	22.9191	23.0359	22.9597	23.6173	23.4257	23.4091	23.5286	0.00136406	0.036	Dhcr7	7-dehydrocholesterol reductase	O88455	-0.494928
26.486	26.4602	26.7797	26.6702	26.6891	26.7665	26.8546	26.8086	0.035265	0.214063	Dhx15	Pre-mRNA-splicing factor ATP-dependent RNA helicase DHX15	O35286	-0.180685
21.7912	22.4308	22.2796	22.0553	22.345	22.5583	22.1559	21.6059	0.906347	0.9193	Dhx29	ATP-dependent RNA helicase Dhx29	Q6PGC1	-0.0270575
23.0715	23.1415	23.2068	23.2012	23.6905	23.3514	22.7362	23.1455	0.762836	0.799037	Dhx30	Putative ATP-dependent RNA helicase DHX30	Q99PU8-2	-0.075645
28.5211	28.3962	28.4033	28.2987	28.54	28.3104	28.5439	28.414	0.426679	0.736765	Dhx9	ATP-dependent RNA helicase A	O70133-2	-0.0472625
24.1447	23.7733	23.8808	23.9564	24.3274	23.493	24.011	23.8732	0.912676	0.940072	Dip2b	Disco-interacting protein 2 homolog B	Q3UH60	0.0126475
23.6342	23.4903	23.3142	23.2211	23.4658	23.169	23.0638	23.2323	0.0843299	0.262702	Diras2	GTP-binding protein Di-Ras2	Q5PR73	0.182278
22.7182	22.7754	22.9468	23.0726	23.1269	22.8652	23.4153	22.9748	0.20314	0.307935	Dis3	Exosome complex exonuclease RRP44	Q9CSH3	-0.217307
24.5749	24.2269	23.8797	24.0529	23.8267	24.201	23.9558	23.938	0.353942	0.40987	Dkc1	H/ACA ribonucleoprotein complex subunit 4	Q9ESX5	0.203243
26.2377	26.1185	25.9714	25.5568	25.9724	25.7893	25.664	25.8637	0.401088	0.50219	Dlat	Dihydrolipoyllysine-residue acetyltransferase component of pyruvate dehydrogenase complex, mitochondrial	Q8BMF4	0.148785
26.7738	27.2979	27.1398	27.1572	27.003	26.9016	26.7725	26.9247	0.277289	0.379672	Dld	Dihydrolipoyl dehydrogenase, mitochondrial	O08749	0.191718
25.7191	25.7064	25.6759	25.5844	25.3952	25.6509	25.4814	25.4002	0.0407348	0.211386	Dlg2	Disks large homolog 2	Q91XM9-3	0.189525
23.0005	23.1256	22.8138	22.7792	23.3892	22.8745	22.6667	23.084	0.675652	0.762355	Dlgap4	Disks large-associated protein 4	B1AZP2-2	-0.0738425
26.0997	26.358	25.6472	25.9841	25.957	25.5594	25.8798	25.4281	0.258901	0.288433	Dlst	Dihydrolipoyllysine-residue succinyltransferase component of 2-oxoglutarate dehydrogenase complex, mitochondrial	Q9D2G2	0.316197
24.1341	24.269	24.1492	24.0906	24.8069	24.2778	23.9959	23.4448	0.92092	0.928674	Dmxl2	DmX-like protein 2	Q8BPN8-2	0.0293675
25.6493	25.6925	25.9578	25.9647	26.1525	25.8085	26.0112	26.2145	0.103725	0.225832	Dnaja1	DnaJ homolog subfamily A member 1	P63037	-0.230575
25.3666	25.9751	25.4058	25.5041	25.7425	26.0517	24.7733	25.717	0.97277	0.97425	Dnaja2	DnaJ homolog subfamily A member 2	Q9QYJ0	-0.00823
21.985	21.8729	21.7844	21.8967	22.182	21.9443	22.2035	22.0352	0.0713721	0.218077	Dnaja3	DnaJ homolog subfamily A member 3, mitochondrial	Q99M87-3	-0.20648
23.6861	23.936	23.902	23.8867	24.0044	23.6785	23.8778	23.9092	0.908369	0.937801	Dnajb11	DnaJ homolog subfamily B member 11	Q99KV1	-0.0147875
23.3873	23.568	23.0292	22.6925	23.5304	23.193	22.883	23.0771	0.992841	0.991665	Dnajc11	DnaJ homolog subfamily C member 11	Q5U458	-0.00162
22.4649	22.3199	21.7836	21.9172	21.6551	21.6738	21.7622	21.7737	0.123913	0.169453	Dnajc2	DnaJ homolog subfamily C member 2;DnaJ homolog subfamily C member 2, N-terminally processed	P54103	0.405212
24.9601	24.7754	25.2413	25.0792	25.1411	25.1953	25.0303	25.3033	0.329456	0.448117	Dnajc5	DnaJ homolog subfamily C member 5	P60904	-0.153482
23.8328	24.1012	23.7002	24.0664	24.0529	24.0625	23.8423	23.8522	0.796477	0.883264	Dnajc6	Putative tyrosine-protein phosphatase auxilin	Q80TZ3-2	-0.0273475
24.0062	23.8228	23.9216	24.0272	23.9474	24.0449	23.612	24.1378	0.943368	0.958137	Dnajc7	DnaJ homolog subfamily C member 7	Q9QYI3	0.0089225
24.0326	23.578	23.7998	23.8155	24.4903	23.253	24.064	24.0462	0.419777	0.501498	Dnajc8	DnaJ homolog subfamily C member 8	Q6NZB0	-0.156915
26.955	26.9055	26.6396	26.6651	27.0004	26.8287	26.6487	26.8324	0.526172	0.790878	Dnm1	Dynamin-1	P39053-3	-0.0362325
26.6175	26.6939	26.6816	26.4077	26.7998	26.6424	26.7038	26.6946	0.246382	0.479465	Dnm1l	Dynamin-1-like protein	Q8K1M6	-0.109977
23.3176	23.6226	22.9148	22.9687	23.5655	23.2354	22.872	23.6059	0.6369	0.683022	Dnm2	Dynamin-2	P39054-2	-0.11381
24.6058	24.8268	24.8908	24.5157	24.5717	24.6935	23.9743	24.4703	0.276125	0.318377	Dnm3	Dynamin-3	Q8BZ98-2	0.28232
24.8754	24.5675	24.9718	24.8921	24.7339	25.0008	24.8672	24.7926	0.883401	0.915573	Dnmt1	DNA (cytosine-5)-methyltransferase 1	P13864	-0.0219225
23.6751	23.6477	23.5446	23.5671	23.9002	23.3811	23.812	23.9228	0.37531	0.492027	Dnmt3a	DNA (cytosine-5)-methyltransferase 3A	O88508	-0.145405
24.9233	24.6025	24.9401	24.8741	24.8784	24.9401	24.9457	24.8105	0.577215	0.746408	Dnpep	Aspartyl aminopeptidase	Q9Z2W0	-0.0586625
22.5657	22.5425	23.4096	22.952	21.981	23.1235	22.9544	21.7469	0.343208	0.333583	Dnph1	2-deoxynucleoside 5-phosphate N-hydrolase 1	Q80VJ3	0.416018
23.5581	23.3307	23.066	23.1879	23.4034	23.0795	23.3028	23.2057	0.747576	0.845291	Dock7	Dedicator of cytokinesis protein 7	Q8R1A4-2	0.0377975
22.7404	23.0119	22.8532	22.83	23.0632	22.8341	22.8747	22.9389	0.554428	0.708439	Dpf2	Zinc finger protein ubi-d4	Q61103	-0.0688425
25.1278	25.1453	24.8362	24.9506	24.8545	24.8912	25.0497	24.9278	0.514999	0.651492	Dpp3	Dipeptidyl peptidase 3	Q99KK7	0.084185
24.5603	24.8663	24.335	24.526	25.155	25.1674	24.8665	25.0083	0.00479021	0.0523636	Dpp6	Dipeptidyl aminopeptidase-like protein 6	Q9Z218	-0.477428
23.8469	22.9458	23.9199	23.2581	21.309	25.2775	22.9553	23.634	0.859661	0.852122	Dpy30	Protein dpy-30 homolog	Q99LT0	0.198725
31.3163	31.4885	31.209	31.2607	31.39	31.6428	31.3676	31.4606	0.0114959	0.224702	Dpysl2	Dihydropyrimidinase-related protein 2	O08553	-0.146632
30.0655	30.3936	30.279	30.3068	30.3326	30.3484	30.3799	30.3708	0.231998	0.500788	Dpysl3	Dihydropyrimidinase-related protein 3	Q62188	-0.0966875
27.9843	27.8414	28.0786	28.1534	28.1532	28.1729	28.2522	28.2596	0.0269064	0.182898	Dpysl4	Dihydropyrimidinase-related protein 4	O35098	-0.195042
28.7116	28.9731	28.886	28.9714	29.0542	29.0335	29.0491	29.1394	0.0518552	0.224057	Dpysl5	Dihydropyrimidinase-related protein 5	Q9EQF6	-0.183498
23.6749	23.52	23.1305	24.21	21.6823	23.7159	22.8208	23.0679	0.189591	0.169544	Drg1	Developmentally-regulated GTP-binding protein 1	P32233	0.812107
23.4788	23.7303	22.6519	22.5895	24.0051	24.4985	22.6608	22.9279	0.0830192	0.151833	Drg2	Developmentally-regulated GTP-binding protein 2	Q9QXB9	-0.410458
28.2584	28.1293	27.7092	28.059	28.2486	28.1831	28.2546	28.097	0.314745	0.432914	Dstn	Destrin	Q9R0P5	-0.156862
23.3839	23.143	22.6347	23.0333	22.9457	22.9935	23.4817	23.2636	0.689198	0.723884	Dtd1	D-tyrosyl-tRNA(Tyr) deacylase 1	Q9DD18	-0.122377
22.0344	22.475	21.738	21.2757	21.6948	22.0721	22.3313	21.2415	0.853426	0.883516	Dus3l	tRNA-dihydrouridine(47) synthase [NAD(P)(+)]-like	Q91XI1	0.04582
23.2337	23.0043	22.9498	22.7471	22.9785	22.9285	22.8395	23.0746	0.834437	0.891911	Dusp3	Dual specificity protein phosphatase 3	Q9D7X3	0.02844
30.2667	30.2455	30.2464	30.2544	30.3014	30.295	30.3333	30.3118	0.0138352	0.557397	Dync1h1	Cytoplasmic dynein 1 heavy chain 1	Q9JHU4	-0.0571375
26.3886	26.5983	26.276	26.249	26.1544	26.2359	26.1973	26.4443	0.390944	0.533311	Dync1i2	Cytoplasmic dynein 1 intermediate chain 2	O88487	0.120065
25.1819	25.3398	24.8263	25.435	25.3543	25.0467	25.3789	25.325	0.691782	0.761775	Dync1li1	Cytoplasmic dynein 1 light intermediate chain 1	Q8R1Q8	-0.080475
25.2696	25.2256	24.8785	24.7932	25.3153	25.025	24.8854	25.2058	0.639882	0.759541	Dync1li2	Cytoplasmic dynein 1 light intermediate chain 2	Q6PDL0	-0.06613
25.4285	25.2699	26.2916	26.3481	25.9309	25.7324	26.017	25.9929	0.740795	0.779723	Dynll1	Dynein light chain 1, cytoplasmic	P63168	-0.08378
25.719	25.0785	26.0914	26.4414	26.117	25.8256	26.4505	26.4318	0.0945601	0.160196	Dynll2	Dynein light chain 2, cytoplasmic	Q9D0M5	-0.373645
25.2733	24.7794	25.2196	25.4213	25.1754	25.7489	25.4233	25.5715	0.276029	0.309015	Dynlrb1	Dynein light chain roadblock-type 1	P62627	-0.30635
24.2193	24.3268	24.1837	24.0715	24.4099	24.0591	24.3626	24.2928	0.537987	0.671855	Ebf3	Transcription factor COE3	O08791-2	-0.08077
23.758	23.9932	23.7988	24.0797	23.8055	23.7672	23.6043	24.0699	0.251156	0.513132	Ech1	Delta(3,5)-Delta(2,4)-dienoyl-CoA isomerase, mitochondrial	O35459	0.0956775
26.0564	26.2372	25.7596	25.9216	26.1206	25.836	25.9018	26.0632	0.925442	0.942482	Echs1	Enoyl-CoA hydratase, mitochondrial	Q8BH95	0.0132775
23.932	24.1542	24.0903	24.0682	24.071	23.6611	23.7145	23.7825	0.162353	0.259586	Eci1	Enoyl-CoA delta isomerase 1, mitochondrial	P42125	0.253917
24.0565	23.8613	23.8231	23.7529	23.9465	24.2996	23.9259	24.0584	0.222023	0.35816	Eci2	Enoyl-CoA delta isomerase 2, mitochondrial	Q9WUR2-2	-0.184168
23.2967	23.4573	23.8233	23.7599	23.8884	24.0458	23.0528	23.7657	0.768457	0.78702	Ecm29	Proteasome-associated protein ECM29 homolog	Q6PDI5-2	-0.10386
24.716	24.6656	24.3364	24.0432	24.6266	24.7284	24.6393	24.3762	0.227621	0.385807	Edc4	Enhancer of mRNA-decapping protein 4	Q3UJB9	-0.152342
20.6469	20.9507	20.9351	20.5861	21.3357	21.0311	21.0543	21.185	0.100427	0.165735	Eea1	Early endosome antigen 1	Q8BL66	-0.371838
31.9714	32.1086	32.1985	32.182	32.396	32.4692	32.492	32.2805	0.0250851	0.127455	Eef1a1	Elongation factor 1-alpha 1	P10126	-0.29427
26.771	26.6656	26.9339	26.768	26.6602	26.602	26.3527	26.3821	0.100483	0.194321	Eef1a2	Elongation factor 1-alpha 2	P62631	0.285373
27.0271	27.198	27.0403	26.8466	27.0311	27.2775	26.9962	27.1267	0.345041	0.599394	Eef1b	Elongation factor 1-beta	O70251	-0.07986
27.344	27.4804	27.1198	27.3121	27.1871	27.268	27.3675	27.3782	0.904237	0.938003	Eef1d	Elongation factor 1-delta	P57776-3	0.0138525
28.0137	28.0414	28.0259	28.1654	28.2927	28.0679	28.6806	28.0482	0.301109	0.379222	Eef1g	Elongation factor 1-gamma	Q9D8N0	-0.21077
30.1962	30.2084	30.2985	30.2647	30.4226	30.4211	30.4759	30.3773	0.00558929	0.163293	Eef2	Elongation factor 2	P58252	-0.18225
27.023	26.8217	26.649	26.7414	26.7518	26.8124	26.6253	26.7599	0.365818	0.62161	Eftud2	116 kDa U5 small nuclear ribonucleoprotein component	O08810	0.071395
22.7745	22.8209	23.2512	22.7296	23.1046	23.1604	23.072	23.0258	0.215454	0.339158	Egfr	Epidermal growth factor receptor	Q01279	-0.196652
26.2864	26.5593	26.2654	26.4154	26.3309	26.0319	26.1899	26.193	0.212031	0.337837	Ehd1	EH domain-containing protein 1	Q9WVK4	0.1952
25.5584	25.047	24.9465	24.6489	24.5497	25.0658	24.451	24.7986	0.296017	0.314802	Eif1	Eukaryotic translation initiation factor 1	P48024	0.333938
24.6969	24.5746	24.2364	24.8325	23.2614	24.788	24.3264	23.931	0.290591	0.277811	Eif1ax	Eukaryotic translation initiation factor 1A, X-chromosomal	Q8BMJ3	0.508367
24.4799	24.684	24.5754	24.6961	24.8852	24.3971	24.8745	24.7931	0.461139	0.562593	Eif2a	Eukaryotic translation initiation factor 2A;Eukaryotic translation initiation factor 2A, N-terminally processed	Q8BJW6	-0.128605
22.6566	22.7206	22.6725	22.4407	22.9736	22.2698	22.7933	22.51	0.93709	0.946568	Eif2b4	Translation initiation factor eIF-2B subunit delta	Q61749	-0.014045
26.8148	26.8206	26.9879	26.9445	26.8683	26.7949	26.8641	26.9143	0.448562	0.798682	Eif2s1	Eukaryotic translation initiation factor 2 subunit 1	Q6ZWX6	0.03154
25.8148	25.869	25.6636	25.702	25.754	25.7217	25.6122	25.8086	0.521778	0.783985	Eif2s2	Eukaryotic translation initiation factor 2 subunit 2	Q99L45	0.03825
26.9325	26.7294	27.1146	26.7172	27.0705	26.8053	27.1627	27.148	0.143332	0.31364	Eif2s3x	Eukaryotic translation initiation factor 2 subunit 3, X-linked	Q9Z0N1	-0.17321
27.3239	27.0568	26.9947	26.9752	26.9453	27.069	27.2261	26.8637	0.661154	0.7686	Eif3a	Eukaryotic translation initiation factor 3 subunit A	P23116	0.0616575
26.991	26.9243	26.8085	26.956	26.9565	26.9054	26.9336	26.9519	0.675634	0.895057	Eif3b	Eukaryotic translation initiation factor 3 subunit B	Q8JZQ9	-0.01691
25.9217	25.627	25.9163	25.8036	25.95	25.4614	26.0184	25.9419	0.729134	0.872068	Eif3c	Eukaryotic translation initiation factor 3 subunit C	Q8R1B4	-0.0257625
25.368	25.6232	25.5092	25.6849	25.7929	25.7979	25.5709	25.4857	0.437957	0.564195	Eif3d	Eukaryotic translation initiation factor 3 subunit D	O70194	-0.115525
26.2338	25.9233	26.0672	25.6848	25.2389	25.6912	25.9047	25.6482	0.19832	0.234285	Eif3e	Eukaryotic translation initiation factor 3 subunit E	P60229	0.356518
25.2125	25.3082	25.2718	25.4583	25.5696	25.4382	25.3847	25.2718	0.422329	0.57474	Eif3f	Eukaryotic translation initiation factor 3 subunit F	Q9DCH4	-0.10337
25.0884	25.3112	24.9376	25.0216	25.3525	25.0484	24.9792	25.1734	0.69654	0.800671	Eif3g	Eukaryotic translation initiation factor 3 subunit G	Q9Z1D1	-0.04867
24.655	24.7439	25.0846	24.6458	24.6277	24.8344	24.5985	24.5715	0.395026	0.528078	Eif3h	Eukaryotic translation initiation factor 3 subunit H	Q91WK2	0.124257
25.6893	25.688	25.7984	25.7057	25.5655	25.751	25.9204	25.8716	0.439168	0.698469	Eif3i	Eukaryotic translation initiation factor 3 subunit I	Q9QZD9	-0.05674
24.5688	24.7524	25.0269	25.0225	24.9768	24.669	24.5845	24.8683	0.725962	0.786751	Eif3j1;Eif3j2	Eukaryotic translation initiation factor 3 subunit J-A;Eukaryotic translation initiation factor 3 subunit J-B	Q3UGC7	0.06799
25.1277	25.1055	24.8468	25.1012	25.2141	25.3242	25.4846	25.3756	0.0817258	0.170012	Eif3k	Eukaryotic translation initiation factor 3 subunit K	Q9DBZ5	-0.30433
25.9043	25.8769	25.7367	25.8064	25.87	25.8974	26.1338	25.9334	0.27546	0.458468	Eif3l	Eukaryotic translation initiation factor 3 subunit L	Q8QZY1	-0.127572
25.4271	25.4883	25.4185	25.3298	25.3371	25.4786	25.0772	25.084	0.105476	0.285236	Eif3m	Eukaryotic translation initiation factor 3 subunit M	Q99JX4	0.171712
28.1602	28.2971	28.9003	29.0498	28.6791	28.4274	28.8143	28.7773	0.697762	0.768829	Eif4a1	Eukaryotic initiation factor 4A-I	P60843	-0.0726925
24.6421	24.7806	24.648	24.7743	24.2153	25.7117	24.4908	25.0198	0.650375	0.671956	Eif4a2	Eukaryotic initiation factor 4A-II;Eukaryotic initiation factor 4A-II, N-terminally processed	P10630	-0.148148
27.7408	27.8234	27.6645	27.7572	27.9337	27.5354	27.7135	27.8049	0.997264	0.997383	Eif4a3	Eukaryotic initiation factor 4A-III;Eukaryotic initiation factor 4A-III, N-terminally processed	Q91VC3	-0.00038
25.4261	25.1238	25.3157	24.976	25.3525	24.9752	25.0467	25.41	0.932163	0.943104	Eif4b	Eukaryotic translation initiation factor 4B	Q8BGD9	0.01431
24.9792	25.1661	25.3323	25.2344	25.453	25.4311	25.3615	25.4536	0.0735426	0.193184	Eif4e	Eukaryotic translation initiation factor 4E	P63073	-0.246783
26.8049	27.0687	27.0127	26.8809	27.0099	26.9049	26.9544	27.0236	0.738847	0.857931	Eif4g1	Eukaryotic translation initiation factor 4 gamma 1	Q6NZJ6	-0.0314325
25.033	25.3097	25.3485	25.2977	25.3234	25.2664	25.1513	25.3476	0.822671	0.894766	Eif4g2	Eukaryotic translation initiation factor 4 gamma 2	Q62448	-0.0249525
22.4191	22.7	22.9647	22.7816	22.9788	22.9284	22.7897	22.9627	0.278266	0.373178	Eif4g3	Eukaryotic translation initiation factor 4 gamma 3	Q80XI3-2	-0.198582
26.8899	26.8258	26.6192	26.5425	26.8223	26.7615	26.7367	26.8527	0.47078	0.654607	Eif4h	Eukaryotic translation initiation factor 4H	Q9WUK2	-0.0739525
25.2708	25.1527	25.1815	24.946	25.2623	24.9903	24.9958	25.2152	0.847987	0.906624	Eif5	Eukaryotic translation initiation factor 5	P59325	0.0218575
28.1004	28.194	27.9084	27.7561	28.1663	28.3166	28.0774	28.4124	0.159109	0.258671	Eif5a	Eukaryotic translation initiation factor 5A-1	P63242	-0.25347
24.2761	24.0853	24.1987	24.1379	24.1607	23.9564	23.9984	24.3386	0.543311	0.725848	Eif5b	Eukaryotic translation initiation factor 5B	Q05D44	0.0609575
25.0483	25.0201	25.139	24.7107	24.2818	24.9575	25.5111	24.8741	0.786199	0.818874	Eif6	Eukaryotic translation initiation factor 6	O55135	0.0733825
24.8364	25.6464	25.6755	25.5069	26.3382	25.6643	25.856	25.8758	0.221223	0.216434	Elavl1	ELAV-like protein 1	P70372	-0.517273
24.8489	24.8365	24.717	24.9304	25.0957	24.8749	24.9698	25.1548	0.0335823	0.196526	Elavl2	ELAV-like protein 2	Q60899	-0.190607
24.4071	24.4104	24.2468	24.0733	24.7051	24.4966	24.7545	24.8559	0.067035	0.130829	Elavl3	ELAV-like protein 3	Q60900	-0.418662
26.4495	26.3068	26.1872	26.2114	26.471	26.2029	26.0948	26.5248	0.745048	0.851823	Elavl4	ELAV-like protein 4	Q61701	-0.034635
23.1537	23.0749	23.1267	23.1721	23.3217	23.0586	23.427	23.2667	0.131748	0.363401	Elp2	Elongator complex protein 2	Q91WG4	-0.136645
24.2606	24.4663	24.2238	24.2434	23.8781	24.05	23.56	23.999	0.0163743	0.0982857	Emc1	ER membrane protein complex subunit 1	Q8C7X2	0.426765
23.9449	23.9028	24.1604	24.1751	24.5276	24.3693	24.5118	24.376	0.0161715	0.110044	Emc2	ER membrane protein complex subunit 2	Q9CRD2	-0.400368
22.5097	22.7758	22.6307	22.5093	22.5975	22.4889	22.3988	22.2389	0.141808	0.307847	Emc3	ER membrane protein complex subunit 3	Q99KI3	0.175335
23.4994	23.5895	23.6025	23.4194	23.4606	23.5174	23.3098	23.4975	0.370592	0.606034	Emc8	ER membrane protein complex subunit 8	O70378	0.0813825
24.1727	24.2973	24.7679	24.6426	24.9251	24.4296	24.8631	24.829	0.156086	0.228832	Emd	Emerin	O08579	-0.291585
22.6551	21.7898	22.0447	21.6844	22.7176	21.5979	22.5822	22.2742	0.278435	0.338205	Eml1	Echinoderm microtubule-associated protein-like 1	Q05BC3-2	-0.249498
23.598	23.4817	23.5571	23.5309	23.9018	23.599	23.9156	23.9369	0.0183698	0.106047	Eml4	Echinoderm microtubule-associated protein-like 4	Q3UMY5-2	-0.296402
22.7951	22.6109	22.9005	23.1347	22.9768	22.5938	23.289	23.1888	0.186418	0.36943	Enah	Protein enabled homolog	Q03173-6	-0.151808
30.68	30.8586	30.7679	30.7417	30.9847	30.8094	30.8078	30.9017	0.234351	0.46303	Eno1	Alpha-enolase	P17182	-0.113865
25.9054	25.9653	25.547	25.5467	25.7953	26.0675	25.4895	25.3775	0.388334	0.674408	Eno2	Gamma-enolase	P17183	0.0586625
23.4753	23.3663	23.2476	23.3807	23.1559	23.1026	23.0395	23.2284	0.0071936	0.124834	Enoph1	Enolase-phosphatase E1	Q8BGB7	0.23588
22.8758	22.7635	22.8561	22.7257	22.3316	22.5721	22.671	22.6407	0.0877399	0.201099	Ensa	Alpha-endosulfine	P60840-2	0.25146
25.1209	25.0585	25.2364	25.0283	25.3409	25.2402	25.3267	25.4017	0.0350469	0.174878	Epb41	Protein 4.1	P48193-2	-0.21635
26.3795	26.1602	26.0198	26.0293	26.4805	25.9534	26.0943	26.3613	0.544552	0.684494	Epb41l1	Band 4.1-like protein 1	Q9Z2H5	-0.075195
24.1191	23.8331	23.4832	23.5467	23.7263	23.3529	23.5362	23.594	0.26585	0.369729	Epb41l2	Band 4.1-like protein 2	O70318	0.193182
25.6068	25.3788	25.5613	25.3336	25.7448	25.4921	25.4546	25.6136	0.275888	0.504243	Epb41l3	Band 4.1-like protein 3;Band 4.1-like protein 3, N-terminally processed	Q9WV92-3	-0.106165
24.0194	24.0378	23.9752	23.832	24.4122	24.1485	24.3688	24.2847	0.021913	0.105342	Ephb2	Ephrin type-B receptor 2	P54763	-0.337455
25.3198	25.4801	25.2495	25.1279	25.1822	25.1344	25.1415	24.9654	0.0390366	0.213371	Epm2aip1	EPM2A-interacting protein 1	Q8VEH5	0.188445
27.2306	27.294	27.2333	27.13	27.2448	27.2027	27.331	27.2625	0.498404	0.779696	Eprs	Bifunctional glutamate/proline--tRNA ligase;Glutamate--tRNA ligase;Proline--tRNA ligase	Q8CGC7	-0.03828
22.6339	21.9146	21.6245	21.829	22.5341	21.8838	22.1274	22.3527	0.273867	0.359046	Eps15	Epidermal growth factor receptor substrate 15	P42567	-0.223988
24.0863	23.5955	23.5655	23.4685	23.5411	23.732	23.1212	23.3867	0.236844	0.31837	Eps15l1	Epidermal growth factor receptor substrate 15-like 1	Q60902-2	0.233693
21.5334		21.4225	21.8889					ND	ND	Ept1	Ethanolaminephosphotransferase 1	Q80TA1	21.6149
24.7764	24.6971	24.2494	24.3003	24.5927	24.2288	24.5988	24.7569	0.871837	0.89528	Erc1	ELKS/Rab6-interacting/CAST family member 1	Q99MI1	-0.0385175
24.033	24.1023	23.97	24.2378	24.241	24.1289	24.2881	24.4768	0.0489149	0.211879	Ergic1	Endoplasmic reticulum-Golgi intermediate compartment protein 1	Q9DC16	-0.197897
26.6722	26.5473	26.6932	26.7225	26.9274	27.0768	26.8258	26.8446	0.0713547	0.179935	Erh	Enhancer of rudimentary homolog	P84089	-0.259832
25.5898	25.5228	25.5787	25.5199	25.2504	25.8049	25.5147	25.4981	0.796776	0.868742	Erlin2	Erlin-2	Q8BFZ9	0.03579
25.5244	25.1179	25.5569	24.8807	25.4651	25.2866	25.4855	25.4855	0.38392	0.47993	Erp29	Endoplasmic reticulum resident protein 29	P57759	-0.160713
25.5985	25.2483	25.1704	24.8192	25.2495	25.3188	25.037	25.2328	0.998128	0.997426	Erp44	Endoplasmic reticulum resident protein 44	Q9D1Q6	-0.0004125
26.205	26.171	26.1041	26.0014	26.3171	26.259	26.0411	26.1564	0.221129	0.573105	Esd	S-formylglutathione hydrolase	Q9R0P3	-0.07305
25.8458	25.7958	25.9103	25.5525	25.8795	25.7865	25.5959	25.6594	0.655377	0.79404	Etf1	Eukaryotic peptide chain release factor subunit 1	Q8BWY3	0.0457675
26.5748	26.5819	26.4833	26.7581	26.6439	26.2883	26.3931	26.4841	0.183262	0.373247	Etfa	Electron transfer flavoprotein subunit alpha, mitochondrial	Q99LC5	0.147202
25.9528	26.1322	25.8592	25.9226	26.0972	25.9105	26.1715	26.0533	0.47506	0.62082	Etfb	Electron transfer flavoprotein subunit beta	Q9DCW4	-0.0914125
24.4194	24.6656	24.6066	24.5467	24.6472	24.386	24.1622	24.2093	0.257213	0.359815	Etfdh	Electron transfer flavoprotein-ubiquinone oxidoreductase, mitochondrial	Q921G7	0.208398
22.0033	22.2059	22.0598	22.0326	22.3167	22.198	22.3144	22.3817	0.0670506	0.198102	Evl	Ena/VASP-like protein	P70429-2	-0.227325
26.494	26.3743	26.4936	26.5361	26.8269	26.4656	26.6263	26.6827	0.0464859	0.229291	Ewsr1	RNA-binding protein EWS	Q61545	-0.175863
22.6087	22.8951	21.9116	22.2105	21.7579	22.8563	22.3992	22.6715	0.965427	0.96467	Exoc2	Exocyst complex component 2	Q9D4H1	-0.0147175
21.6213	21.6737	21.7716	21.5921	21.6095	21.667	21.8462	21.465	0.697186	0.892791	Exoc4	Exocyst complex component 4	O35382	0.01778
22.255	22.3019	22.4367	22.048	22.2704	22.3343	22.3837	22.5478	0.401089	0.53284	Exoc8	Exocyst complex component 8	Q6PGF7	-0.123675
26.3061	26.1573	26.0769	26.1304	26.4008	26.3507	26.1559	26.1825	0.0424212	0.369915	Ezr	Ezrin	P26040	-0.104795
28.4158	28.4514	28.5455	28.386	28.1912	28.3302	28.8085	28.9541	0.553035	0.623171	Fabp5	Fatty acid-binding protein, epidermal	Q05816	-0.121307
30.2407	30.1284	30.06	30.3419	30.1579	30.2645	30.5021	30.4297	0.27472	0.418284	Fabp7	Fatty acid-binding protein, brain	P51880	-0.145798
23.8713	23.7429	23.7251	23.7017	23.9001	23.8623	23.6167	23.4953	0.604399	0.789085	Faf2	FAS-associated factor 2	Q3TDN2	0.0416325
23.7235	24.0199	23.9431	23.9687	24.1739	24.1768	24.3957	24.2291	0.0203927	0.103919	FAM120A	Constitutive coactivator of PPAR-gamma-like protein 1	Q6A0A9	-0.330105
	20.4779	20.662	20.8457					ND	ND	Fam123a	APC membrane recruitment protein 2	Q8CCJ4	20.6619
22.1348	21.7899	21.2792	21.0521					ND	ND	Fam125b	Multivesicular body subunit 12B	Q6KAU4	21.564
23.4176	23.6482	23.3481	23.5546	23.6673	23.5947	23.4349	23.5194	0.440921	0.679345	Fam129b	Niban-like protein 1	Q8R1F1	-0.0619225
	21.8372	21.8155	21.457					ND	ND	Fam192a	Protein FAM192A	Q91WE2	21.7032
22.3731	22.4408		22.616					ND	ND	Fam40a	Striatin-interacting protein 1	Q8C079-4	22.4766
24.3212	24.2994	24.0162	24.1104	24.4377	24.3678	24.13	24.0782	0.150816	0.574028	Fam49a	Protein FAM49A	Q8BHZ0	-0.06662
25.8048	25.7326	25.3631	25.3213	26.0252	25.6978	26.0041	25.9973	0.116308	0.168441	Fam49b	Protein FAM49B	Q921M7	-0.37563
				21.8763	21.1454		21.1071	ND	ND	Fam63a	Protein FAM63A	Q76LS9-2	-21.3763
22.7015	23.1502	22.5718	22.7183					ND	ND	Fam96b	Mitotic spindle-associated MMXD complex subunit MIP18	Q9D187	22.7854
23.0345	23.8773	23.7241	23.6163	23.1932	23.9239	23.6775	23.4984	0.875787	0.939719	Fam98a	Protein FAM98A	Q3TJZ6	-0.010175
25.1601	24.6901	24.8487	24.718	24.9087	24.8657	24.9032	24.7575	0.963016	0.976341	Fam98b	Protein FAM98B	Q80VD1	-0.00456
24.4191	24.3732	24.4158	24.2759	24.5303	24.4176	24.3518	24.5416	0.286006	0.545176	Farp1	FERM, RhoGEF and pleckstrin domain-containing protein 1	F8VPU2	-0.08934
25.5766	25.2337	25.5426	25.1218	25.5369	25.4088	25.5227	25.4765	0.294437	0.488663	Farsa	Phenylalanine--tRNA ligase alpha subunit	Q8C0C7	-0.117502
25.493	25.5394	24.8779	25.1012	25.2508	25.3072	25.656	25.6552	0.477341	0.501881	Farsb	Phenylalanine--tRNA ligase beta subunit	Q9WUA2	-0.214385
29.7128	29.7719	29.7194	29.7417	29.7676	29.8147	29.8038	29.8711	0.0272659	0.457013	Fasn	Fatty acid synthase;[Acyl-carrier-protein] S-acetyltransferase;[Acyl-carrier-protein] S-malonyltransferase;3-oxoacyl-[acyl-carrier-protein] synthase;3-oxoacyl-[acyl-carrier-protein] reductase;3-hydroxyacyl-[acyl-carrier-protein] dehydratase;Enoyl-[acyl-carrier-protein] reductase;Oleoyl-[acyl-carrier-protein] hydrolase	P19096	-0.0778675
24.9753	24.6183	25.218	25.2222	24.6584	24.8604	25.6146	25.426	0.459106	0.557872	Fbl	rRNA 2-O-methyltransferase fibrillarin	P35550	-0.13141
22.1642	22.6715	22.0184	22.6393	21.9009	22.5229	22.3476	22.2427	0.50345	0.600975	Fdft1	Squalene synthase	P53798	0.119805
25.2422	25.176	24.9722	24.9084	25.0884	24.9527	25.3093	25.4811	0.538626	0.608868	Fdps	Farnesyl pyrophosphate synthase	Q920E5	-0.133165
23.5902	23.7826	24.4631	24.3249	23.0377	23.44	24.6257	23.5834	0.155038	0.201943	Fen1	Flap endonuclease 1	P39749	0.368492
24.6804	24.7824	24.6104	24.7231	24.5885	24.6621	24.6162	24.6532	0.0833612	0.534413	Fermt2	Fermitin family homolog 2	Q8CIB5	0.06908
26.9565	26.9834	26.9772	27.0192	26.9425	26.928	26.8141	26.8657	0.0784043	0.40909	Fh	Fumarate hydratase, mitochondrial	P97807-2	0.09651
23.7593	23.8998	23.6578	23.7909	23.7238	23.2717	23.8745	23.9305	0.714697	0.772428	Fhl1	Four and a half LIM domains protein 1	P97447	0.0768225
23.6624	24.2077	23.8836	23.6274	23.8638	23.7999	23.5726	23.7502	0.564173	0.653913	Fip1l1	Pre-mRNA 3-end-processing factor FIP1	Q9D824-3	0.09866
25.1107	24.8719	25.0187	25.2104	25.066	24.5413	24.7457	25.0821	0.0593759	0.218756	Fis1	Mitochondrial fission 1 protein	Q9CQ92	0.194127
26.4687	26.4876	26.4822	26.4017	26.2611	26.2512	26.4997	26.6062	0.629381	0.767906	Fkbp1a	Peptidyl-prolyl cis-trans isomerase FKBP1A	P26883	0.05549
26.7188	26.8328	26.6915	26.6301	26.6756	26.8416	26.6565	26.7277	0.841465	0.946058	Fkbp3	Peptidyl-prolyl cis-trans isomerase FKBP3	Q62446	-0.0070325
26.1219	26.252	26.2928	26.1803	26.4193	26.2121	26.2118	26.3503	0.403315	0.606123	Fkbp4	Peptidyl-prolyl cis-trans isomerase FKBP4;Peptidyl-prolyl cis-trans isomerase FKBP4, N-terminally processed	P30416	-0.086585
24.5	24.3992	24.1728	24.1387	24.3454	24.0598	24.4185	24.1937	0.728701	0.815281	Fkbp8	Peptidyl-prolyl cis-trans isomerase FKBP8	O35465	0.048325
27.9168	28.0876	28.0099	28.0921	28.1847	28.0573	28.2148	28.1217	0.193147	0.424603	Flna	Filamin-A	Q8BTM8	-0.118055
24.5936	24.0909	24.173	24.576	24.4169	23.938	24.7989	24.6121	0.686975	0.759811	Flnb	Filamin-B	Q80X90	-0.0831025
22.5827	22.6872	22.626	22.9968	22.5358	22.6682	22.6	22.292	0.322674	0.396027	Flot1	Flotillin-1	O08917	0.199162
23.2784	23.2269	23.0907	23.1701	22.9407	23.096	22.824	22.984	0.0147439	0.153763	Flot2	Flotillin-2	Q60634	0.230367
24.4397	24.6992	24.4291	24.4529	24.7883	24.6145	24.5212	24.7312	0.202282	0.368902	Fmr1	Fragile X mental retardation protein 1 homolog	P35922-3	-0.15857
28.3554	28.4085	28.401	28.6351	28.4267	28.4605	28.7939	28.7148	0.165137	0.363342	Fscn1	Fascin	Q61553	-0.148938
24.5314	24.9605	24.5221	24.6944	24.5667	24.5984	24.625	24.7057	0.646823	0.774425	Fsd1	Fibronectin type III and SPRY domain-containing protein 1	Q7TPM6	0.0531725
23.2898	23.5355	23.3656	23.3205	23.3677	23.6482	23.8075	23.1971	0.35637	0.500917	Fto	Alpha-ketoglutarate-dependent dioxygenase FTO	Q8BGW1-2	-0.127313
27.4087	27.6431	27.5313	27.5356	27.7663	27.3193	27.6271	27.8105	0.553027	0.645086	Fubp1	Far upstream element-binding protein 1	Q91WJ8	-0.101118
27.8639	27.9663	28.0572	28.0685	28.278	27.7889	28.1635	28.1575	0.437664	0.575215	Fus	RNA-binding protein FUS	P56959	-0.107982
24.3316	24.4081	24.5495	24.4874	24.0028	24.2281	24.3568	24.4205	0.0372013	0.202427	Fxr1	Fragile X mental retardation syndrome-related protein 1	Q61584-3	0.1921
22.6452	22.4929	22.5581	22.5041	22.7527	22.8672	22.7007	22.8979	0.0429553	0.162739	Fxr2	Fragile X mental retardation syndrome-related protein 2	Q9WVR4	-0.254573
25.1519	25.4101	24.4796	24.1857	25.1353	24.9367	24.5497	24.9838	0.743017	0.774141	Fxyd6	FXYD domain-containing ion transport regulator 6	Q9D164-2	-0.0945775
26.1789	26.3608	26.195	26.4188	26.5173	26.4223	26.5053	26.614	0.0370986	0.165458	G3bp1	Ras GTPase-activating protein-binding protein 1	P97855	-0.226335
24.469	24.6694	24.7257	24.9791	25.1426	24.982	25.0608	25.1214	0.046088	0.125228	G3bp2	Ras GTPase-activating protein-binding protein 2	P97379	-0.365868
25.039	25.0223	25.1003	25.1916	25.4004	25.0544	25.1936	25.2488	0.172199	0.38249	G6pdx	Glucose-6-phosphate 1-dehydrogenase X	Q00612	-0.135997
					19.44	19.8282	17.707	ND	ND	Gaa	Lysosomal alpha-glucosidase	P70699	-18.9917
23.7243	23.3966	23.6137	23.37	24.0514	23.5899	23.6145	23.5651	0.075981	0.258712	Gab1	GRB2-associated-binding protein 1	Q9QYY0	-0.17907
22.7635	22.6469	22.5872	22.5682	23.3619	22.9844	22.692	22.8699	0.045429	0.139828	Galk1	Galactokinase	Q9R0N0	-0.335605
24.8302	25.0297	24.876	24.4386	24.4636	24.723	24.3402	24.4107	0.0610594	0.157363	Gamt	Guanidinoacetate N-methyltransferase	O35969	0.309255
26.8135	26.9999	27.0764	27.0984	27.0536	26.9769	26.9326	27.0385	0.97016	0.976626	Ganab	Neutral alpha-glucosidase AB	Q8BHN3	-0.003365
28.7303	28.8851	28.8045	28.7754	28.8463	28.5874	28.7044	28.943	0.806705	0.883378	Gap43	Neuromodulin	P06837	0.02854
29.6716	29.6424	30.5234	30.1787	30.0839	29.5288	30.0069	29.6166	0.451875	0.496986	Gapdh	Glyceraldehyde-3-phosphate dehydrogenase	P16858	0.194982
24.5818	24.0262	24.0026	24.1017	24.3886	23.9593	24.2619	24.1956	0.827832	0.897738	Gapvd1	GTPase-activating protein and VPS9 domain-containing protein 1	Q6PAR5	-0.023275
26.1897	26.3771	26.5027	26.2435	26.0038	26.2635	26.3863	26.2421	0.07178	0.387882	Gars	Glycine--tRNA ligase	Q9CZD3	0.10433
25.8518	25.9441	25.9321	25.9929	25.7149	25.8479	25.9183	25.6777	0.114196	0.340834	Gart	Trifunctional purine biosynthetic protein adenosine-3;Phosphoribosylamine--glycine ligase;Phosphoribosylformylglycinamidine cyclo-ligase;Phosphoribosylglycinamide formyltransferase	Q64737	0.140495
24.491	24.3637	24.5431	24.4895	25.0316	24.5614	24.7463	24.7963	0.0300966	0.124568	Gatad2b	Transcriptional repressor p66-beta	Q8VHR5	-0.312075
21.4123	21.5975	21.1253	21.2372					ND	ND	Gbe1	1,4-alpha-glucan-branching enzyme	Q9D6Y9	21.3431
25.5281	25.3947	25.1706	25.3752	25.3335	25.3008	25.1293	25.3423	0.0926279	0.448346	Gcn1l1		E9PVA8	0.090655
23.766	23.5152	23.3076	23.5229	23.5999	23.5725	23.9266	23.6701	0.393155	0.481849	Gdap1	Ganglioside-induced differentiation-associated protein 1	O88741	-0.164378
24.9155	24.7701	24.783	24.7752	24.8391	24.5767	24.9868	24.6514	0.623805	0.780754	Gdap1l1	Ganglioside-induced differentiation-associated protein 1-like 1	Q8VE33	0.0474675
28.3903	28.5288	28.4721	28.5451	28.7515	28.6942	28.6381	28.6234	0.0484607	0.212474	Gdi1	Rab GDP dissociation inhibitor alpha	P50396	-0.192737
29.2655	29.1935	29.355	29.3519	29.422	29.1529	29.5158	29.6314	0.127004	0.360278	Gdi2	Rab GDP dissociation inhibitor beta	Q61598	-0.139038
23.9898	23.5891	24.3714	23.9752	24.3382	24.6718	24.226	24.3409	0.200883	0.218722	Gdpd1	Glycerophosphodiester phosphodiesterase domain-containing protein 1	Q9CRY7	-0.41289
21.6887	21.1062	22.0033	21.9483	22.1843	22.011	21.3357	21.5584	0.831203	0.84643	Get4	Golgi to ER traffic protein 4 homolog	Q9D1H7	-0.085705
28.9188	28.4656	28.7261	28.4292	29.272	28.7511	28.7849	29.1715	0.0852158	0.159591	Gfap	Glial fibrillary acidic protein	P03995	-0.35998
22.0787	22.7622	22.0357	22.1461	22.2522	22.4647	22.2948	22.4469	0.487445	0.606096	Gfpt1	Glutamine--fructose-6-phosphate aminotransferase [isomerizing] 1	P47856-2	-0.108995
22.8745	22.7025	22.2724	22.2495	21.3373	22.5538	21.961	22.5318	0.352061	0.338776	Ggt7	Gamma-glutamyltransferase 7;Gamma-glutamyltransferase 7 heavy chain;Gamma-glutamyltransferase 7 light chain	Q99JP7	0.428738
22.8539	23.1967	23.4255	23.0456	23.2134	23.0052	23.0458	23.3019	0.953882	0.960655	Git1	ARF GTPase-activating protein GIT1	Q68FF6	-0.011105
22.1386	22.9912	23.4197	22.7732	21.1323	21.7157	21.6145	21.3872	0.0037428	0	Gldc	Glycine dehydrogenase (decarboxylating), mitochondrial	Q91W43	1.36825
25.9338	25.9023	25.8127	25.674	25.7888	25.6681	26.3376	26.0206	0.553593	0.621173	Glg1	Golgi apparatus protein 1	Q61543	-0.123067
27.0163	26.9184	27.1417	26.9431	26.0115	26.9391	25.8847	26.213	0.0745111	0.108606	Glo1	Lactoylglutathione lyase	Q9CPU0	0.742822
26.0882	26.3112	26.2918	26.5324	26.3333	26.151	26.3037	26.4515	0.966609	0.977608	Glod4	Glyoxalase domain-containing protein 4	Q9CPV4	-0.0039875
25.7137	25.6153	25.6214	25.6422	25.6617	25.9519	25.6319	25.7377	0.334827	0.54605	Glrx3	Glutaredoxin-3	Q9CQM9	-0.09767
24.0007	23.6182	23.2716	23.3088	23.0789	23.8952	23.8105	23.9545	0.733115	0.757755	Glrx5	Glutaredoxin-related protein 5, mitochondrial	Q80Y14	-0.134967
24.5914	24.456	24.174	24.3314	24.4583	24.2714	24.1793	24.3449	0.229843	0.567619	Gls	Glutaminase kidney isoform, mitochondrial	D3Z7P3	0.0747475
28.6327	28.4177	28.5318	28.5919	28.6232	28.458	28.5688	28.735	0.199849	0.645781	Glud1	Glutamate dehydrogenase 1, mitochondrial	P26443	-0.0527475
26.6003	26.3454	26.6217	26.8271	26.7265	26.3255	26.6223	26.5587	0.658266	0.809009	Glul	Glutamine synthetase	P15105	0.0404
24.5061	24.3687	24.4372	24.1492	24.6539	24.3202	24.6012	24.6078	0.182787	0.334016	Glyr1	Putative oxidoreductase GLYR1	Q922P9	-0.180468
25.2075	25.8763	25.2032	24.4553	25.5005	26.0708	25.2831	24.7424	0.0234779	0.167395	Gmfb	Glia maturation factor beta	Q9CQI3	-0.213587
25.8243	26.011	25.9368	25.6204	25.9653	25.804	25.9214	25.7544	0.88233	0.933988	Gmps	GMP synthase [glutamine-hydrolyzing]	Q3THK7	-0.0131625
23.3619	23.306	23.5866	23.5054	23.2724	23.331	23.3628	23.4454	0.190291	0.513778	Gna13	Guanine nucleotide-binding protein subunit alpha-13	P27601	0.0870625
22.8682	22.9448	22.9068	22.6272	23.3027	22.7931	23.1731	23.2614	0.174711	0.244227	Gnai1	Guanine nucleotide-binding protein G(i) subunit alpha-1	B2RSH2	-0.29584
27.6051	27.0887	27.58	27.7071	27.6231	27.4876	27.7135	27.6394	0.319953	0.497115	Gnai2	Guanine nucleotide-binding protein G(i) subunit alpha-2	P08752	-0.120675
24.9258	24.8307	25.0431	24.7877	24.772	24.6405	25.0266	24.9232	0.502913	0.725484	Gnai3	Guanine nucleotide-binding protein G(k) subunit alpha	Q9DC51	0.056235
23.4507	23.6283	23.9962	24.3678	24.1744	24.4531	24.7404	24.4084	0.0492829	0.114054	Gnao1	Guanine nucleotide-binding protein G(o) subunit alpha	P18872	-0.583305
28.0421	28.2362	28.0689	28.3632	28.0559	27.8767	27.8986	28.043	0.0903412	0.23298	Gnao1	Guanine nucleotide-binding protein G(o) subunit alpha	P18872-2	0.209045
26.9172	26.8551	26.9226	26.9889	26.986	26.817	26.9361	27.0025	0.555346	0.898846	Gnaq	Guanine nucleotide-binding protein G(q) subunit alpha	P21279	-0.01444
25.6288	25.3965	25.3222	25.3408	25.5011	25.6807	24.8478	24.5739	0.317226	0.360897	Gnas	Guanine nucleotide-binding protein G(s) subunit alpha isoforms short;Guanine nucleotide-binding protein G(s) subunit alpha isoforms XLas	P63094	0.27124
24.0166	24.2145	22.8801	24.0361	24.1398	23.8749	23.4135	23.3162	0.736431	0.769023	Gnaz	Guanine nucleotide-binding protein G(z) subunit alpha	O70443	0.100725
29.0343	28.9769	29.0046	29.1349	29.3024	29.0204	29.2474	29.1906	0.0835973	0.29219	Gnb1	Guanine nucleotide-binding protein G(I)/G(S)/G(T) subunit beta-1	P62874	-0.15255
28.3198	27.7086	28.2845	28.0151	28.1351	27.9759	27.8081	27.9705	0.529143	0.621297	Gnb2	Guanine nucleotide-binding protein G(I)/G(S)/G(T) subunit beta-2	P62880	0.109625
28.6542	28.5614	28.7403	28.8276	28.5626	28.8014	28.7514	28.6545	0.972148	0.975931	Gnb2l1	Guanine nucleotide-binding protein subunit beta-2-like 1;Guanine nucleotide-binding protein subunit beta-2-like 1, N-terminally processed	P68040	0.0033925
21.7515	22.0893	22.7462	22.8989	23.0422	21.6662	22.8936	23.0265	0.485622	0.48	Gnb4	Guanine nucleotide-binding protein subunit beta-4	P29387	-0.285673
26.4564	26.1959	26.649	26.5982	26.9493	26.2068	26.6667	26.8834	0.181014	0.30581	Gng2	Guanine nucleotide-binding protein G(I)/G(S)/G(O) subunit gamma-2	P63213	-0.201688
24.5845	25.1544	25.0217	24.9444	25.3944	24.8033	24.9199	24.8698	0.799205	0.833145	Gng3	Guanine nucleotide-binding protein G(I)/G(S)/G(O) subunit gamma-3	P63216	-0.07061
21.172	22.097	21.8443	22.2878					ND	ND	Gng4	Guanine nucleotide-binding protein G(I)/G(S)/G(O) subunit gamma-4	P50153	21.8503
24.3866	24.2378	24.4257	24.394	24.393	24.2639	24.2531	24.2803	0.275856	0.6227	Gorasp2	Golgi reassembly-stacking protein 2	Q99JX3-2	0.0634125
26.3926	26.4045	26.5667	26.2287	26.3034	26.4583	24.9266	25.712	0.248495	0.233736	Got1	Aspartate aminotransferase, cytoplasmic	P05201	0.548037
28.8533	28.8707	28.6638	28.6061	29.0313	28.8415	28.6424	28.7749	0.287522	0.591593	Got2	Aspartate aminotransferase, mitochondrial	P05202	-0.0740525
24.9527	24.7312	24.6227	25.0206	25.0597	25.0225	24.9354	24.9119	0.222029	0.386326	Gpc1	Glypican-1;Secreted glypican-1	Q9QZF2	-0.15054
24.6621	24.4102	23.906	24.1152	24.3345	24.3065	24.5608	24.317	0.651249	0.705443	Gpd1l	Glycerol-3-phosphate dehydrogenase 1-like protein	Q3ULJ0	-0.106357
23.1499	23.3518	23.177	23.4275	23.1567	23.0735	23.1449	23.3777	0.263713	0.536838	Gpd2	Glycerol-3-phosphate dehydrogenase, mitochondrial	Q64521	0.0883425
26.1423	25.8009	25.6256	25.6327	25.8599	25.7937	25.6419	25.8336	0.867551	0.91556	Gphn	Gephyrin;Molybdopterin adenylyltransferase;Molybdopterin molybdenumtransferase	Q8BUV3	0.0180825
27.5782	27.3249	27.6585	27.5071	27.5983	27.8373	27.8705	27.9431	0.0774342	0.169964	Gpi	Glucose-6-phosphate isomerase	P06745	-0.295107
27.8872	27.6294	27.6592	27.5608	28.443	27.7653	27.9194	28.0535	0.0349902	0.106675	Gpm6a	Neuronal membrane glycoprotein M6-a	P35802	-0.361142
25.7134	25.3691	26.0289	25.9052	26.545	26.2119	26.2672	26.322	0.0310985	0.111568	Gpm6b	Neuronal membrane glycoprotein M6-b	P35803-8	-0.58238
24.9648	24.9926	24.7962	25.1972	25.3434	25.1488	25.2527	25.2799	0.0565446	0.166326	Gprin1	G protein-regulated inducer of neurite outgrowth 1	Q3UNH4	-0.268515
24.4879	24.2944	24.4309	24.2348	24.6338	24.6483	24.5724	24.5347	0.0223753	0.157688	Gps1	COP9 signalosome complex subunit 1	Q99LD4	-0.235342
24.4186	24.8238	24.6232	24.7292	24.7616	24.9312	24.5438	24.7421	0.367753	0.564266	Gpsm1	G-protein-signaling modulator 1	Q6IR34	-0.09598
23.2207	23.3773	23.8291	23.8494	24.5862	24.166	24.0719	24.0581	0.0967543	0.122967	Grb2	Growth factor receptor-bound protein 2	Q60631	-0.651447
23.174	22.8938	22.8548	22.5559	22.776	22.1522	21.9598	21.9286	0.00787289	0.038	Gria2	Glutamate receptor 2	P23819-4	0.665523
23.1413	23.5443	23.3314	23.7357	23.3173	23.4541	23.5779	24.1727	0.176149	0.312364	Grm3	Metabotropic glutamate receptor 3	Q9QYS2	-0.192303
				18.6958	18.2705	17.9607	17.961	ND	ND	Grwd1	Glutamate-rich WD repeat-containing protein 1	Q810D6	-18.222
26.4659	26.4567	26.3702	26.3311	26.3355	26.2237	26.3054	26.4055	0.263182	0.537963	Gsk3b	Glycogen synthase kinase-3 beta	Q9WV60	0.0884325
25.3413	24.9423	25.2157	25.3818	25.3689	25.0231	25.1661	24.9555	0.48131	0.621782	Gspt1	Eukaryotic peptide chain release factor GTP-binding subunit ERF3A	Q8R050-2	0.091905
25.7741	26.0978	25.983	25.9441	25.9638	25.8588	26.0608	26.1591	0.600667	0.750498	Gsr	Glutathione reductase, mitochondrial	P47791-2	-0.0608425
21.2029	21.9543	20.426	22.4778	21.8814	21.8585	20.3645	21.8628	0.935373	0.940394	Gstk1	Glutathione S-transferase kappa 1	Q9DCM2	0.02343
26.5352	27.008	26.9468	27.1878	26.7178	26.5815	26.7184	26.8098	0.221886	0.327001	Gstm1	Glutathione S-transferase Mu 1	P10649	0.212578
25.9997	26.0242	26.1697	25.8011	26.0146	26.075	26.1285	26.1033	0.360748	0.600492	Gstm5	Glutathione S-transferase Mu 5	P48774	-0.081675
25.7328	26.5779	26.2403	25.098	26.638	26.1065	26.6614	26.0921	0.262305	0.261779	Gsto1	Glutathione S-transferase omega-1	O09131	-0.462225
27.2518	27.2014	26.9005	27.0117	27.1223	26.8237	26.9578	27.0972	0.456322	0.617589	Gstp1	Glutathione S-transferase P 1	P19157	0.091095
21.8472	22.1247	21.2319	21.6611	21.8764	21.2417	21.5308	21.5746	0.57278	0.610342	Gtf2e2	General transcription factor IIE subunit 2	Q9D902	0.16033
26.1228	25.9595	25.9304	26.0297	26.2213	26.2105	26.0558	26.142	0.0250059	0.251074	Gtf2i	General transcription factor II-I	Q9ESZ8-5	-0.14679
25.051	24.7526	24.3894	24.3018	24.9379	24.3642	24.8214	24.7353	0.687447	0.749452	Gtpbp1	GTP-binding protein 1	O08582	-0.0909875
28.3508	28.2775	28.2979	28.626	28.7906	28.4498	28.4902	28.6	0.134133	0.282335	H2afy	Core histone macro-H2A.1	Q9QZQ8	-0.19463
27.1107	27.0203	27.2889	27.1857	27.545	27.2081	27.1424	27.2683	0.33071	0.470419	H2afy2	Core histone macro-H2A.2	Q8CCK0	-0.13953
31.6013	31.6804	32.1071	32.1629	32.1802	32.2098	33.0002	32.3297	0.0356309	0.11772	H3f3a;H3f3c	Histone H3.3;Histone H3.3C	P84244	-0.542077
26.028	26.0687	26.0009	25.7108	25.2984	25.1423	25.824	25.8737	0.193769	0.216378	Hacd3	Very-long-chain (3R)-3-hydroxyacyl-CoA dehydratase 3	Q8K2C9	0.417472
23.8886	23.9622	24.5377	24.5474	23.5808	23.504	23.978	23.7578	0.013619	0.0751273	Hadh	Hydroxyacyl-coenzyme A dehydrogenase, mitochondrial	Q61425	0.528847
27.1915	27.0196	26.9727	26.8648	26.7836	26.773	26.9632	26.9743	0.319227	0.463357	Hadha	Trifunctional enzyme subunit alpha, mitochondrial;Long-chain enoyl-CoA hydratase;Long chain 3-hydroxyacyl-CoA dehydrogenase	Q8BMS1	0.138593
24.6357	24.8796	24.6818	25.0736	25.1126	24.7443	24.8822	24.97	0.50173	0.612335	Hadhb	Trifunctional enzyme subunit beta, mitochondrial;3-ketoacyl-CoA thiolase	Q99JY0	-0.10961
26.0917	26.0532	25.8177	25.7896	25.7655	25.8518	25.9828	25.9134	0.655495	0.768523	Hars	Histidine--tRNA ligase, cytoplasmic	Q61035	0.059655
22.5059	22.5245	22.9865	22.4523	22.6136	22.619	23.2208	22.7351	0.0307766	0.212871	Hat1	Histone acetyltransferase type B catalytic subunit	Q8BY71	-0.179812
29.8026	30.2798	30.5293	30.6944	30.1993	30.3642	31.2495	30.7118	0.15538	0.220367	Hba	Hemoglobin subunit alpha	P01942	-0.304668
29.969	30.4155	30.3744	30.5219	30.5016	30.4817	30.9795	30.6125	0.107711	0.179449	Hbb-b1;Hbb-b2	Hemoglobin subunit beta-1;Hemoglobin subunit beta-2	P02088	-0.32364
20.805	21.3153	20.8885	21.1149	22.1519	21.4057	21.6454	21.5991	0.0849223	0.105756	Hccs	Cytochrome c-type heme lyase	P53702	-0.669595
25.7197	25.9296	25.6418	25.3623	25.8275	25.7306	25.5934	25.8804	0.583403	0.672996	Hcfc1	Host cell factor 1;HCF N-terminal chain 1;HCF N-terminal chain 2;HCF N-terminal chain 3;HCF N-terminal chain 4;HCF N-terminal chain 5;HCF N-terminal chain 6;HCF C-terminal chain 1;HCF C-terminal chain 2;HCF C-terminal chain 3;HCF C-terminal chain 4;HCF C-terminal chain 5;HCF C-terminal chain 6	Q61191	-0.09462
26.2746	26.0238	26.2306	26.4274	26.272	26.0741	26.4283	26.2787	0.757745	0.883334	Hdac2	Histone deacetylase 2	P70288	-0.0241675
22.8112	22.7384	22.2445	22.4425	22.837	22.6125	22.6744	22.7663	0.294384	0.409644	Hdac6	Histone deacetylase 6	Q9Z2V5	-0.163415
27.4582	27.4209	27.447	27.241	27.5938	27.3081	27.198	27.5073	0.936863	0.953444	Hdgf	Hepatoma-derived growth factor	P51859	-0.0100425
23.7594	24.3454	23.6981	23.9499	24.438	23.9849	23.8108	24.0774	0.557964	0.613568	Hdgfrp2	Hepatoma-derived growth factor-related protein 2	Q3UMU9	-0.1396
23.9877	24.1402	23.5804	23.8304	23.7704	24.196	23.6468	23.5499	0.375633	0.574735	Hdgfrp3	Hepatoma-derived growth factor-related protein 3	Q9JMG7	0.093885
25.5968	24.9382	24.7426	24.9198	24.8868	24.3374	24.672	24.7687	0.095834	0.16248	Hdhd2	Haloacid dehalogenase-like hydrolase domain-containing protein 2	Q3UGR5	0.38313
25.3596	25.5241	25.4197	25.4678	25.618	25.4777	25.5044	25.5822	0.198893	0.470477	Hdlbp	Vigilin	Q8VDJ3	-0.10275
24.3324	24.6934	23.646	23.7718	24.0081	23.7078	23.0668	23.5459	0.0525002	0.107789	Hepacam	Hepatocyte cell adhesion molecule	Q640R3	0.52875
22.8946	23.188	23.13	23.0653	23.1308	22.9694	23.3048	23.069	0.663354	0.78706	Hexb	Beta-hexosaminidase subunit beta	P20060	-0.0490125
22.2249	22.0083	22.2071	22.3655	22.3217	22.2862	22.2035	22.2009	0.616424	0.769772	Hibadh	3-hydroxyisobutyrate dehydrogenase, mitochondrial	Q99L13	-0.05161
21.6969	21.6931	22.1823	22.1759	21.9899	21.9688	22.0848	22.0612	0.487342	0.630252	Hibch	3-hydroxyisobutyryl-CoA hydrolase, mitochondrial	Q8QZS1	-0.0890875
				21.054	21.1347		20.7292	ND	ND	Hid1	Protein HID1	Q8R1F6-2	-20.9726
26.5365	27.0303	26.4909	26.8395	26.4797	26.7104	26.9515	27.0244	0.714032	0.780721	Hint1	Histidine triad nucleotide-binding protein 1	P70349	-0.06719
22.2488	22.4061	22.4399	22.8759	22.554	22.5146	22.7737	22.7306	0.266651	0.410239	Hip1	Huntingtin-interacting protein 1	Q8VD75	-0.150567
31.1524	31.0365	30.3846	29.9137	31.3589	30.7444	31.0118	30.9205	0.25972	0.277483	Hist1h1a	Histone H1.1	P43275	-0.387078
30.0404	29.6183	29.8133	29.853	30.398	29.8884	29.9893	30.0527	0.00866521	0.111632	Hist1h1b	Histone H1.5	P43276	-0.250845
31.08	30.9344	30.5484	30.644	30.9222	30.5854	30.6296	30.7654	0.538572	0.681631	Hist1h1c	Histone H1.2	P15864	0.0760675
29.8623	29.6398	29.4808	29.4705	29.8653	29.5572	29.6465	29.633	0.385869	0.661073	Hist1h1e	Histone H1.4	P43274	-0.062155
32.7316	31.6961	32.0144	32.9869	32.6631	32.4793	31.7244	32.1223	0.768689	0.783904	Hist1h2bp;Hist1h2bk;Hist1h2bc;Hist2h2bb;Hist1h2bh;Hist1h2bb;Hist1h2bm;Hist1h2bf;Hist1h2ba	Histone H2B type 1-P;Histone H2B type 1-K;Histone H2B type 1-C/E/G;Histone H2B type 2-B;Histone H2B type 1-H;Histone H2B type 1-B;Histone H2B type 1-M;Histone H2B type 1-F/J/L;Histone H2B type 1-A	Q8CGP2	0.109988
33.2266	32.734	33.7306	33.4247	33.651	33.3042	33.3684	33.3728	0.548048	0.603194	Hist1h4a	Histone H4	P62806	-0.145125
27.4428	27.5099	27.3405	27.4781	27.6397	27.5098	27.3528	27.4502	0.441455	0.748019	Hk1	Hexokinase-1	P17710-3	-0.0453225
23.497	23.5429	23.8052	23.7354	23.68	23.3695	23.4324	23.5914	0.350995	0.502832	Hm13	Minor histocompatibility antigen H13	Q9D8V0-4	0.126818
28.3644	28.4062	29.4075	29.5968	30.4571	29.4546	29.7588	29.9929	0.0963836	0.10678	Hmgb1	High mobility group protein B1	P63158	-0.97212
27.4922	26.9995	28.2635	29.0659	29.4701	28.3004	29.2313	29.2144	0.0629789	0.101926	Hmgb2	High mobility group protein B2	P30681	-1.09879
26.7898	26.8542	26.9147	26.6449	27.3639	26.9718	27.1194	27.0995	0.0502455	0.143426	Hmgb3	High mobility group protein B3	O54879	-0.33777
22.6985	21.9559	22.4314	22.3396	21.8786	22.4482	22.7792	22.6238	0.817214	0.841071	Hmgcl	Hydroxymethylglutaryl-CoA lyase, mitochondrial	P38060	-0.07611
27.0908	26.9981	27.0768	27.4907	27.2215	27.0296	27.0351	27.2058	0.674215	0.812513	Hmgcs1	Hydroxymethylglutaryl-CoA synthase, cytoplasmic	Q8JZK9	0.0411125
24.8438	24.9788	25.1135	25.0567	25.6951	24.9822	25.2071	25.3606	0.198262	0.254826	Hmgn5	High mobility group nucleosome-binding domain-containing protein 5	Q9JL35	-0.313048
23.791	24.0429	23.8427	23.6729	24.1547	24.0709	23.9684	24.1259	0.0924869	0.215108	Hmox2	Heme oxygenase 2	O70252	-0.24259
25.3463	25.3798	25.238	25.627	25.2021	25.3432	25.4334	25.7238	0.733652	0.866768	Hn1	Hematological and neurological expressed 1 protein;Hematological and neurological expressed 1 protein, N-terminally processed	P97825	-0.02782
29.3311	29.2856	28.9093	28.9909	28.9942	29.1436	29.0047	29.1129	0.588276	0.735359	Hnrnpa0	Heterogeneous nuclear ribonucleoprotein A0	Q9CX86	0.0654075
29.698	29.7379	29.8645	30.02	30.4012	30.2817	30.2151	30.2279	0.0252811	0.117792	Hnrnpa1	Heterogeneous nuclear ribonucleoprotein A1;Heterogeneous nuclear ribonucleoprotein A1, N-terminally processed	P49312	-0.451412
30.4691	30.5053	30.6101	30.6659	30.8524	30.367	30.6294	30.6913	0.558262	0.698073	Hnrnpa2b1	Heterogeneous nuclear ribonucleoproteins A2/B1	O88569	-0.0724575
30.4465	30.4646	30.3938	30.6854	30.5742	30.1583	30.5609	30.5543	0.771088	0.858948	Hnrnpa3	Heterogeneous nuclear ribonucleoprotein A3	Q8BG05	0.0356125
28.4362	28.6261	28.6273	28.3937	28.3183	28.5296	28.1151	28.3163	0.148916	0.286362	Hnrnpab	Heterogeneous nuclear ribonucleoprotein A/B	Q99020	0.201007
28.6389	28.0463	28.205	28.551	28.599	28.3437	28.4668	28.2144	0.778073	0.844794	Hnrnpc	Heterogeneous nuclear ribonucleoproteins C1/C2	Q9Z204-2	-0.045675
28.5406	28.5885	28.3969	28.7141	28.9171	28.6132	28.4353	28.6578	0.391334	0.575422	Hnrnpd	Heterogeneous nuclear ribonucleoprotein D0	Q60668-3	-0.095805
26.9222	26.7811	27.1725	26.7682	25.6587	26.8466	25.8422	26.07	0.0881836	0.103221	Hnrnpdl	Heterogeneous nuclear ribonucleoprotein D-like	Q9Z130	0.806618
26.9531	26.9854	27.4455	27.3299	27.3082	27.3059	27.4825	27.5851	0.0427876	0.166912	Hnrnpf	Heterogeneous nuclear ribonucleoprotein F;Heterogeneous nuclear ribonucleoprotein F, N-terminally processed	Q9Z2X1	-0.241962
28.7755	29.0581	28.9235	28.874	29.1695	28.8744	29.0173	29.0225	0.410139	0.556424	Hnrnph1	Heterogeneous nuclear ribonucleoprotein H;Heterogeneous nuclear ribonucleoprotein H, N-terminally processed	O35737	-0.113167
25.7817	25.6302	25.6298	25.7934	25.9556	25.604	25.976	25.8927	0.15265	0.360164	Hnrnph2	Heterogeneous nuclear ribonucleoprotein H2	P70333	-0.14833
29.9471	30.0625	30.0627	30.1712	29.7887	30.1364	29.5524	29.9607	0.192261	0.314368	Hnrnpk	Heterogeneous nuclear ribonucleoprotein K	P61979-2	0.201318
28.5814	28.4457	28.6632	28.9105	28.7571	28.3662	28.8054	28.7425	0.847226	0.914497	Hnrnpl	Heterogeneous nuclear ribonucleoprotein L	Q8R081	-0.0175975
26.4768	26.451	26.3288	26.4189	26.6622	26.2839	26.5518	26.4174	0.553625	0.734563	Hnrnpll	Heterogeneous nuclear ribonucleoprotein L-like	Q921F4	-0.0599725
28.7657	28.699	29.0034	28.8934	28.9634	28.7311	29.0474	28.8044	0.488812	0.759385	Hnrnpm	Heterogeneous nuclear ribonucleoprotein M	Q9D0E1	-0.046225
30.0859	30.1045	30.172	30.0283	30.4057	30.0962	30.1932	30.2544	0.177112	0.382033	Hnrnpu	Heterogeneous nuclear ribonucleoprotein U	Q8VEK3	-0.139708
24.7989	24.794	24.7681	24.9723	25.0229	24.9685	25.1428	25.0464	0.0429773	0.191876	Hnrnpul1	Heterogeneous nuclear ribonucleoprotein U-like protein 1	Q8VDM6	-0.21185
27.1324	27.0094	27.149	26.937	27.4434	27.2262	27.3124	27.2264	0.00544202	0.105796	Hnrnpul2	Heterogeneous nuclear ribonucleoprotein U-like protein 2	Q00PI9	-0.245162
23.1352	23.513	22.8567	22.2106	23.6903	23.1426	23.3774	23.4229	0.236517	0.234568	Homer3	Homer protein homolog 3	Q99JP6	-0.479445
24.1918	24.2609	23.7518	23.9309	24.2348	24.1447	24.0839	24.1586	0.308012	0.489294	Hook3	Protein Hook homolog 3	Q8BUK6	-0.121637
25.6422	25.4564	25.828	25.8604	25.9199	25.2609	25.9614	25.8286	0.683757	0.802346	Hp1bp3	Heterochromatin protein 1-binding protein 3	Q3TEA8	-0.0459725
25.081	24.4595	25.6221	25.2527	25.3107	24.8419	25.3298	24.6754	0.79232	0.83386	Hpca	Neuron-specific calcium-binding protein hippocalcin	P84075	0.0643875
26.5523	26.5695	26.5771	26.4832	27.0954	26.5626	26.5014	26.6941	0.314454	0.412371	Hpcal1	Hippocalcin-like protein 1	P62748	-0.167805
26.0593	25.9784	25.7836	25.3947	25.6717	25.6556	25.5723	25.7068	0.408601	0.502178	Hprt1	Hypoxanthine-guanine phosphoribosyltransferase	P00493	0.152417
25.7548	25.6262	25.3587	25.3511	26.1985	25.8915	25.1697	25.3804	0.392869	0.510385	Hsd17b10	3-hydroxyacyl-CoA dehydrogenase type-2	O08756	-0.13734
25.6866	25.7325	25.6835	25.6371	25.8062	25.7215	25.7094	25.7394	0.15231	0.609948	Hsd17b12	Very-long-chain 3-oxoacyl-CoA reductase	O70503	-0.05921
26.3105	26.4486	26.4924	26.6278	26.774	26.4934	26.6218	26.7739	0.122746	0.27795	Hsd17b4	Peroxisomal multifunctional enzyme type 2;(3R)-hydroxyacyl-CoA dehydrogenase;Enoyl-CoA hydratase 2	P51660	-0.19598
23.3238	23.6559	23.3068	23.3847	23.7828	24.1979	23.8379	23.8767	0.000116103	0	Hsdl1	Inactive hydroxysteroid dehydrogenase-like protein 1	Q8BTX9	-0.506045
23.8435	23.53	23.802	23.8483	24.0184	24.1167	23.7018	23.8587	0.346063	0.440244	Hsdl2	Hydroxysteroid dehydrogenase-like protein 2	Q2TPA8	-0.167942
29.1691	29.2662	29.4247	29.2522	29.8976	29.6852	29.8851	29.4387	0.0273105	0.114392	Hsp90aa1	Heat shock protein HSP 90-alpha	P07901	-0.448625
31.3609	31.5352	31.5687	31.6505	31.7339	31.6536	31.6991	31.7448	0.070679	0.252645	Hsp90ab1	Heat shock protein HSP 90-beta	P11499	-0.17905
28.9495	29.292	29.0719	28.8385	28.9576	28.7413	28.8424	28.7641	0.18454	0.297587	Hsp90b1	Endoplasmin	P08113	0.211625
25.1839	25.2013	24.8691	25.0758	25.2039	25.1438	24.9702	25.2342	0.324059	0.670244	Hspa12a	Heat shock 70 kDa protein 12A	Q8K0U4	-0.05554
22.7481	22.7602	22.7563	22.6529	22.6048	22.5285	22.6882	22.7135	0.219926	0.504715	Hspa14	Heat shock 70 kDa protein 14	Q99M31	0.095615
23.3596	22.8555	22.8589	22.9393	23.2775	22.846	23.0811	23.359	0.31484	0.46333	Hspa2	Heat shock-related 70 kDa protein 2	P17156	-0.137585
28.9054	28.9364	28.9077	28.8724	28.8481	28.8147	28.8696	28.9202	0.312577	0.735565	Hspa4	Heat shock 70 kDa protein 4	Q61316	0.04234
25.0557	24.9729	24.9135	24.9529	25.049	24.9166	24.7504	24.7857	0.0904025	0.410327	Hspa4l	Heat shock 70 kDa protein 4L	P48722	0.09836
29.4045	29.4844	29.2082	29.2008	29.0678	28.9612	28.806	28.937	0.00616607	0.0859375	Hspa5	78 kDa glucose-regulated protein	P20029	0.381488
31.0924	31.1177	31.5183	31.4666	31.5417	31.3549	31.4424	31.6197	0.176933	0.314366	Hspa8	Heat shock cognate 71 kDa protein	P63017	-0.19096
28.2118	28.2511	28.1977	28.0652	28.3728	28.2024	28.1184	28.2463	0.490517	0.73064	Hspa9	Stress-70 protein, mitochondrial	P38647	-0.0534875
23.8472	22.7247	23.1949	23.0066	21.8463	22.6631	22.6027	22.3922	0.143348	0.155742	Hspbp1	Hsp70-binding protein 1	Q99P31	0.817298
28.6373	28.751	28.531	28.6912	28.7802	28.709	28.5516	28.4542	0.739466	0.864452	Hspd1	60 kDa heat shock protein, mitochondrial	P63038	0.0289225
27.1822	27.0967	26.8403	27.0281	26.9896	27.3309	27.0108	27.2448	0.365618	0.539357	Hspe1	10 kDa heat shock protein, mitochondrial	Q64433	-0.107225
26.9784	26.975	26.8075	26.7608	27.2159	27.101	26.8501	27.024	0.0467027	0.243766	Hsph1	Heat shock protein 105 kDa	Q61699	-0.167335
23.6754	23.8063	23.9157	24.0154	24.0799	23.6337	23.7316	23.768	0.764726	0.834456	Htatsf1	HIV Tat-specific factor 1 homolog	Q8BGC0	0.0499125
25.7845	25.6811	25.848	25.9273	26.1456	25.8669	25.9639	25.893	0.151282	0.337756	Huwe1	E3 ubiquitin-protein ligase HUWE1	Q7TMY8	-0.157132
26.4632	26.4226	26.3143	26.3777	25.9836	25.8027	25.707	25.612	0.00181172	0	Hyou1	Hypoxia up-regulated protein 1	Q9JKR6	0.618107
22.9103	22.8526	22.822	22.9079	23.2624	22.9562	22.5668	22.4047	0.716201	0.774382	Iah1	Isoamyl acetate-hydrolyzing esterase 1 homolog	Q9DB29	0.0756575
26.0478	25.8199	25.9046	25.8401	25.7848	25.6036	25.7225	25.7412	0.0118972	0.166393	Iars	Isoleucine--tRNA ligase, cytoplasmic	Q8BU30	0.19006
23.1521	22.773	22.8675	22.4542	22.8266	22.5779	22.2632	22.0621	0.0212502	0.109042	Iars2	Isoleucine--tRNA ligase, mitochondrial	Q8BIJ6	0.379265
25.3613	25.0213	25.0885	24.8964	24.9424	25.1492	25.0708	24.9782	0.679598	0.780269	Ide	Insulin-degrading enzyme	Q9JHR7	0.0567175
27.7159	28.0682	28.2131	28.4163	27.8465	27.8154	28.0407	27.907	0.22473	0.340107	Idh1	Isocitrate dehydrogenase [NADP] cytoplasmic	O88844	0.200995
27.0037	26.9333	26.8202	26.7471	27.293	26.8702	26.8235	26.9335	0.290542	0.515196	Idh2	Isocitrate dehydrogenase [NADP], mitochondrial	P54071	-0.103973
27.2111	26.9174	27.0307	27.0744	27.3654	27.1523	27.1911	27.2329	0.00274847	0.160189	Idh3a	Isocitrate dehydrogenase [NAD] subunit alpha, mitochondrial	Q9D6R2	-0.177038
25.4479	25.7909	25.7397	25.5174	25.7443	25.9463	25.8596	25.8183	0.0188872	0.159609	Idh3g	Isocitrate dehydrogenase [NAD] subunit gamma 1, mitochondrial	P70404	-0.218135
25.9774	26.0384	25.3383	25.5578	26.0697	25.6832	25.5786	25.7159	0.815552	0.881766	Idi1	Isopentenyl-diphosphate Delta-isomerase 1	P58044	-0.0338925
22.8124	22.5341	22.2379	22.7739	22.9597	22.7584	22.4324	22.7332	0.114384	0.363924	Igsf21	Immunoglobulin superfamily member 21	Q7TNR6	-0.13136
23.0728	22.735	22.8814	23.3399	24.5967	23.4555	23.8341	23.9602	0.0180119	0.0474545	Igsf3	Immunoglobulin superfamily member 3	Q6ZQA6	-0.954362
23.1026	23.2842	22.68	22.3843	23.0473	22.7966	22.9544	22.936	0.772284	0.811571	Ik	Protein Red	Q9Z1M8	-0.070825
24.4769	24.5811	24.344	24.4198	24.4732	24.3279	24.482	24.6793	0.770461	0.859245	Ikbkap	Elongator complex protein 1	Q7TT37	-0.0351575
27.3852	27.2169	27.2008	27.1751	27.3559	27.315	27.3032	27.2724	0.128253	0.563103	Ilf2	Interleukin enhancer-binding factor 2	Q9CXY6	-0.0671225
26.7253	26.7473	26.5939	26.7703	26.9703	26.8834	26.8204	26.8599	0.0179583	0.197545	Ilf3	Interleukin enhancer-binding factor 3	Q9Z1X4	-0.174322
23.3194	23.4321	22.8734	23.0491	23.067	22.7563	23.0825	23.057	0.420556	0.489439	Ilk	Integrin-linked protein kinase	O55222	0.1778
26.6127	26.7596	27.0128	27.1248	27.2455	26.887	27.0326	27.1263	0.279625	0.378012	Immt	MICOS complex subunit Mic60	Q8CAQ8-2	-0.195345
23.8082	23.5269	24.9261	25.1708	25.7475	24.6842	25.1777	24.5025	0.320229	0.276545	Impa1	Inositol monophosphatase 1	O55023	-0.669952
25.1759	25.7947	25.3051	25.7076	25.8548	25.6923	25.619	25.6958	0.303373	0.372225	Impdh2	Inosine-5-monophosphate dehydrogenase 2	P24547	-0.219675
29.0243	28.8072	28.685	29.1744	28.5676	28.5793	29.0235	28.7984	0.388297	0.460992	Ina	Alpha-internexin	P46660	0.180545
23.832	24.3722	23.7505	23.5472	23.7402	23.9548	23.3873	23.1603	0.0248001	0.11293	Inpp1	Inositol polyphosphate 1-phosphatase	P49442	0.314837
23.8469	23.7379	24.459	24.0904	24.0765	24.5616	23.9829	24.192	0.569626	0.601678	Inpp4a	Type I inositol 3,4-bisphosphate 4-phosphatase	Q9EPW0	-0.169732
23.4341	23.4638	23.0824	22.8206	23.2853	23.1913	23.5114	23.3798	0.54226	0.601708	Ints3	Integrator complex subunit 3	Q7TPD0	-0.141705
22.1623	22.3426	21.7109	21.6223	20.4944	22.3088	21.1775	21.0438	0.133725	0.153114	Ipo11	Importin-11	Q8K2V6	0.703392
22.6904	22.4674	22.7797	22.9204	23.043	22.9153	22.8315	23.0114	0.0937158	0.214476	Ipo4	Importin-4	Q8VI75	-0.235837
27.4208	27.5917	27.723	27.6838	26.9762	27.0517	27.3802	27.191	0.00170385	0.0522	Ipo5	Importin-5	Q8BKC5	0.455035
26.8003	26.6721	26.5424	26.4215	26.6188	26.7273	26.6136	26.6637	0.62853	0.783858	Ipo7	Importin-7	Q9EPL8	-0.046765
24.9351	25.0341	25.0321	24.9095	24.9195	24.7442	24.8667	24.7985	0.0846068	0.311497	Ipo9	Importin-9	Q91YE6	0.145467
24.7733	24.8626	24.7616	24.5804	24.7084	24.3255	24.9231	24.5803	0.51617	0.617354	Iqgap1	Ras GTPase-activating-like protein IQGAP1	Q9JKF1	0.110128
22.9434	22.9774	23.0147	23.2421	21.3385	22.6262	22.2595	22.574	0.0510827	0.104506	Irgq	Immunity-related GTPase family Q protein	Q8VIM9	0.844835
25.2703	25.0753	25.1329	24.8647	25.2527	25.3444	25.1112	25.1374	0.231153	0.432652	Isoc1	Isochorismatase domain-containing protein 1	Q91V64	-0.125627
23.5548	23.2235	23.1837	23.2168	23.449	23.3026	23.2614	23.0889	0.756029	0.894686	Isoc2a	Isochorismatase domain-containing protein 2A, mitochondrial	P85094	0.01925
22.3505	22.293	22.3116	22.2676	21.4565	22.1984	22.972	23.0378	0.793335	0.802447	Isyna1	Inositol-3-phosphate synthase 1	Q9JHU9	-0.110505
19.7956	20.1265	20.2955						ND	ND	Itch	E3 ubiquitin-protein ligase Itchy	Q8C863-2	20.0725
24.8145	24.7784	24.531	24.6622	24.9331	24.6429	24.6327	24.8773	0.38813	0.622693	Itgb1	Integrin beta-1	P09055	-0.0749825
25.5711	25.7417	25.6622	25.3234	25.5582	25.7995	25.641	25.5477	0.355787	0.649772	Itpa	Inosine triphosphate pyrophosphatase	Q9D892	-0.062005
28.0479	27.7336	27.8859	27.4314	28.376	27.9938	27.7945	27.6788	0.14271	0.292485	Itpr1	Inositol 1,4,5-trisphosphate receptor type 1	P11881-7	-0.186058
23.4958	23.9173	23.8165	23.3162	24.0813	23.763	23.6532	23.9109	0.39207	0.433515	Itsn1	Intersectin-1	Q9Z0R4	-0.215648
24.7285	24.5741	24.7312	24.8627	25.0673	24.8832	24.541	24.8455	0.454594	0.582948	Ivd	Isovaleryl-CoA dehydrogenase, mitochondrial	Q9JHI5	-0.110118
20.933	21.4639	21.3306						ND	ND	Iws1	Protein IWS1 homolog	Q8C1D8	21.2425
25.6468	25.476	25.612	26.2611	25.8338	25.4704	25.8273	25.5165	0.724494	0.770271	Kars	Lysine--tRNA ligase	Q99MN1	0.08696
22.5385	21.9964	22.4258	22.722	23.1814	23.2681	22.0807	22.833	0.314259	0.301753	Kcnj6	G protein-activated inward rectifier potassium channel 2	P48542-2	-0.420098
26.2239	25.9409	26.1068	25.6745	25.9902	25.7826	25.7141	25.8619	0.309614	0.440041	Kctd12	BTB/POZ domain-containing protein KCTD12	Q6WVG3	0.14932
22.2743	23.5196	23.7986	24.4897	24.2461	23.1804	23.5241	23.6392	0.852886	0.851784	Kdm1a	Lysine-specific histone demethylase 1A	Q6ZQ88	-0.12688
25.9374	26.2852	26.9677	25.2703	25.6693	25.2774	25.436	25.3918	0.167345	0.167492	Khdrbs1	KH domain-containing, RNA-binding, signal transduction-associated protein 1	Q60749	0.67153
27.7607	27.8206	27.6767	27.6842	27.822	27.5571	27.5486	27.7096	0.382757	0.618603	Khsrp	Far upstream element-binding protein 2	Q3U0V1	0.0762275
24.0419	24.1538	23.6839	23.6786	24.0282	24.1334	23.6584	23.5178	0.216695	0.641878	Kiaa1468	LisH domain and HEAT repeat-containing protein KIAA1468	Q148V7	0.055085
23.1532	23.4493	23.1978	23.2775	23.2257	23.3924	23.3809	23.4347	0.198302	0.510555	Kif1a	Kinesin-like protein KIF1A	P33173	-0.0889575
22.0514	21.7117	21.9358	22.2481	22.525	22.0601	22.2382	22.3975	0.0176414	0.104626	Kif21a	Kinesin-like protein KIF21A	Q9QXL2-3	-0.31847
24.1556	24.2192	24.1111	24.2609	24.3324	24.2271	23.7825	24.2456	0.730656	0.835678	Kif21b	Kinesin-like protein KIF21B	Q9QXL1	0.039815
24.6249	24.6318	24.5252	24.204	24.3764	24.148	24.5946	24.5695	0.715241	0.773645	Kif2a	Kinesin-like protein KIF2A	P28740	0.074325
27.4682	27.04	27.1894	27.2163	27.3174	27.0837	27.3247	27.4183	0.507361	0.723141	Kif5b	Kinesin-1 heavy chain	Q61768	-0.057535
26.1842	25.8874	26.2344	26.0099	26.345	26.1355	26.1936	26.2297	0.109401	0.328359	Kif5c	Kinesin heavy chain isoform 5C	P28738	-0.147005
21.6291	21.0445	20.5394	20.7243	20.5364	21.1401	20.582	20.7307	0.467773	0.48563	Kifap3	Kinesin-associated protein 3	P70188-2	0.23702
26.4996	26.2968	25.9047	25.9272	26.2429	26.3038	26.1341	26.3361	0.547542	0.645119	Klc1	Kinesin light chain 1	O88447	-0.097165
24.075	24.015	24.2602	24.2438	24.3675	24.2189	24.1452	24.323	0.283401	0.489908	Klc2	Kinesin light chain 2	O88448	-0.115125
21.8159	21.9196	22.2447	22.1577	22.3778	22.095	22.0755	22.178	0.413058	0.511466	Kpna1	Importin subunit alpha-5;Importin subunit alpha-5, N-terminally processed	Q60960	-0.14711
23.2474	23.1655	23.7198	23.6059	22.6136	22.8321	23.4778	23.0758	0.016649	0.1032	Kpna2	Importin subunit alpha-1	P52293	0.434828
25.5582	25.3023	25.2693	25.4289	25.357	25.4159	25.5265	25.4712	0.618921	0.769083	Kpna3	Importin subunit alpha-4	O35344	-0.0529525
23.7027	24.9146	24.1104	24.1796	24.669	24.4364	24.4005	24.5994	0.388587	0.387251	Kpna4	Importin subunit alpha-3	O35343	-0.299508
23.8007	23.9889	23.8914	24.0867	24.087	23.9902	24.2994	23.9056	0.407422	0.528185	Kpna6	Importin subunit alpha-7	O35345	-0.128635
27.9882	28.189	28.2563	28.0513	27.1791	27.9131	27.68	27.5821	0.0172827	0.0862667	Kpnb1	Importin subunit beta-1	P70168	0.532625
24.6688	24.9045	24.9481	25.459	25.1026	24.6966	25.3473	24.7955	0.973118	0.97373	Kras	GTPase KRas;GTPase KRas, N-terminally processed	P32883-2	0.00962
24.9365	25.3022	25.0799	25.2011	25.0151	24.8902	25.1903	25.0839	0.529758	0.658816	Ktn1	Kinectin	Q61595-16	0.085035
25.1246	24.9909	25.1813	25.2912	26.0415	25.5466	25.7571	25.6825	0.0116702	0.048	L1cam	Neural cell adhesion molecule L1	P11627	-0.609922
23.0404	22.7533	23.1156	23.1672	23.2511	23.3162	23.8423	23.831	0.0182483	0.0848525	Lamp1	Lysosome-associated membrane glycoprotein 1	P11438	-0.541015
22.8515	23.1596	23.1546	22.6382	22.2144	22.4178	22.5941	22.4738	0.0250907	0.108767	Lamtor1	Ragulator complex protein LAMTOR1	Q9CQ22	0.525948
22.5064	22.4063	22.7002						ND	ND	Lamtor3	Ragulator complex protein LAMTOR3	O88653	22.5376
24.7937	24.9669	24.4271	24.3166	24.8398	24.8217	24.6944	24.5167	0.389199	0.581378	Lancl1	LanC-like protein 1	O89112	-0.0920675
25.5231	25.4575	25.2029	25.3312	25.5934	25.3913	25.3741	25.4167	0.276585	0.619233	Lancl2	LanC-like protein 2	Q9JJK2	-0.06518
25.4305	25.3334	25.2258	25.2966	25.3466	25.3231	25.1681	25.338	0.390752	0.813764	Lap3	Cytosol aminopeptidase	Q9CPY7-2	0.0276125
21.8121	22.3629	22.5887	22.4049	22.6595	22.4655	22.5475	22.4775	0.313588	0.369363	Larp7	La-related protein 7	Q05CL8	-0.245325
26.2428	26.0437	26.1689	26.0651	26.1408	26.0483	25.9616	26.1176	0.355663	0.644479	Lars	Leucine--tRNA ligase, cytoplasmic	Q8BMJ2	0.0630775
26.2312	26.1733	26.2962	26.4468	26.3998	26.3522	26.1465	26.4817	0.502927	0.721494	Lasp1	LIM and SH3 domain protein 1	Q61792	-0.058215
25.085	25.0834	25.1456	24.951	25.1148	24.87	24.7415	24.9852	0.282074	0.439677	Lbr	Lamin-B receptor	Q3U9G9	0.138385
28.7322	28.7749	28.9092	28.9525	29.2798	28.9837	29.0773	29.1207	0.0590717	0.166859	Ldha	L-lactate dehydrogenase A chain	P06151	-0.273187
27.2514	27.7195	27.5776	27.8941	27.8243	27.5483	27.434	27.527	0.903168	0.917292	Ldhb	L-lactate dehydrogenase B chain	P16125	0.02726
24.2737	24.5537	24.5625	23.8739	24.4528	24.7235	23.8319	24.4593	0.866351	0.885033	Letm1	LETM1 and EF-hand domain-containing protein 1, mitochondrial	Q9Z2I0	-0.0509025
22.1712	23.1156	22.7829	21.6737	23.15	22.0069	23.0545	21.6575	0.946903	0.942206	Lgmn	Legumain	O89017	-0.0313625
23.152	23.6158	22.943	23.1791	23.3384	23.4209	22.959	23.0863	0.810288	0.898394	Lig1	DNA ligase 1	P37913	0.0213675
22.3014	22.5707	22.2059	22.3224	22.01	22.3375	22.3266	22.6281	0.874477	0.911818	Limch1	LIM and calponin homology domains-containing protein 1	Q3UH68-3	0.024555
24.4101	24.592	24.4162	24.1797	24.4257	24.1287	24.3673	24.4947	0.795462	0.852395	Lin7c	Protein lin-7 homolog C	O88952	0.04538
24.3438	24.6063	24.7853	24.3842	24.8256	24.5801	24.4598	24.5458	0.695621	0.769167	Lman1	Protein ERGIC-53	Q9D0F3	-0.072915
22.4352	24.2371	24.0456	24.3064	24.5311	23.1115	24.2536	24.3639	0.674403	0.644795	Lman2	Vesicular integral-membrane protein VIP36	Q9DBH5	-0.30892
29.2593	28.8718	29.4442	29.3788	29.3213	29.0089	29.3941	29.3088	0.712002	0.887581	Lmnb1	Lamin-B1	P14733	-0.0197775
25.9627	25.9188	26.0444	25.7437	26.204	25.7762	26.0185	26.0307	0.449817	0.61756	Lmnb2	Lamin-B2	P21619	-0.089965
24.6501	24.5607	24.6916	25.5116	24.7733	24.9757	25.006	24.9808	0.730267	0.776741	Lonp1	Lon protease homolog, mitochondrial	Q8CGK3	-0.08044
22.5373	22.1437	21.5974	22.008	22.5113	22.5227	22.0067	21.9947	0.215668	0.343953	Lonp2	Lon protease homolog 2, peroxisomal	Q9DBN5	-0.187217
22.8876	22.7167	23.3305	22.0001	22.9926	22.8335	22.3048	23.1563	0.855926	0.86528	Lpcat1	Lysophosphatidylcholine acyltransferase 1	Q3TFD2-2	-0.088085
23.2621	23.245	23.3445	23.2829	23.067	23.2598	23.428	23.4235	0.890845	0.940076	Lppr3	Lipid phosphate phosphatase-related protein type 3	Q7TPB0	-0.010945
25.6735	25.9817	25.907	26.0756	26.2384	25.9771	26.2083	25.9682	0.304413	0.39088	Lrp1	Prolow-density lipoprotein receptor-related protein 1;Low-density lipoprotein receptor-related protein 1 85 kDa subunit;Low-density lipoprotein receptor-related protein 1 515 kDa subunit;Low-density lipoprotein receptor-related protein 1 intracellular domain	Q91ZX7	-0.188565
24.3374	24.0576	23.8998	23.9522	24.164	23.8061	23.9401	24.0917	0.548864	0.727747	Lrpap1	Alpha-2-macroglobulin receptor-associated protein	P55302	0.0613
26.5275	26.5564	26.3001	26.4482	26.6309	26.4976	26.4902	26.5881	0.180469	0.489376	Lrpprc	Leucine-rich PPR motif-containing protein, mitochondrial	Q6PB66	-0.0936375
22.5655	22.8577	22.1352	22.7471	23.5175	23.6242	22.7861	22.92	0.0315032	0.0961176	Lrrc40	Leucine-rich repeat-containing protein 40	Q9CRC8	-0.635545
24.763	24.3346	24.823	24.7581	25.1369	24.7268	24.8069	24.9298	0.0962015	0.218791	Lrrc47	Leucine-rich repeat-containing protein 47	Q505F5	-0.23041
21.7288	22.6961	22.4806	21.6174	21.3507	21.6691	22.2272	21.6202	0.155405	0.192061	Lrrc57	Leucine-rich repeat-containing protein 57	Q9D1G5	0.413948
26.1027	26.39	26.0136	25.9035	26.0629	26.124	26.0251	26.1414	0.899945	0.937124	Lrrc59	Leucine-rich repeat-containing protein 59	Q922Q8	0.0141325
25.0988	25.1878	24.7846	25.5097	24.7476	25.4254	24.4953	24.6331	0.254856	0.287028	Lsamp	Limbic system-associated membrane protein	Q8BLK3	0.319885
23.0738	23.3243	23.0788	23.0167	23.1566	23.1053	23.1205	23.1697	0.868603	0.92779	Lsm12	Protein LSM12 homolog	Q9D0R8	-0.0146175
22.3881	22.9445	22.3394	22.4394	22.6586	21.9016	22.4177	22.6515	0.723384	0.756072	Lsm14a	Protein LSM14 homolog A	Q8K2F8	0.12056
24.0593	24.1112	24.3741	23.8761	24.4323	24.1816	24.1584	24.3092	0.350399	0.448569	Lsm14b	Protein LSM14 homolog B	Q8CGC4	-0.165215
24.8163	25.0366	24.7109	24.587	24.5608	24.853	24.5527	24.5968	0.079215	0.300185	Lsm2	U6 snRNA-associated Sm-like protein LSm2	O35900	0.146898
25.726	25.6565	25.8495	25.7931	26.124	25.806	25.9642	26.0992	0.0358658	0.16385	Lta4h	Leukotriene A-4 hydrolase	P24527	-0.242113
26.0056	25.828	26.0238	25.9776	26.0219	25.8669	26.0642	26.1119	0.115866	0.608384	Luc7l2	Putative RNA-binding protein Luc7-like 2	Q7TNC4-2	-0.0574725
24.7517	24.6315	24.7345	24.4311	25.0139	24.5662	24.6975	24.6763	0.33447	0.537493	Luc7l3	Luc7-like protein 3	Q5SUF2	-0.101275
25.8661	26.169	26.1822	26.2724	26.841	26.2829	26.4427	26.6244	0.1107	0.160761	Lxn	Latexin	P70202	-0.425293
24.3458	24.1833	24.4216	25.2054	24.766	24.6037	24.8949	25.0098	0.176692	0.254509	Ly6h	Lymphocyte antigen 6H	Q9WUC3	-0.27957
21.6549	21.3844	21.5267	21.1034					ND	ND	Lyar	Cell growth-regulating nucleolar protein	Q08288	21.4174
24.2453	24.7251	25.0671	25.2993	24.1581	24.3915	23.8496	24.4016	0.0911331	0.115141	Lypla2	Acyl-protein thioesterase 2	Q9WTL7	0.634033
23.2138	23.824	23.0262	22.3707	22.7804	23.0385	22.758	23.5436	0.866985	0.882189	Lzic	Protein LZIC	Q8K3C3	0.078535
23.102	22.9961	22.7152	22.5491	22.9404	22.9648	22.9785	22.8927	0.45051	0.591705	Lztfl1	Leucine zipper transcription factor-like protein 1	Q9JHQ5	-0.10349
26.3746	26.1646	26.2258	26.3011	26.4933	26.4098	26.3296	26.4124	0.0230544	0.252841	Macf1	Microtubule-actin cross-linking factor 1	Q9QXZ0	-0.14479
21.6161	21.6599	21.6149	21.8529	22.2829	22.2554	22.1456	22.1692	0.00605352	0.0348	Madd	MAP kinase-activating death domain protein	Q80U28-3	-0.527335
24.531	24.8447	24.489	24.5943	25.0788	24.641	24.8172	24.8658	0.232637	0.315333	Maoa	Amine oxidase [flavin-containing] A	Q64133	-0.235945
26.5275	26.4769	26.2555	26.3047	26.5071	26.2474	26.1736	26.3143	0.227039	0.5477	Map1a	Microtubule-associated protein 1A;MAP1A heavy chain;MAP1 light chain LC2	Q9QYR6	0.0805725
30.4727	30.5276	30.5322	30.7068	30.5129	30.4768	30.5293	30.5566	0.390824	0.759274	Map1b	Microtubule-associated protein 1B;MAP1B heavy chain;MAP1 light chain LC1	P14873	0.040915
22.5062	22.5816	22.5276	22.1391	22.7236	22.2752	22.7642	22.3966	0.51094	0.621995	Map1s	Microtubule-associated protein 1S;MAP1S heavy chain;MAP1S light chain	Q8C052	-0.101275
28.1217	28.1279	27.9664	28.1258	28.3214	28.2198	27.9358	28.229	0.149354	0.481151	Map2	Microtubule-associated protein 2	P20357	-0.0910775
23.6416	24.0026	24.0718	23.8801	24.3515	23.5607	24.1073	24.1031	0.618994	0.654358	Map2k2	Dual specificity mitogen-activated protein kinase kinase 2	Q63932	-0.131645
22.9684	23.3589	22.4479	23.1978	24.0429	23.0604	24.1358	22.8266	0.381445	0.342568	Map2k4	Dual specificity mitogen-activated protein kinase kinase 4	P47809	-0.523127
23.4117	23.1162	23.1517	23.1612	23.7401	23.3174	23.3453	23.7101	0.0312524	0.126184	Map2k6	Dual specificity mitogen-activated protein kinase kinase 6	P70236	-0.31804
26.7742	26.6849	26.7313	26.8413	26.8843	26.7919	26.7491	26.7641	0.440105	0.768698	Map4	Microtubule-associated protein 4	P27546-2	-0.03941
22.6516	23.0051	22.9454	23.0711	22.7992	22.8308	22.79	23.1591	0.794152	0.891089	Map4	Microtubule-associated protein 4	P27546-4	0.02354
24.2637	24.3951	24.6258	24.5741	24.4565	24.102	24.4624	24.5997	0.615411	0.760756	Map4k4	Mitogen-activated protein kinase kinase kinase kinase 4	P97820	0.0595125
25.2717	25.4183	25.0756	25.2895	25.4309	25.1734	25.2192	25.3415	0.78842	0.883853	Map6	Microtubule-associated protein 6	Q7TSJ2	-0.0275125
26.7854	26.5476	26.5372	26.3851	26.4253	26.1029	26.19	26.3431	0.0429425	0.155077	Mapk1	Mitogen-activated protein kinase 1	P63085	0.2985
22.6302	22.6303	22.7565	23.1488	22.3883	22.1197	21.4624	22.4017	0.0524298	0.115388	Mapk10	Mitogen-activated protein kinase 10	Q61831-2	0.69843
24.5442	24.0741	24.339	24.1878	24.0278	23.9608	24.1599	24.2162	0.189884	0.318373	Mapk3	Mitogen-activated protein kinase 3	Q63844	0.195065
21.9045	22.0715	22.1064	22.5299	22.4489	21.8403	22.3674	22.6911	0.334864	0.409522	Mapk8ip3	C-Jun-amino-terminal kinase-interacting protein 3	Q9ESN9-2	-0.183868
27.3116	27.4165	27.6333	27.5266	27.5749	27.353	27.5835	27.5589	0.589132	0.774367	Mapre1	Microtubule-associated protein RP/EB family member 1	Q61166	-0.045565
25.3886	25.545	25.4372	25.3129	25.3184	25.7122	24.4083	25.3163	0.453427	0.475544	Mapre2	Microtubule-associated protein RP/EB family member 2	Q8R001-2	0.232125
24.5074	24.4255	24.5582	24.1208	24.4368	24.153	24.4093	24.2753	0.416849	0.615527	Mapre3	Microtubule-associated protein RP/EB family member 3	Q6PER3	0.084365
28.0491	28.0364	28.0231	28.2376	28.1082	28.1317	28.3111	28.4736	0.0536943	0.245407	Mapt	Microtubule-associated protein tau	P10637-5	-0.16959
30.0916	30.0951	30.003	29.6009	29.8276	29.5315	29.599	29.9424	0.342267	0.390511	Marcks	Myristoylated alanine-rich C-kinase substrate	P26645	0.222535
27.09	27.0811	26.9978	27.0694	27.1327	27.1351	26.9761	27.032	0.708106	0.930653	Marcksl1	MARCKS-related protein	P28667	-0.009395
23.2278	23.1247	22.8411	22.7924	23.6258	23.2681	23.3151	23.2809	0.0182327	0.119434	Mark3	MAP/microtubule affinity-regulating kinase 3	Q03141-2	-0.375985
24.9518	24.9321	25.0204	25.1119	25.1273	24.8972	24.8981	24.6164	0.457199	0.571243	Mars	Methionine--tRNA ligase, cytoplasmic	Q68FL6	0.119267
25.8035	26.1742	25.9052	25.6862	25.9233	26.1953	25.8915	25.8928	0.192551	0.52732	Mat2a	S-adenosylmethionine synthase isoform type-2	Q3THS6	-0.0834775
23.4621	23.3639	23.0983	23.0268	23.4795	23.0756	22.9174	23.263	0.672713	0.78415	Mat2b	Methionine adenosyltransferase 2 subunit beta	Q99LB6-2	0.0539025
28.703	28.6385	29.0054	28.9762	29.1288	28.7151	28.8823	28.8483	0.661939	0.768759	Matr3	Matrin-3	Q8K310	-0.0628575
22.4928	22.4853	22.2669	22.0872	23.1588	22.5458	22.3606	22.718	0.11565	0.175784	Maz	Myc-associated zinc finger protein	P56671	-0.362727
23.6809	23.0916	23.6489	23.1648	23.2991	23.1903	23.23	23.1697	0.278871	0.388638	Mbd3	Methyl-CpG-binding domain protein 3	Q9Z2D8-2	0.17426
27.046	26.1213	26.4742	26.3671	26.6862	25.8995	26.7641	26.4247	0.713613	0.792398	Mbp	Myelin basic protein	P04370-4	0.0585125
22.9214	23.3281	22.963	23.6793	23.4584	23.1225	23.77	23.2327	0.601732	0.618196	Mccc1	Methylcrotonoyl-CoA carboxylase subunit alpha, mitochondrial	Q99MR8	-0.172963
22.8206	23.3408	22.9566	23.2545	23.1637	23.1507	23.187	23.6558	0.238262	0.358257	Mccc2	Methylcrotonoyl-CoA carboxylase beta chain, mitochondrial	Q3ULD5	-0.196143
26.2506	26.3636	26.3557	26.3649	26.1903	26.1548	26.4556	26.2048	0.313513	0.57554	Mcm2	DNA replication licensing factor MCM2	P97310	0.08235
26.8309	27.075	26.7238	26.8166	26.8069	26.8529	26.9196	26.8727	0.987909	0.990066	Mcm3	DNA replication licensing factor MCM3	P25206	-0.001435
25.3717	25.2371	25.5487	25.498	25.4451	25.3539	25.5918	25.4826	0.144919	0.621925	Mcm4	DNA replication licensing factor MCM4	P49717	-0.05445
25.9464	25.9173	25.8181	25.7353	25.7981	25.8226	26.1152	26.0346	0.520165	0.64533	Mcm5	DNA replication licensing factor MCM5	P49718	-0.0883675
25.7277	25.9807	25.8403	25.7989	26.6209	25.9308	26.2477	26.2296	0.117044	0.168079	Mcm6	DNA replication licensing factor MCM6	P97311	-0.420332
26.018	25.9634	25.7341	25.7496	25.5715	25.8308	25.9987	26.063	0.998795	0.997258	Mcm7	DNA replication licensing factor MCM7	Q61881	0.00029
27.4548	27.6278	27.3577	26.7838	28.0468	28.0753	27.4752	27.7117	0.0532146	0.108059	Mdh1	Malate dehydrogenase, cytoplasmic	P14152	-0.521225
30.241	30.4801	30.3131	30.3606	30.6031	30.535	30.3858	30.3442	0.251401	0.462846	Mdh2	Malate dehydrogenase, mitochondrial	P08249	-0.11833
				21.6132	21.6479		22.1002	ND	ND	Mdk	Midkine	P12025	-21.7871
23.166	23.2554	23.1133	23.4644	23.004	23.0901	23.0705	23.1453	0.0557472	0.242888	Me1	NADP-dependent malic enzyme	P06801	0.172262
22.8802	22.4934	22.68	22.6249	21.4535	21.5763	22.5204	22.4042	0.109517	0.129347	Me2	NAD-dependent malic enzyme, mitochondrial	Q99KE1	0.681052
23.7878	23.8217	24.204	24.1614	24.3811	23.8335	24.1593	24.2928	0.318179	0.409621	Mecp2	Methyl-CpG-binding protein 2	Q9Z2D6-2	-0.173
22.3864	22.5768	22.125	22.3293	22.5128	22.5227	22.5597	22.4683	0.208741	0.368838	Memo1	Protein MEMO1	Q91VH6	-0.161505
23.3951	23.3935	23.7078	23.6683	23.5425	23.1908	23.421	23.3617	0.222331	0.377321	Mesdc2	LDLR chaperone MESD	Q9ERE7	0.162142
23.6688	23.4795	23.447	23.3918	23.1147	23.2797	23.6703	23.2643	0.377899	0.46938	Metap1	Methionine aminopeptidase 1	Q8BP48	0.164532
24.9884	24.8805	24.7326	25.013	24.6003	24.7196	23.8457	24.5428	0.0515317	0.105395	Metap2	Methionine aminopeptidase 2	O08663	0.47652
				20.3768	21.3918		20.8855	ND	ND	Mettl26	UPF0585 protein C16orf13 homolog	Q9DCS2	-20.8847
22.7346	22.4017	22.5447	22.8935	22.7247	22.8163	22.7123	22.6636	0.574964	0.680916	Mfap1	Microfibrillar-associated protein 1	Q9CQU1	-0.08564
23.1298	23.5961	23.4512	23.007	22.9986	23.7948	22.8909	23.192	0.695183	0.764722	Mff	Mitochondrial fission factor	Q6PCP5	0.07692
25.5221	25.4886	25.2367	25.2983	25.2602	25.3018	25.0125	25.2093	0.0143596	0.166918	Mgea5	Protein O-GlcNAcase	Q9EQQ9	0.190483
22.4244	23.464	22.2859	22.5953	22.7873	22.5703	22.1818	22.156	0.386167	0.401212	Mgll	Monoglyceride lipase	O35678	0.268593
22.3973	22.6817	22.5918	22.6438	22.5632	22.464	22.3566	22.6102	0.455861	0.63414	Mia3	Melanoma inhibitory activity protein 3	Q8BI84	0.08015
27.7806	27.8238	27.2529	27.1764	24.6765	28.2153	26.0697	27.666	0.386826	0.31793	Mif	Macrophage migration inhibitory factor	P34884	0.851553
23.7494	23.8852	23.6874	23.9952	23.8303	23.6297	23.8736	24.217	0.629094	0.766106	Mlec	Malectin	Q6ZQI3	-0.0583325
24.6072	24.63	24.4898	24.5002	24.8587	24.3732	24.8526	24.5745	0.483382	0.606259	Mllt4	Afadin	Q9QZQ1	-0.107938
21.1866	21.9739	21.7353	20.235	19.8765	21.6856	20.1064	19.1576	0.0328043	0.0703636	Mms19	MMS19 nucleotide excision repair protein homolog	Q9D071-3	1.07619
23.8235	23.7127	23.4188	23.3613	23.1989	23.3382	23.3403	23.4696	0.230686	0.309488	Mogs	Mannosyl-oligosaccharide glucosidase	Q80UM7	0.242323
24.1558	23.4511	24.1453	22.967	24.27	24.2109	24.3367	24.1687	0.113633	0.155723	Mpc2	Mitochondrial pyruvate carrier 2	Q9D023	-0.56677
23.6303	23.7866	24.0178	24.0161	24.0145	23.6025	24.0408	23.8124	0.973918	0.976932	Mpi	Mannose-6-phosphate isomerase	Q924M7	-0.004845
24.9082	23.6961	24.7193	24.5774	24.7656	24.6582	24.5457	24.1892	0.84584	0.86647	Mpst	3-mercaptopyruvate sulfurtransferase	Q99J99	-0.0644225
21.1331	20.749	21.7978						ND	ND	Mrpl39	39S ribosomal protein L39, mitochondrial	Q9JKF7	21.2266
22.9392		23.5162	23.657					ND	ND	Mrps23	28S ribosomal protein S23, mitochondrial	Q8VE22	23.3708
22.7561	23.6307	23.9185	23.1102	23.664	23.7165	23.4176	23.8241	0.41524	0.408636	Msh2	DNA mismatch repair protein Msh2	P43247	-0.301692
24.1484	24.0341	23.8438	23.8514	24.1606	24.05	24.2311	24.221	0.159142	0.29159	Msh6	DNA mismatch repair protein Msh6	P54276	-0.19625
24.8899	24.9678	24.6721	24.6674	24.5621	24.7274	24.7431	24.6837	0.303012	0.490229	Msi1	RNA-binding protein Musashi homolog 1	Q61474	0.120225
25.1189	25.1749	24.9294	25.041	24.8517	25.0969	24.9917	24.9707	0.283668	0.547583	Msi2	RNA-binding protein Musashi homolog 2	Q920Q6-3	0.0882775
26.015	26.4082	26.4559	26.2956	25.8642	26.5569	25.821	25.8233	0.209297	0.277762	Msn	Moesin	P26041	0.277307
24.6405	24.911	24.5377	24.3836	24.5529	24.5649	24.4611	24.6386	0.640197	0.761329	Mta1	Metastasis-associated protein MTA1	Q8K4B0	0.06382
25.0257	24.9452	24.8943	24.6264	25.0332	24.9026	25.0138	25.0944	0.316243	0.463184	Mta2	Metastasis-associated protein MTA2	Q9R190	-0.13807
24.5089	24.1904	24.485	24.1616	23.3803	24.035	24.4032	24.4466	0.43673	0.439918	Mtap	S-methyl-5-thioadenosine phosphorylase	Q9CQ65	0.270192
21.8093	21.5944	22.0654	22.201					ND	ND	Mtap7d1	MAP7 domain-containing protein 1	A2AJI0	21.9175
25.9858	25.9841	25.6696	25.671	26.0722	26.1687	25.7778	25.9022	0.0200274	0.23	Mtch2	Mitochondrial carrier homolog 2	Q791V5	-0.15259
25.4045	25.489	25.6941	25.9916	25.958	25.7845	26.1259	25.915	0.114517	0.197057	Mtco1	Cytochrome c oxidase subunit 1	P00397	-0.30105
27.7594	27.5116	27.6528	28.25	27.4475	27.6381	27.2669	27.1676	0.196768	0.216258	Mtco2	Cytochrome c oxidase subunit 2	P00405	0.413452
24.4531	23.9697	24.358	24.038	24.6246	24.3747	24.2736	24.4502	0.150392	0.268252	Mtdh	Protein LYRIC	Q80WJ7	-0.226067
22.2448	22.1301	22.1377	22.1574	22.567	22.3121	21.8682	22.155	0.680538	0.779837	Mtfr1l	Mitochondrial fission regulator 1-like	Q9CWE0	-0.0580575
26.3111	26.4627	26.3862	26.2947	26.7336	26.5832	26.556	26.6806	0.0362099	0.15557	Mthfd1	C-1-tetrahydrofolate synthase, cytoplasmic;Methylenetetrahydrofolate dehydrogenase;Methenyltetrahydrofolate cyclohydrolase;Formyltetrahydrofolate synthetase;C-1-tetrahydrofolate synthase, cytoplasmic, N-terminally processed	Q922D8	-0.274667
23.7097	22.4748	23.489	23.1118	22.4309	23.2354	22.7278	22.8237	0.433302	0.400555	Mthfd1l	Monofunctional C1-tetrahydrofolate synthase, mitochondrial	Q3V3R1	0.391852
22.7028	22.7581	22.9411	22.9218	21.9555	22.1418	22.5112	22.3488	0.00285644	0.0462857	Mtor	Serine/threonine-protein kinase mTOR	Q9JLN9	0.591655
25.4137	25.4988	24.8582	25.0884	25.5369	25.8381	25.6425	25.7774	0.0512975	0.106069	Mtpn	Myotrophin	P62774	-0.48395
22.8214	22.8438	22.8232	22.9353	23.0959	23.0639	23.0198	22.806	0.221916	0.400997	Mtx1	Metaxin-1	P47802	-0.140445
23.3941	23.4471	22.9276	22.6914	23.7104	23.4497	23.1842	23.5151	0.134819	0.194248	Mut	Methylmalonyl-CoA mutase, mitochondrial	P16332	-0.349782
24.4941	24.592	24.5262	24.1434	24.6784	24.2585	24.3086	24.2366	0.617859	0.744291	Mvd	Diphosphomevalonate decarboxylase	Q99JF5	0.06838
25.8505	26.106	26.0827	25.9459	26.1662	25.9483	26.0444	26.0975	0.561767	0.717794	Mybbp1a	Myb-binding protein 1A	Q7TPV4	-0.067845
27.3158	27.1934	27.2198	27.3644	27.3351	27.1773	27.3071	27.2323	0.835589	0.935836	Myef2	Myelin expression factor 2	Q8C854	0.0103775
24.2442	24.1408	24.1574	24.2646	24.4581	24.2436	24.5063	24.52	0.0203283	0.157112	Myg1	UPF0160 protein MYG1, mitochondrial	Q9JK81	-0.230277
30.222	28.833	28.5974	29.7407	29.4352	29.372	29.1995	29.4635	0.957793	0.954759	Myh10	Myosin-10	Q61879	-0.0192575
26.9493	26.7832	26.9988	27.0859	26.8995	26.7226	27.0044	26.8209	0.217036	0.507231	Myh9	Myosin-9	Q8VDD5	0.0924225
26.5086	26.8196	26.8478	26.6618	26.6931	26.6838	26.3298	26.3724	0.288473	0.385914	Myl12b;Myl9	Myosin regulatory light chain 12B;Myosin regulatory light polypeptide 9	Q3THE2	0.189665
26.5296	26.2612	25.9335	26.4276	26.1307	26.7432	26.355	26.3915	0.61145	0.665835	Myl6	Myosin light polypeptide 6	Q60605-2	-0.117145
23.8758	23.1525	23.4591	23.7492	23.7496	23.3836	23.6394	23.5691	0.818026	0.890991	Myo18a	Unconventional myosin-XVIIIa	Q9JMH9-4	-0.0262775
23.8876	23.8457	23.9855	24.0846	23.9429	23.8296	23.6415	23.8669	0.249167	0.433065	Myo1b	Unconventional myosin-Ib	P46735	0.13064
25.8691	25.9821	26.0991	26.1997	26.0556	26.0992	25.9328	26.192	0.703702	0.846306	Myo5a	Unconventional myosin-Va	Q99104	-0.03242
23.7415	23.597	23.4267	23.0437	23.3561	23.5892	23.353	23.431	0.90815	0.930263	Myo6	Unconventional myosin-VI	Q64331	0.019905
23.9485	23.9475	23.7629	24.2492	24.3361	23.8794	24.3452	24.4631	0.136485	0.218298	Naa15	N-alpha-acetyltransferase 15, NatA auxiliary subunit	Q80UM3	-0.278925
26.9515	26.6355	26.7608	26.7514	26.9854	26.9255	26.8785	27.0221	0.0629281	0.243206	Naca	Nascent polypeptide-associated complex subunit alpha;Nascent polypeptide-associated complex subunit alpha, muscle-specific form	Q60817	-0.17811
21.7181	21.7097	21.529	21.2966	21.8697	21.1447	21.8946	22.2332	0.525699	0.537239	Nacad	NAC-alpha domain-containing protein 1	Q5SWP3	-0.222195
24.331	24.2684	23.9888	24.0885	24.2404	24.0812	24.1578	24.1207	0.819752	0.903969	Nae1	NEDD8-activating enzyme E1 regulatory subunit	Q8VBW6	0.01917
25.4748	25.6105	25.602	25.3803	25.5969	25.5864	25.5128	25.6086	0.468305	0.698615	Nampt	Nicotinamide phosphoribosyltransferase	Q99KQ4	-0.0592925
28.2389	28.2043	27.8777	27.8991	27.754	27.8838	27.7737	27.802	0.0743102	0.191723	Nap1l1	Nucleosome assembly protein 1-like 1	P28656	0.2516
26.8219	27.0185	27.032	26.8799	27.179	27.002	27.0664	27.1083	0.180185	0.36924	Nap1l4	Nucleosome assembly protein 1-like 4	Q78ZA7	-0.150832
26.4469	26.4722	26.449	26.356	26.9456	26.6112	26.5664	26.6065	0.0637982	0.178081	Napa	Alpha-soluble NSF attachment protein	Q9DB05	-0.251365
24.9882	25.1956	25.0829	25.1682	25.5528	25.5116	25.2413	25.642	0.0242191	0.114688	Napb	Beta-soluble NSF attachment protein	P28663	-0.37819
24.0026	24.1688	23.7315	23.93	24.1981	24.0414	23.6067	23.9926	0.986321	0.989706	Napg	Gamma-soluble NSF attachment protein	Q9CWZ7	-0.00146
26.879	26.7107	26.6753	26.6468	26.7102	26.6267	26.6483	26.6118	0.0944197	0.502131	Nars	Asparagine--tRNA ligase, cytoplasmic	Q8BP47	0.07872
27.7834	27.8269	27.7956	27.444	27.6638	27.7254	27.5248	27.6952	0.623796	0.761834	Nasp	Nuclear autoantigenic sperm protein	Q99MD9	0.0601975
25.5768	25.1616	25.5012	25.3638	25.7904	25.5962	25.7793	25.7399	0.00708489	0.119	Nbea	Neurobeachin	Q9EPN1-4	-0.325587
24.0314	24.2413	25.0429	24.2861	23.5497	24.0248	23.7147	23.6696	0.0688802	0.106985	Ncald	Neurocalcin-delta	Q91X97	0.660708
				24.1925	23.9089		23.8559	ND	ND	Ncam1	Neural cell adhesion molecule 1	P13595-2	-23.9858
23.3176	23.4774	23.3667	23.287	23.2654	23.4748	23.3424	23.8582	0.471335	0.574521	Ncam2	Neural cell adhesion molecule 2	O35136	-0.123073
24.7494	24.8956	24.6722	25.1171	25.246	24.7649	24.8998	24.6845	0.855937	0.886281	Ncan	Neurocan core protein	P55066	-0.0401925
23.7972	23.386	23.8465	23.6541	23.5734	23.6113	23.3979	23.6156	0.457611	0.566587	Ncapd2	Condensin complex subunit 1	Q8K2Z4	0.121412
23.7686	23.7193	24.178	24.0637	24.1561	24.0173	24.3949	24.1129	0.0454605	0.16893	Ncbp1	Nuclear cap-binding protein subunit 1	Q3UYV9	-0.23785
25.6816	25.3335	25.1778	25.0225	25.2033	25.3389	25.1441	25.0696	0.416594	0.556058	Ncdn	Neurochondrin	Q9Z0E0-2	0.11491
22.5063	22.7878	22.6782	22.4181	23.1122	22.7628	21.9406	22.9301	0.79213	0.812012	Nceh1	Neutral cholesterol ester hydrolase 1	Q8BLF1	-0.0888475
25.6546	25.4722	25.8077	25.609	25.6703	25.5542	25.6017	25.545	0.537007	0.771089	Nckap1	Nck-associated protein 1	P28660	0.0430825
29.1624	28.8012	28.9259	28.908	28.6037	28.7366	28.6216	28.7828	0.098147	0.202234	Ncl	Nucleolin	P09405	0.263217
25.1111	25.2418	25.1354	24.8332	25.0692	24.7513	24.5736	25.0386	0.311951	0.378186	Ncoa5	Nuclear receptor coactivator 5	Q91W39	0.22219
23.686	25.091	24.7401	23.9267	24.8749	24.7103	24.6804	24.7437	0.364501	0.358624	Ndel1	Nuclear distribution protein nudE-like 1	Q9ERR1-2	-0.391377
	19.6464	19.8425	20.6917					ND	ND	Ndrg1	Protein NDRG1	Q62433	20.0602
27.3607	27.2728	27.4735	27.5194	27.7446	27.3562	27.5475	27.6806	0.0929535	0.276555	Ndrg2	Protein NDRG2	Q9QYG0-2	-0.175635
25.3866	25.2418	25.7168	25.7638	26.0728	25.466	25.5252	25.6734	0.484166	0.545576	Ndrg3	Protein NDRG3	Q9QYF9	-0.15709
23.8819	24.065	24.0124	24.8284	24.5365	24.3401	24.359	24.3633	0.455718	0.496798	Ndrg4	Protein NDRG4	Q8BTG7-2	-0.20279
25.5974	25.628	25.6726	25.3407	25.8132	25.8277	25.7353	25.2973	0.17385	0.439051	Ndufa10	NADH dehydrogenase [ubiquinone] 1 alpha subcomplex subunit 10, mitochondrial	Q99LC3	-0.108743
24.6504	24.5996	24.8063	25.1428	24.9819	24.7567	24.8203	24.9464	0.542626	0.681662	Ndufa13	NADH dehydrogenase [ubiquinone] 1 alpha subcomplex subunit 13	Q9ERS2	-0.07653
27.2457	27.0766	27.1787	27.2471	27.3724	27.4232	27.2103	27.1902	0.287057	0.496302	Ndufa4	Cytochrome c oxidase subunit NDUFA4	Q62425	-0.11198
24.0467	24.2169	24.1487	24.3494	24.3127	24.1504	24.1882	24.345	0.477574	0.704934	Ndufa5	NADH dehydrogenase [ubiquinone] 1 alpha subcomplex subunit 5	Q9CPP6	-0.058645
22.7422	22.8828	22.6421	23.375	23.5681	22.7636	23.0471	23.1863	0.404835	0.432617	Ndufa6	NADH dehydrogenase [ubiquinone] 1 alpha subcomplex subunit 6	Q9CQZ5	-0.230735
23.9376	24.0559	24.05	23.7787	24.3027	23.6867	23.6855	23.6795	0.546689	0.622472	Ndufa7	NADH dehydrogenase [ubiquinone] 1 alpha subcomplex subunit 7	Q9Z1P6	0.116953
23.4149	23.7277	23.8286	24.0487	23.8426	23.2654	23.2784	23.4126	0.304276	0.335442	Ndufa8	NADH dehydrogenase [ubiquinone] 1 alpha subcomplex subunit 8	Q9DCJ5	0.30522
25.9826	25.8683	25.8652	25.7926	24.6162	25.5715	25.2658	24.7154	0.0397191	0.0873016	Ndufa9	NADH dehydrogenase [ubiquinone] 1 alpha subcomplex subunit 9, mitochondrial	Q9DC69	0.834983
25.3786	25.281	25.0797	25.0478	25.1232	25.3017	25.2993	25.1746	0.803426	0.882868	Ndufb10	NADH dehydrogenase [ubiquinone] 1 beta subcomplex subunit 10	Q9DCS9	-0.0279425
23.6604	23.4176	23.923	23.7837	23.5207	23.731	23.9617	23.5084	0.909573	0.936986	Ndufb11	NADH dehydrogenase [ubiquinone] 1 beta subcomplex subunit 11, mitochondrial	O09111	0.0156925
25.3024	25.0489	25.0534	25.0646	25.3997	25.2288	24.9538	25.0658	0.513151	0.766017	Ndufb4	NADH dehydrogenase [ubiquinone] 1 beta subcomplex subunit 4	Q9CQC7	-0.04467
23.8822	23.6917	23.3752	24.1038	23.9707	23.9538	24.2964	23.6531	0.520484	0.536306	Ndufb7	NADH dehydrogenase [ubiquinone] 1 beta subcomplex subunit 7	Q9CR61	-0.20526
24.6554	24.6201	25.0194	24.8925	24.8662	24.7268	24.8341	24.6558	0.826604	0.893695	Ndufb8	NADH dehydrogenase [ubiquinone] 1 beta subcomplex subunit 8, mitochondrial	Q9D6J5	0.0261125
24.012	24.2639	23.8526	24.1947	24.2343	23.9595	23.8136	23.5146	0.37512	0.432108	Ndufb9	NADH dehydrogenase [ubiquinone] 1 beta subcomplex subunit 9	Q9CQJ8	0.200258
27.9398	27.6305	27.5489	27.6272	27.5822	27.632	27.4366	27.3944	0.108223	0.285795	Ndufs1	NADH-ubiquinone oxidoreductase 75 kDa subunit, mitochondrial	Q91VD9	0.175292
25.4064	25.4869	25.3668	25.4079	25.3343	25.431	25.4145	25.3805	0.384451	0.81556	Ndufs2	NADH dehydrogenase [ubiquinone] iron-sulfur protein 2, mitochondrial	Q91WD5	0.026955
25.8485	25.6876	25.7614	25.5496	25.6029	25.4775	25.4525	25.4092	0.00760815	0.139652	Ndufs3	NADH dehydrogenase [ubiquinone] iron-sulfur protein 3, mitochondrial	Q9DCT2	0.226243
23.5445	23.427	23.7529	23.9987	24.5532	24.4736	24.1427	22.6406	0.662752	0.637679	Ndufs8	NADH dehydrogenase [ubiquinone] iron-sulfur protein 8, mitochondrial	Q8K3J1	-0.271753
26.7943	26.4528	26.8577	26.7465	26.094	26.3326	26.094	26.0159	0.0325838	0.100683	Ndufv1	NADH dehydrogenase [ubiquinone] flavoprotein 1, mitochondrial	Q91YT0	0.57871
25.0057	24.9518	24.7434	24.6703	24.6684	25.0496	24.1689	24.6549	0.268879	0.365802	Ndufv2	NADH dehydrogenase [ubiquinone] flavoprotein 2, mitochondrial	Q9D6J6	0.207352
23.7098	23.7922	24.0074	23.5661	23.9376	23.557	23.4986	23.7827	0.705897	0.770364	Necap1	Adaptin ear-binding coat-associated protein 1	Q9CR95	0.07491
26.4886	26.7411	26.7075	26.5199	26.3817	26.3813	26.4774	26.3411	0.0261858	0.166408	Nedd4	E3 ubiquitin-protein ligase NEDD4	P46935	0.2189
22.6078	21.8534	21.4453	22.6396	23.2247	22.2059	22.5661	22.4917	0.163777	0.181555	Nefh	Neurofilament heavy polypeptide	P19246	-0.485553
27.8382	27.7568	27.6204	28.6753	27.3325	27.8002	27.7548	27.5348	0.300367	0.307343	Nefl	Neurofilament light polypeptide	P08551	0.36711
28.4436	28.1824	28.2426	29.1472	28.1586	28.4714	28.3784	28.4435	0.572769	0.618653	Nefm	Neurofilament medium polypeptide	P08553	0.140995
23.6165	23.5942	23.5072	23.9963	23.3262	23.6023	23.5894	23.651	0.290322	0.448398	Neo1	Neogenin	P97798-5	0.136332
24.7559	25.1139	25.1515	25.136	24.6057	25.3019	25.2279	25.2723	0.462391	0.683027	Nes	Nestin	Q6P5H2	-0.062635
22.5046	22.3829	23.2118	22.7859	22.8994	22.7524	22.352	22.4586	0.74947	0.773631	Nf1	Neurofibromin	Q04690-2	0.105675
24.0919	24.1804	23.6633	23.6996	24.3113	23.9547	24.0813	24.1338	0.262642	0.360118	Nfasc	Neurofascin	Q810U3	-0.211445
25.167	25.0449	25.389	25.0244	25.7101	24.6219	24.9241	25.2398	0.904243	0.915321	Nfia	Nuclear factor 1 A-type	Q02780-3	0.0323025
25.9878	25.8516	25.977	25.9378	26.3034	25.9903	26.0602	26.2272	0.0355691	0.183379	Nfib	Nuclear factor 1 B-type	P97863-2	-0.206715
24.404	24.3451	24.6013	24.4294	25.0287	24.4068	24.8088	24.7201	0.0890816	0.176692	Nfix	Nuclear factor 1 X-type	P70257-1	-0.296143
22.7845	22.8021	22.7016	22.7612	23.0054	23.1978	23.0543	23.0737	0.00331387	0.110278	Nfu1	NFU1 iron-sulfur cluster scaffold homolog, mitochondrial	Q9QZ23	-0.320485
24.9404	24.9288	24.8757	25.0007	25.1562	24.9593	25.1308	25.0908	0.0672349	0.288575	Nhp2l1	NHP2-like protein 1;NHP2-like protein 1, N-terminally processed	Q9D0T1	-0.147885
25.2239	25.0895	25.0173	25.2185	25.4938	25.0483	25.148	24.8699	0.984959	0.985522	Nipsnap1	Protein NipSnap homolog 1	O55125	-0.002725
22.9522	22.5034	22.8138	23.1016	21.9206	22.6923	22.3741	22.407	0.151229	0.166989	Nipsnap3b	Protein NipSnap homolog 3B	Q9CQE1	0.494255
24.4798	24.6031	24.406	24.3949	24.6058	24.55	24.4405	24.6871	0.268783	0.513311	Nit2	Omega-amidase NIT2	Q9JHW2	-0.099885
24.3415	24.6044	23.9897	24.1395	24.0858	24.126	24.2867	24.0926	0.516023	0.606686	Nln	Neurolysin, mitochondrial	Q91YP2	0.121015
26.0476	26.2878	26.7719	26.1497	25.5021	26.1404	24.9254	25.4116	0.109707	0.114494	Nme1	Nucleoside diphosphate kinase A	P15532	0.819373
28.7094	28.6937	28.6441	28.9608	28.8862	28.8469	28.4218	29.3895	0.391218	0.513156	Nme2	Nucleoside diphosphate kinase B	Q01768	-0.13411
24.3295	23.5974	24.5111	24.6827	23.7369	23.484	23.8696	23.6539	0.0505826	0.113036	Nmral1	NmrA-like family domain-containing protein 1	Q8K2T1	0.594085
24.2056	24.2219	24.1214	24.2653	24.462	24.2305	24.0258	24.0434	0.905117	0.939736	Nmt1	Glycylpeptide N-tetradecanoyltransferase 1	O70310	0.0131425
21.6266	21.7278	22.5695	22.3098	22.8662	22.3772	23.3645	22.6701	0.0253867	0.0664615	Nmt2	Glycylpeptide N-tetradecanoyltransferase 2	O70311	-0.761125
23.9206	23.7474	23.7359	23.7752	23.9054	23.6874	23.4201	23.6181	0.131592	0.363465	Nomo1	Nodal modulator 1	Q6GQT9	0.137055
28.1162	28.0418	28.4872	28.2594	28.3433	28.1042	28.4213	28.4274	0.22568	0.500098	Nono	Non-POU domain-containing octamer-binding protein	Q99K48	-0.0978825
25.6914	25.641	25.5236	25.5113	25.7609	25.6683	25.7154	25.6913	0.0635826	0.360577	Nop56	Nucleolar protein 56	Q9D6Z1	-0.117128
25.0137	25.1197	25.1746	25.5825	25.658	25.4066	25.4658	25.6316	0.0809138	0.166948	Nop58	Nucleolar protein 58	Q6DFW4	-0.31791
25.1228	24.8193	24.6955	24.6299	25.2854	24.9669	24.9739	25.0012	0.0197998	0.155517	Nova1	RNA-binding protein Nova-1	Q9JKN6	-0.23996
27.165	26.9108	27.2865	27.0873	27.4385	27.2577	27.3267	27.2231	0.0625953	0.215794	Npepps	Puromycin-sensitive aminopeptidase	Q11011	-0.199108
27.1037	26.3017	26.9642	26.0509	27.2096	25.9097	27.9282	26.4788	0.402931	0.408727	Nploc4	Nuclear protein localization protein 4 homolog	P60670	-0.276452
28.2802	28.4653	28.4423	28.558	28.2768	28.3245	28.0347	28.095	0.102611	0.216513	Npm1	Nucleophosmin	Q61937	0.253728
22.8356	23.0882	22.5595	22.5933	22.9099	23.0108	22.7914	23.0905	0.235595	0.366411	Npm3	Nucleoplasmin-3	Q9CPP0	-0.18154
24.9956	25.48	25.5522	25.811	26.0629	25.2938	25.7095	25.7504	0.451675	0.465717	Nptn	Neuroplastin	P97300-3	-0.244473
22.773	22.9493	22.8257	22.8533	23.4041	23.5368	23.3708	23.1617	0.00554441	0.036	Nras	GTPase NRas	P08556	-0.518023
22.5623	22.9208	22.6251	23.0436	22.7899	22.7365	22.7812	22.7743	0.895973	0.929447	Nrbp1	Nuclear receptor-binding protein	Q99J45	0.017475
25.8428	25.9681	25.793	25.8132	26.1335	25.884	26.1011	26.1052	0.124719	0.271905	Nrcam	Neuronal cell adhesion molecule	Q810U4-2	-0.201725
24.1283	24.3065	24.4553	24.5198	24.4983	24.1987	24.2521	24.5645	0.849501	0.898682	Nrd1	Nardilysin	Q8BHG1	-0.0259425
22.7858	22.7753	22.4295	22.6	22.5322	22.3285	22.8803	22.1556	0.47487	0.528919	Nrxn1	Neurexin-1	Q9CS84-4	0.173513
23.9729	24.3182	23.9971	23.6481	23.9514	23.9855	23.9332	23.9591	0.852054	0.898462	Nsdhl	Sterol-4-alpha-carboxylate 3-dehydrogenase, decarboxylating	Q9R1J0	0.026805
26.9435	26.9091	26.5832	26.8643	27.299	27.0051	26.8544	26.9929	0.0396492	0.183008	Nsf	Vesicle-fusing ATPase	P46460	-0.212827
27.0591	27.142	27.0071	27.0242	27.2377	27.1832	27.139	27.2527	0.0357227	0.270581	Nsfl1c	NSFL1 cofactor p47	Q9CZ44	-0.145037
23.3559	23.8254	23.752	23.2846	23.5386	23.4497	23.6676	23.4869	0.898793	0.928262	Nsun2	tRNA (cytosine(34)-C(5))-methyltransferase	Q1HFZ0	0.01877
23.5678	23.3381	22.9496	22.0493	23.2277	23.1404	22.8278	23.1082	0.777405	0.794517	Nt5dc3	5-nucleotidase domain-containing protein 3	Q3UHB1	-0.099825
25.5594	25.2801	25.157	25.6669	25.8688	25.3985	25.3785	25.288	0.690047	0.771212	Ntm	Neurotrimin	Q99PJ0	-0.0676225
23.3239	23.2102	23.6984	23.5508	23.6585	23.6216	23.3664	23.6224	0.521395	0.609776	Nucb1	Nucleobindin-1	Q02819	-0.121445
25.8645	26.0396	26.2889	26.2519	26.4358	26.254	26.1874	26.4394	0.21193	0.314737	Nudc	Nuclear migration protein nudC	O35685	-0.217918
22.305	22.3508	22.4055	22.6552	22.7572	22.4524	22.509	22.3717	0.577885	0.673316	Nudcd1	NudC domain-containing protein 1	Q6PIP5	-0.0934925
22.7562	22.7667	22.6983	22.4772	22.5552	22.9073	22.9211	23.2683	0.330589	0.381797	Nudcd2	NudC domain-containing protein 2	Q9CQ48	-0.238383
25.3072	25.1656	25.0352	24.7044	25.0195	25.0178	24.8491	24.9105	0.405277	0.567062	Nudt21	Cleavage and polyadenylation specificity factor subunit 5	Q9CQF3	0.103822
24.6309	24.5031	24.7631	24.4391	24.5677	24.3957	24.9096	24.7203	0.531316	0.710989	Nudt3	Diphosphoinositol polyphosphate phosphohydrolase 1	Q9JI46	-0.0642625
23.2864	22.6827	22.5372	22.3239	22.661	22.4422	22.5375	22.1735	0.15302	0.24853	Nup133	Nuclear pore complex protein Nup133	Q8R0G9	0.254017
23.8012	24.2565	23.9925	23.7031	24.2127	24.0799	24.399	24.5848	0.176999	0.211058	Nup155	Nuclear pore complex protein Nup155	Q99P88	-0.380802
22.7103	22.6023	21.8197	22.1185	22.7023	22.3616	22.0696	21.5084	0.465619	0.538779	Nup160	Nuclear pore complex protein Nup160	Q9Z0W3	0.15222
24.0147	24.1264	24.3325	23.6075	23.8837	23.8861	24.3278	24.2095	0.783435	0.835247	Nup210	Nuclear pore membrane glycoprotein 210	Q9QY81	-0.0565125
21.4964	21.4432	20.6061	20.49	20.5766	20.882	20.2079	20.0748	0.0178182	0.0802143	Nup214	Nuclear pore complex protein Nup214	Q80U93	0.57362
21.0742	21.2404	21.5082	21.6418	21.7005	21.5281	21.3752	21.6247	0.343212	0.410146	Nup35	Nucleoporin NUP53	Q8R4R6	-0.190962
25.209	24.6735	24.801	24.8116	25.1998	25.0217	25.1139	25.1457	0.0634577	0.180106	Nup93	Nuclear pore complex protein Nup93	Q8BJ71	-0.246507
22.5635	22.6566	22.8379	22.5298	22.533	22.2671	22.8504	22.5349	0.375045	0.560932	Nup98	Nuclear pore complex protein Nup98-Nup96;Nuclear pore complex protein Nup98;Nuclear pore complex protein Nup96	Q6PFD9	0.100595
25.4767	25.7384	25.2818	25.6107	25.0935	25.6595	25.7176	25.5097	0.863923	0.898247	Nutf2	Nuclear transport factor 2	P61971	0.0318125
25.576	25.077	25.3164	25.0606	25.2118	24.8669	25.1637	25.2174	0.283287	0.431946	Oat	Ornithine aminotransferase, mitochondrial	P29758	0.142545
21.7241	22.4234	22.8056	22.538	21.6849	22.9973	21.6249	21.0762	0.351465	0.316391	Ociad1	OCIA domain-containing protein 1	Q9CRD0	0.526975
27.2902	27.1348	27.3386	27.1313	27.5893	27.3709	27.326	27.3499	0.0726727	0.242751	Ogdh	2-oxoglutarate dehydrogenase, mitochondrial	Q60597-3	-0.185327
22.8876	23.5587	23.5315	23.3689	23.9437	23.4399	23.6173	23.869	0.238293	0.262519	Ogfr	Opioid growth factor receptor	Q99PG2	-0.380773
24.9383	24.8669	24.6644	24.8398	25.0576	24.6994	24.9983	25.1085	0.302094	0.454227	Ogt	UDP-N-acetylglucosamine--peptide N-acetylglucosaminyltransferase 110 kDa subunit	Q8CGY8	-0.138595
26.0644	25.7982	25.2109	25.3509	25.4883	25.7648	25.2776	25.2888	0.37168	0.482079	Ola1	Obg-like ATPase 1	Q9CZ30	0.151197
24.8747	24.5443	24.4546	24.7507	25.0414	24.5063	24.6583	24.7325	0.295654	0.57813	Opa1	Dynamin-like 120 kDa protein, mitochondrial;Dynamin-like 120 kDa protein, form S1	P58281-2	-0.0785625
23.1221	22.8482	22.3849	22.4931	22.9003	22.8982	22.6666	22.9963	0.397049	0.49677	Optn	Optineurin	Q8K3K8	-0.153275
22.134	22.7225	22.437	22.639	23.0226	22.7643	22.6929	22.7221	0.203855	0.259525	Osbp	Oxysterol-binding protein 1	Q3B7Z2	-0.317342
22.8301	22.5501	22.0142	22.0038	22.1006	21.8904	21.3952	21.9643	0.0486949	0.109435	Osbpl1a	Oxysterol-binding protein-related protein 1	Q91XL9-3	0.511927
22.8792	23.1268	22.2944	22.6847	22.9122	22.8978	22.5768	22.5744	0.960166	0.971588	Osbpl8	Oxysterol-binding protein	B9EJ86	0.0059675
24.3745	24.2753	24.0535	24.2034	23.733	24.247	23.9272	23.8585	0.126764	0.21262	Ostf1	Osteoclast-stimulating factor 1	Q62422	0.285232
26.4854	26.318	26.695	26.4822	26.8189	26.4735	26.6036	26.6636	0.198431	0.384765	Otub1	Ubiquitin thioesterase OTUB1	Q7TQI3	-0.144722
21.4486	21.1636	21.2753	21.6796	21.7956	21.5638	21.2578	21.0354	0.934781	0.939435	Otud6b	OTU domain-containing protein 6B	Q8K2H2	-0.021375
27.9083	28.1673	27.6709	27.7514	27.8932	28.2055	27.4182	27.8569	0.717195	0.85229	Oxct1	Succinyl-CoA:3-ketoacid coenzyme A transferase 1, mitochondrial	Q9D0K2	0.031015
22.4977	22.3588	22.3297	22.281	22.4593	21.7843	22.3451	22.3706	0.463447	0.563751	Oxr1	Oxidation resistance protein 1	Q4KMM3-4	0.126963
24.0258	23.7089	23.9455	23.9458	23.7586	23.9924	23.6805	23.7461	0.460528	0.582765	Oxsr1	Serine/threonine-protein kinase OSR1	Q6P9R2	0.112103
27.568	27.5504	27.5694	27.6819	27.6097	27.4217	27.5844	27.6978	0.741356	0.911308	P4hb	Protein disulfide-isomerase	P09103	0.014025
27.7229	27.9288	27.8369	27.708	27.8479	27.901	27.7548	27.9494	0.447635	0.675589	Pa2g4	Proliferation-associated protein 2G4	P50580	-0.0641325
27.697	27.714	27.8576	28.0888	27.9755	27.7794	28.1438	28.15	0.0717861	0.26206	Pabpc1	Polyadenylate-binding protein 1	P29341	-0.172845
25.6125	25.6253	25.7263	25.4399	25.8883	25.8318	25.612	25.7323	0.180526	0.348827	Pabpn1	Polyadenylate-binding protein 2	Q8CCS6-2	-0.165115
23.2815	23.1668	22.951	23.1202	23.0303	22.7701	22.9251	22.9487	0.071925	0.215904	Pacs1	Phosphofurin acidic cluster sorting protein 1	Q8K212	0.211335
23.7555	23.8641	23.807	23.8676	24.4551	24.0484	23.9549	24.0554	0.103795	0.184554	Pacsin1	Protein kinase C and casein kinase substrate in neurons protein 1	Q61644	-0.30491
22.1678	22.5448	22.2021	22.4602	22.6391	22.1522	22.4504	22.5518	0.607733	0.675842	Pacsin2	Protein kinase C and casein kinase substrate in neurons protein 2	Q9WVE8	-0.104657
	20.9222	20.6727	21.2116					ND	ND	Paf1	RNA polymerase II-associated factor 1 homolog	Q8K2T8	20.9355
27.4042	27.546	27.605	27.6433	27.6014	27.5162	27.8364	27.7467	0.120861	0.372671	Pafah1b1	Platelet-activating factor acetylhydrolase IB subunit alpha	P63005	-0.125568
26.6655	26.7652	26.4696	26.9489	26.8521	26.4667	26.5978	26.7387	0.715004	0.810202	Pafah1b2	Platelet-activating factor acetylhydrolase IB subunit beta	Q61206	0.048495
26.4692	26.5508	26.2681	26.731	26.2831	26.4081	26.4449	26.4575	0.358096	0.536216	Pafah1b3	Platelet-activating factor acetylhydrolase IB subunit gamma	Q61205	0.106387
26.3378	26.4601	26.5932	26.8386	26.5062	26.6714	26.8078	26.6098	0.456727	0.617818	Paics	Multifunctional protein ADE2;Phosphoribosylaminoimidazole-succinocarboxamide synthase;Phosphoribosylaminoimidazole carboxylase	Q9DCL9	-0.0914025
24.0682	24.1061	23.9401	24.2962	24.733	24.2735	24.128	24.3047	0.167172	0.261862	Pak1	Serine/threonine-protein kinase PAK 1	O88643	-0.257112
25.3209	25.2451	25.0374	25.5975	25.5877	25.2876	25.3595	25.2659	0.64817	0.746123	Pak2	Serine/threonine-protein kinase PAK 2;PAK-2p27;PAK-2p34	Q8CIN4	-0.0749675
25.4063	25.3262	25.0068	25.2181	25.5111	25.3981	25.3328	25.3128	0.0861408	0.301732	Palm	Paralemmin-1	Q9Z0P4-2	-0.149352
21.9451	21.9334	21.5678						ND	ND	Papola	Poly(A) polymerase alpha	Q61183-2	21.8154
24.4605	24.5498	24.4596	24.3408	24.7199	24.4676	24.0443	24.5893	0.988109	0.988499	Papss1	Bifunctional 3-phosphoadenosine 5-phosphosulfate synthase 1;Sulfate adenylyltransferase;Adenylyl-sulfate kinase	Q60967	-0.002595
27.0538	27.0271	27.4475	27.4862	27.1464	27.3735	27.277	27.2537	0.950169	0.960218	Park7	Protein deglycase DJ-1	Q99LX0	-0.0090075
25.9068	25.8585	25.9694	26.145	26.2686	26.075	26.0738	26.1373	0.122228	0.297647	Parp1	Poly [ADP-ribose] polymerase 1	P11103	-0.168745
22.2821	22.1896	22.4584	22.2107	22.4722	22.6004	22.5619	21.0333	0.763466	0.777238	Parva	Alpha-parvin	Q9EPC1	0.118252
23.6033	23.4951	23.041	23.1101	23.5386	23.1474	23.407	23.0419	0.85835	0.898409	Pax6	Paired box protein Pax-6	P63015	0.0286275
23.2564	23.2669	23.1364	22.9132	22.8648	23.5954	23.529	23.5544	0.354103	0.387332	Pbdc1	Protein PBDC1	Q9D0B6	-0.242685
21.6207	21.9073	22.3095	22.1405	22.3549	21.8953	22.2493	22.2971	0.343964	0.406799	Pbx1	Pre-B-cell leukemia transcription factor 1	P41778-2	-0.20461
27.2369	27.3144	27.2908	27.1727	27.4289	27.3302	27.461	27.3781	0.045096	0.278684	Pc	Pyruvate carboxylase, mitochondrial	Q05920	-0.145853
29.0315	29.046	29.3642	29.3625	29.3727	29.1566	29.3621	29.4972	0.133827	0.3435	Pcbp1	Poly(rC)-binding protein 1	P60335	-0.146105
27.9847	28.1248	28.4342	28.6685	28.4903	28.1423	28.1832	28.2079	0.835757	0.873308	Pcbp2	Poly(rC)-binding protein 2	Q61990	0.0471325
23.5282	23.1131	22.7244	23.0837	22.7586	23.1903	22.9815	22.9821	0.591406	0.634583	Pcbp3	Poly(rC)-binding protein 3	P57722-2	0.134205
23.7089	23.4378	23.5926	23.7885	23.4749	23.5815	23.8058	23.9831	0.506421	0.658333	Pcbp4	Poly(rC)-binding protein 4	P57724	-0.079375
23.3035	22.9017	23.064	23.2696	23.6374	23.3503	23.1385	23.3391	0.09285	0.217377	Pcca	Propionyl-CoA carboxylase alpha chain, mitochondrial	Q91ZA3	-0.231628
23.3744	23.0904	23.2798	23.166	23.014	22.9892	23.0268	22.8303	0.0206081	0.141706	Pccb	Propionyl-CoA carboxylase beta chain, mitochondrial	Q99MN9	0.262555
23.0947	22.7887	23.0847	22.4749	22.7238	22.5368	22.6553	22.4324	0.0492408	0.1619	Pck2	Phosphoenolpyruvate carboxykinase [GTP], mitochondrial	Q8BH04	0.273627
23.7264	24.2233	23.876	23.7392	23.8351	23.9454	23.6562	23.799	0.460082	0.631283	Pcmt1	Protein-L-isoaspartate(D-aspartate) O-methyltransferase	P23506	0.08231
26.5201	26.4884	26.8316	26.9886	26.42	26.5676	26.6602	26.6897	0.217395	0.429621	Pcna	Proliferating cell nuclear antigen	P17918	0.12282
24.2085	23.6151	23.8866	23.3627	23.9881	24.3352	24.4072	24.2869	0.146526	0.169409	Pcp2	Purkinje cell protein 2	P12660	-0.486127
22.4542	22.0047	22.1554	21.9966	22.4726	23.1956	22.6526	22.8698	0.0835823	0.10731	Pcsk1n	ProSAAS;KEP;Big SAAS;Little SAAS;Big PEN-LEN;PEN;PEN-20;PEN-19;Little LEN;Big LEN	Q9QXV0	-0.644958
23.7062	23.6729	23.461	22.9938	23.0677	23.2151	23.4111	23.0042	0.168984	0.24412	Pcyox1	Prenylcysteine oxidase	Q9CQF9	0.283975
23.0402	22.7303	23.0416	22.8555	22.7929	22.9269	22.803	23.045	0.855574	0.902546	Pcyox1l	Prenylcysteine oxidase-like	Q8C7K6	0.024945
24.895	24.9195	25.1663	25.0036	25.4512	25.1961	25.2766	25.3194	0.0418099	0.144093	Pdap1	28 kDa heat- and acid-stable phosphoprotein	Q3UHX2	-0.314702
20.9356	20.0817	20.7728	20.845	20.4068	21.2269	20.6414	20.7508	0.805176	0.818373	Pdcd11	Protein RRP5 homolog	Q6NS46	-0.09768
22.7315	23.1191	22.9198	22.9894	23.3137	23.0961	23.0304	23.128	0.221981	0.337838	Pdcd4	Programmed cell death protein 4	Q61823	-0.20207
24.9503	25.0075	24.8739	24.5987	24.6319	24.9098	24.9522	24.9757	0.951076	0.960139	Pdcd5	Programmed cell death protein 5	P56812	-0.00978
24.8386	24.6486	24.4972	24.4847	24.787	24.8251	24.7016	24.639	0.130164	0.386269	Pdcd6	Programmed cell death protein 6	P12815	-0.120885
23.3199	23.6792	23.2614	22.6509	23.1641	23.2287	23.1114	22.7283	0.214753	0.366868	Pdcd6ip	Programmed cell death 6-interacting protein	Q9WU78	0.169715
22.7021	22.8368	22.83	22.7616	22.5886	22.7174	22.9172	22.789	0.606842	0.834819	Pde12	2,5-phosphodiesterase 12	Q3TIU4	0.02957
23.6222	23.5635	23.6114	23.5551	23.635	23.2394	23.8131	23.3988	0.597102	0.736604	Pde1c	Calcium/calmodulin-dependent 3,5-cyclic nucleotide phosphodiesterase 1C	Q64338-2	0.0664525
27.1314	27.1512	27.091	26.857	27.0828	26.9761	26.6815	26.883	0.20978	0.382148	Pdha1	Pyruvate dehydrogenase E1 component subunit alpha, somatic form, mitochondrial	P35486	0.151823
26.925	26.8908	26.8332	26.8572	27.2971	27.0128	26.804	26.9687	0.182565	0.377947	Pdhb	Pyruvate dehydrogenase E1 component subunit beta, mitochondrial	Q9D051	-0.144117
29.1298	29.1486	29.2822	28.8692	28.8633	28.9574	28.8259	28.8044	0.0582338	0.178191	Pdia3	Protein disulfide-isomerase A3	P27773	0.244695
27.0632	26.9317	26.7793	26.9032	26.4655	26.6532	26.6432	26.7515	0.0727131	0.167018	Pdia4	Protein disulfide-isomerase A4	P08003	0.291012
27.2974	27.6172	27.4178	27.3902	27.3913	27.3418	27.1783	27.1913	0.163808	0.358312	Pdia6	Protein disulfide-isomerase A6	Q922R8	0.15495
23.5759	24.1944	23.6228	24.0425	23.6167	23.5335	23.7352	23.69	0.318892	0.385944	Pdlim3	PDZ and LIM domain protein 3	O70209	0.215055
22.386	23.1399	22.2304	22.1789	22.3847	22.065	22.0296	22.3685	0.402137	0.408483	Pdlim5	PDZ and LIM domain protein 5	Q8CI51	0.271873
22.8912	22.8288	22.9179	22.9435	23.6576	22.7311	23.214	23.3192	0.154847	0.21358	Pds5a	Sister chromatid cohesion protein PDS5 homolog A	Q6A026	-0.33513
24.6715	24.5688	24.7068	24.7732	25.2064	24.5082	24.7478	24.5914	0.632669	0.725167	Pds5b	Sister chromatid cohesion protein PDS5 homolog B	Q4VA53	-0.083385
22.2575	22.6129	22.5903	22.339	22.7695	22.2378	22.7515	22.683	0.465165	0.528663	Pdxdc1	Pyridoxal-dependent decarboxylase domain-containing protein 1	Q99K01-2	-0.160565
23.4665	23.6267	22.9426	23.6323	23.3643	23.6568	22.8202	22.9234	0.263397	0.343486	Pdxk	Pyridoxal kinase	Q8K183	0.225875
24.5886	24.8479	24.2557	24.0011	25.3354	24.8818	24.5639	24.3995	0.0855855	0.157955	Pdxp	Pyridoxal phosphate phosphatase	P60487	-0.371813
26.5567	26.611	25.6085	25.9824	25.8822	26.8798	26.2884	26.3235	0.632878	0.650058	Pea15	Astrocytic phosphoprotein PEA-15	Q62048	-0.153823
29.1053	29.0846	29.1336	28.837	28.8472	29.6194	29.1919	29.1034	0.435576	0.522675	Pebp1	Phosphatidylethanolamine-binding protein 1;Hippocampal cholinergic neurostimulating peptide	P70296	-0.150328
22.7183	22.7522	22.6098	22.7261	22.8662	22.7778	22.8812	22.9214	0.053082	0.264878	Pelp1	Proline-, glutamic acid- and leucine-rich protein 1	Q9DBD5	-0.16003
24.0132	23.9595	23.9942	23.7623	23.7889	24.0416	23.9081	23.9304	0.874235	0.926981	Pex19	Peroxisomal biogenesis factor 19	Q8VCI5	0.01506
24.884	25.5255	24.9579	25.4369	25.698	25.4708	25.1198	25.5622	0.26247	0.319343	Pfas	Phosphoribosylformylglycinamidine synthase	Q5SUR0	-0.261635
24.6249	24.9494	25.0982	24.5283	24.663	25.0051	24.4993	25.0236	0.992008	0.99026	Pfdn5	Prefoldin subunit 5	Q9WU28	0.002445
25.5431	25.4134	25.6965	25.4884	25.3909	25.5366	25.3364	25.2483	0.223349	0.381153	Pfkl	ATP-dependent 6-phosphofructokinase, liver type	P12382	0.157305
26.621	26.4813	26.612	26.6943	26.924	26.6728	26.6938	26.8142	0.0373283	0.218519	Pfkm	ATP-dependent 6-phosphofructokinase, muscle type	P47857-3	-0.174025
25.0363	23.6798	24.1613	24.2197	23.7667	23.0522	23.402	23.7747	0.0219849	0.0755122	Pfkp	ATP-dependent 6-phosphofructokinase, platelet type	Q9WUA3	0.775405
28.0363	27.9625	28.1264	28.0354	28.1439	27.9204	28.3282	28.4247	0.166642	0.337309	Pfn1	Profilin-1	P62962	-0.164137
25.8117	25.9669	25.9192	26.3688	25.5583	26.0085	26.163	26.1392	0.704788	0.804434	Pfn2	Profilin-2	Q9JJV2	0.049385
28.546	28.438	28.7605	28.2911	28.6667	28.9104	28.7654	28.7257	0.111461	0.214155	Pgam1	Phosphoglycerate mutase 1	Q9DBJ1	-0.25812
23.0416	23.2738	22.3753	22.7995	20.9899	23.439	22.3342	22.9973	0.483488	0.439996	Pgap1	GPI inositol-deacylase	Q3UUQ7	0.432462
27.2886	26.8673	26.8853	26.6512	26.9588	26.8278	26.9718	26.7032	0.584874	0.75265	Pgd	6-phosphogluconate dehydrogenase, decarboxylating	Q9DCD0	0.0576675
29.0512	28.9456	29.2255	29.0755	28.9998	28.8487	29.0814	29.1053	0.174464	0.583234	Pgk1	Phosphoglycerate kinase 1	P09411	0.06564
26.7003	26.6472	26.5316	26.5169	26.6146	26.6352	26.3753	26.6455	0.642347	0.834727	Pgls	6-phosphogluconolactonase	Q9CQ60	0.0313475
26.1842	26.3125	26.116	26.2451	26.4293	26.2739	26.3993	26.4184	0.104204	0.288099	Pgm1	Phosphoglucomutase-1	Q9D0F9	-0.165785
22.2479	22.0955	22.2369	21.7862	22.6651	22.2711	22.0614	22.3321	0.226194	0.306889	Pgm2	Phosphoglucomutase-2	Q7TSV4	-0.240787
23.9441	24.0154	23.9088	23.8804	23.9593	23.991	24.098	24.2897	0.232961	0.396739	Pgm2l1	Glucose 1,6-bisphosphate synthase	Q8CAA7	-0.147315
23.1573	22.7968	22.9825	23.2726	23.4767	22.5839	23.4251	22.8914	0.847454	0.883004	Pgm3	Phosphoacetylglucosamine mutase	Q9CYR6	-0.0419675
24.7302	24.393	24.2929	24.0347	24.2878	24.2923	23.9683	24.3571	0.477801	0.562426	Pgp	Phosphoglycolate phosphatase	Q8CHP8	0.13631
26.2254	26.3644	26.347	26.2198	25.7971	26.0078	26.2366	26.2684	0.150694	0.27617	Pgrmc1	Membrane-associated progesterone receptor component 1	O55022	0.211678
23.6168	23.6819	23.4711	23.513	23.4705	22.9235	23.3913	23.6892	0.382607	0.43542	Pgrmc2	Membrane-associated progesterone receptor component 2	Q80UU9	0.202095
27.6097	26.7908	27.278	27.3584	27.0602	27.3266	27.0645	26.9835	0.573282	0.616329	Phb	Prohibitin	P67778	0.15053
26.9211	26.9402	27.1383	27.276	27.2333	27.6122	27.0072	26.9821	0.568356	0.618128	Phb2	Prohibitin-2	O35129	-0.139775
28.7762	28.8712	28.7341	29.0045	28.8066	28.6242	28.8108	28.8103	0.375278	0.602161	Phgdh	D-3-phosphoglycerate dehydrogenase	Q61753	0.083525
23.7273	24.1385	23.907	24.2559	22.8147	22.6443	23.5229	22.3182	0.0398018	0.0677647	Phpt1	14 kDa phosphohistidine phosphatase	Q9DAK9	1.18216
25.2301	24.9396	25.3406	25.4583	25.3714	25.4915	25.0952	25.2218	0.798248	0.845798	Phyhipl	Phytanoyl-CoA hydroxylase-interacting protein-like	Q8BGT8	-0.052815
23.8742	23.4881	23.3479	23.5899	23.5381	23.9635	24.4675	24.2977	0.206875	0.214549	Picalm	Phosphatidylinositol-binding clathrin assembly protein	Q7M6Y3-2	-0.491682
22.4485	22.3607	21.7052	21.8885	20.7267	22.3388	21.5162	21.4783	0.227323	0.211528	Pigs	GPI transamidase component PIG-S	Q6PD26	0.585725
20.6764	20.5731	20.0964	20.6564	19.9045	21.9364	20.3777	21.143	0.49493	0.470993	Pigu	Phosphatidylinositol glycan anchor biosynthesis class U protein	Q8K358	-0.339825
22.2868	22.3157	22.6008	22.0986	22.707	22.4752	22.3098	22.8208	0.323879	0.368978	Pih1d1	PIH1 domain-containing protein 1	Q9CQJ2	-0.252733
					20.5561	20.7931	20.8397	ND	ND	Pik3r4	Phosphoinositide 3-kinase regulatory subunit 4	Q8VD65	-20.7296
24.7015	24.9459	24.8363	24.9766	25.0325	25.0099	24.7973	24.9428	0.421939	0.621498	Pin1	Peptidyl-prolyl cis-trans isomerase NIMA-interacting 1	Q9QUR7	-0.0805375
23.6571	23.6658	23.9128	23.8057	23.7817	23.5779	24.0012	23.9772	0.281816	0.589717	Pin4	Peptidyl-prolyl cis-trans isomerase NIMA-interacting 4	Q9CWW6	-0.0741375
25.6429	25.6328	25.6815	25.9501	25.9153	25.6525	25.6932	25.9116	0.412492	0.654395	Pitpna	Phosphatidylinositol transfer protein alpha isoform	P53810	-0.0663425
23.8233	23.3817	23.852	23.7023	23.6953	23.5527	23.6541	23.45	0.360127	0.552333	Pitrm1	Presequence protease, mitochondrial	Q8K411-2	0.10178
30.9609	31.0081	30.7517	30.6023	30.9139	30.8993	30.8686	30.7974	0.618246	0.79992	Pkm	Pyruvate kinase PKM	P52480	-0.039055
24.5885	24.5461	24.1813	24.3389	24.345	24.488	24.2698	24.457	0.792753	0.890069	Plaa	Phospholipase A-2-activating protein	P27612	0.02376
23.581	23.4917	23.2346	23.3506	23.5956	23.3932	23.11	23.6512	0.82796	0.897597	Plcb1	1-phosphatidylinositol 4,5-bisphosphate phosphodiesterase beta-1	Q9Z1B3-3	-0.0230625
23.4354	23.2528	23.3445	23.2717	23.2044	23.1613	23.2422	23.5811	0.82139	0.887301	Plcg1	1-phosphatidylinositol 4,5-bisphosphate phosphodiesterase gamma-1	Q62077	0.028835
22.771	22.9534	22.4779	22.8351	22.8946	22.8175	22.6334	22.7309	0.905184	0.943655	Plcxd3	PI-PLC X domain-containing protein 3	Q8BLJ3	-0.0097725
26.433	26.1748	26.3063	26.3928	26.4219	26.1767	26.3896	26.5066	0.221758	0.682571	Plec	Plectin	Q9QXS1-12	-0.0469425
22.3204	22.3812	22.3069	22.091	22.6147	22.0297	22.1643	22.3218	0.962932	0.969959	Plekho2	Pleckstrin homology domain-containing family O member 2	Q8K124	-0.007755
21.8474	21.8443	21.7098	21.9942	20.7953	21.509	21.476	21.3418	0.0539174	0.113626	Plin3	Perilipin-3	Q9DBG5	0.568418
26.2235	25.1652	25.2561	25.0274	25.2678	25.0139	25.0676	25.2242	0.340637	0.36985	Plp1	Myelin proteolipid protein	P60202	0.27466
24.3804	24.1894	24.3304	24.7373	24.6887	24.2735	24.6381	24.5516	0.353006	0.503576	Plrg1	Pleiotropic regulator 1	Q922V4	-0.12862
				22.8026	22.321	21.9178	22.7241	ND	ND	Plxnb1	Plexin-B1	Q8CJH3	-22.4414
25.7854	25.7722	26.094	25.9658	25.9227	25.8208	26.2068	26.0564	0.0140781	0.365343	Plxnb2	Plexin-B2	B2RXS4	-0.0973025
21.8185	22.437	23.0485	22.8304	21.8415	22.4664	21.9075	22.7606	0.383872	0.386815	Pmpcb	Mitochondrial-processing peptidase subunit beta	Q9CXT8	0.289637
21.5291		21.4574	21.8103					ND	ND	Pmvk	Phosphomevalonate kinase	Q9D1G2	21.5989
22.9474	23.286	23.1757	23.2933	21.8813	23.1342	22.86	22.4342	0.070518	0.103355	Pnn	Pinin	O35691	0.59818
23.0991	22.6105	22.4292	22.4229	22.552	22.4708	22.2634	22.5224	0.253706	0.369882	Pogz	Pogo transposable element with ZNF domain	Q8BZH4	0.188308
22.4308	22.125	22.2311	22.4641	22.1281	22.2115	21.8737	21.7007	0.150229	0.214287	Pold1	DNA polymerase delta catalytic subunit	P52431	0.334273
24.0704	24.1467	23.9741	24.0033	24.3035	24.0794	24.1367	24.3397	0.147599	0.325632	Poldip3	Polymerase delta-interacting protein 3	Q8BG81	-0.166213
23.4113	23.6827	23.836	23.7934	24.0252	23.5552	23.5025	23.5917	0.957963	0.960369	Polr2a	DNA-directed RNA polymerase II subunit RPB1	P08775	0.01219
23.6244	23.7784	23.8712	24.0826	24.0592	23.8317	23.7974	23.9466	0.624328	0.744828	Polr2b	DNA-directed RNA polymerase II subunit RPB2	Q8CFI7	-0.06959
23.1118	23.625	23.7018	23.1432	22.8424	23.2926	23.5909	22.7641	0.0186046	0.128	Por	NADPH--cytochrome P450 reductase	P37040	0.272898
27.8442	27.7104	27.3951	27.4217	27.5409	27.6039	27.4534	27.5933	0.692729	0.808509	Ppa1	Inorganic pyrophosphatase	Q9D819	0.044975
23.9117	23.6895	23.5929	23.3761					ND	ND	Ppa2	Inorganic pyrophosphatase 2, mitochondrial	Q91VM9	23.6425
23.8732	23.7077	23.3352	23.8144	24.1613	23.957	23.4466	23.5341	0.529117	0.645359	Ppap2b	Lipid phosphate phosphohydrolase 3	Q99JY8	-0.092115
24.5756	24.0029	24.3409	24.3334	24.1774	24.4698	24.2271	24.4751	0.904012	0.922185	Ppfia2	Liprin-alpha-2	Q8BSS9	-0.0241475
30.2553	30.3318	30.1442	30.9737	31.2167	30.3984	30.3923	30.3016	0.683193	0.698028	Ppia	Peptidyl-prolyl cis-trans isomerase A;Peptidyl-prolyl cis-trans isomerase A, N-terminally processed	P17742	-0.151005
27.3359	27.1164	27.7323	27.4566	28.1354	27.8415	28.036	27.9586	0.0139459	0.0658723	Ppib	Peptidyl-prolyl cis-trans isomerase B	P24369	-0.58252
24.9524	25.2765	25.1482	25.0728	24.322	24.7472	24.7247	24.683	0.00285539	0.0497143	Ppid	Peptidyl-prolyl cis-trans isomerase D	Q9CR16	0.493237
23.8893	24.0931	24.5092	24.543	24.4192	24.2852	24.534	24.7339	0.114024	0.231143	Ppil1	Peptidyl-prolyl cis-trans isomerase-like 1	Q9D0W5	-0.234417
24.3876	24.7038	24.6854	24.5736	25.0264	24.6367	24.7137	24.8185	0.2706	0.363406	Ppm1a	Protein phosphatase 1A	P49443	-0.211213
24.3226	24.4147	24.0812	24.2394	24.2649	24.3985	24.3291	24.3709	0.355576	0.612107	Ppm1e	Protein phosphatase 1E	Q80TL0	-0.07639
25.3776	25.127	25.1649	25.089	25.3547	25.2223	25.2586	25.2068	0.111406	0.539252	Ppm1g	Protein phosphatase 1G	Q61074	-0.070975
23.8443	24.1779	23.9423	24.0092	24.3807	23.8528	24.0399	24.064	0.641482	0.720992	Ppm1h	Protein phosphatase 1H	Q3UYC0	-0.0909575
25.3945	25.1795	25.192	25.1221	25.2287	25.2378	25.3025	25.1598	0.877892	0.939565	Ppme1	Protein phosphatase methylesterase 1	Q8BVQ5	-0.0101325
27.7152	27.8764	27.7305	27.723	28.2138	28.2086	28.1424	28.2132	0.00155172	0.0435	Ppp1ca	Serine/threonine-protein phosphatase PP1-alpha catalytic subunit	P62137	-0.433225
24.342	24.3947	26.019	25.6677	25.7466	25.2192	25.4565	25.3115	0.537067	0.514087	Ppp1cb	Serine/threonine-protein phosphatase PP1-beta catalytic subunit	P62141	-0.3276
25.0806	25.5464	24.1615	24.4536	25.1213	24.8541	24.3962	24.4153	0.611253	0.670502	Ppp1cc	Serine/threonine-protein phosphatase PP1-gamma catalytic subunit	P63087	0.113785
22.3529	22.2809	22.5697	22.2975	22.8197	22.4324	22.3716	22.3073	0.49735	0.612158	Ppp1r12a	Protein phosphatase 1 regulatory subunit 12A	Q9DBR7-2	-0.107527
25.4861	25.2029	25.6276	25.2474	24.9194	25.5901	24.5057	24.8196	0.259464	0.267689	Ppp1r14b	Protein phosphatase 1 regulatory subunit 14B	Q62084	0.432302
25.0354	25.1285	24.8338	24.8181	25.7247	25.1564	25.1204	25.2299	0.0821034	0.158279	Ppp1r14c	Protein phosphatase 1 regulatory subunit 14C	Q8R4S0	-0.353927
22.8573	22.8355	22.5677	22.3283	23.1138	22.9574	22.7477	22.7252	0.0276831	0.157532	Ppp1r18	Phostensin	Q8BQ30	-0.238853
22.4716	22.5255	22.2403	22.4776	22.8084	22.785	22.4316	22.3687	0.180216	0.341284	Ppp1r21	Protein phosphatase 1 regulatory subunit 21	Q3TDD9	-0.16963
25.4623	25.5675	25.7568	25.6313	25.8901	25.5304	25.6196	25.7957	0.463574	0.599784	Ppp1r7	Protein phosphatase 1 regulatory subunit 7	Q3UM45	-0.104467
24.0874	24.1472	24.0978	23.5379	24.345	24.2103	24.4658	24.3226	0.0944718	0.163214	Ppp1r8	Nuclear inhibitor of protein phosphatase 1	Q8R3G1	-0.368365
24.6455	24.6499	24.4651	24.1868	24.8393	24.6331	24.4325	24.4542	0.264818	0.501716	Ppp1r9b	Neurabin-2	Q6R891	-0.102957
27.9102	27.6293	27.8287	27.6914	27.7211	27.7619	27.9537	27.7361	0.731581	0.865417	Ppp2ca	Serine/threonine-protein phosphatase 2A catalytic subunit alpha isoform	P63330	-0.0282925
28.5351	28.5913	28.634	28.7339	28.8454	28.5326	28.7987	28.7071	0.342049	0.552786	Ppp2r1a	Serine/threonine-protein phosphatase 2A 65 kDa regulatory subunit A alpha isoform	Q76MZ3	-0.097335
26.0209	25.9827	25.5569	25.7455	26.0954	25.905	25.9275	25.9458	0.232328	0.404561	Ppp2r2a	Serine/threonine-protein phosphatase 2A 55 kDa regulatory subunit B alpha isoform	Q6P1F6	-0.141925
24.8195	25.0678	24.7813	24.9258	24.9246	25.1932	25.1424	25.0599	0.0569824	0.233276	Ppp2r4	Serine/threonine-protein phosphatase 2A activator	P58389	-0.181428
24.4083	24.2002	24.6677	23.9311	24.0513	24.601	24.0121	23.8502	0.496639	0.538888	Ppp2r5c	Serine/threonine-protein phosphatase 2A 56 kDa regulatory subunit gamma isoform	Q60996-2	0.17315
23.7509	23.5177	23.6874	23.9542	24.3303	24.2055	24.313	24.1296	0.0210366	0.0975522	Ppp2r5e	Serine/threonine-protein phosphatase 2A 56 kDa regulatory subunit epsilon isoform	Q61151	-0.51704
26.5892	26.4304	26.7192	26.6823	26.7956	26.575	26.6815	26.7153	0.212347	0.525591	Ppp3ca	Serine/threonine-protein phosphatase 2B catalytic subunit alpha isoform	P63328	-0.086565
25.0376	24.9476	25.1736	25.1459	25.2888	25.0438	25.1301	25.1266	0.368196	0.623248	Ppp3cb	Serine/threonine-protein phosphatase 2B catalytic subunit beta isoform	P48453-2	-0.071145
25.1666	25.1705	24.6872	25.1918	25.507	25.5021	24.1323	24.6056	0.684568	0.724666	Ppp3r1	Calcineurin subunit B type 1	Q63810-2	0.11727
22.9817	22.8598	22.9123	23.0256	22.9814	22.5733	22.9624	23.0625	0.574782	0.764926	Ppp4r2	Serine/threonine-protein phosphatase 4 regulatory subunit 2	Q0VGB7	0.049945
24.2407	24.6135	23.9363	24.3183	24.4886	24.2156	23.6419	23.994	0.285703	0.380977	Ppp5c	Serine/threonine-protein phosphatase 5	Q60676	0.192197
21.9222	22.4051	21.6158	21.4531	22.1573	22.01	21.8824	21.4163	0.916648	0.93704	Ppp6c	Serine/threonine-protein phosphatase 6 catalytic subunit;Serine/threonine-protein phosphatase 6 catalytic subunit, N-terminally processed	Q9CQR6	-0.0174525
23.8773	23.7425	24.068	24.0855	24.101	23.8547	24.1932	24.0419	0.155327	0.439469	Ppp6r3	Serine/threonine-protein phosphatase 6 regulatory subunit 3	Q922D4-2	-0.104373
				21.9694	21.4015	21.0147		ND	ND	Prcp	Lysosomal Pro-X carboxypeptidase	Q7TMR0	-21.4619
28.0781	28.1899	28.4075	28.5088	28.8274	28.0915	28.345	28.4883	0.534849	0.595458	Prdx1	Peroxiredoxin-1	P35700	-0.141955
29.3073	29.0858	29.0818	29.0538	29.0707	29.4945	29.3234	29.4333	0.276536	0.372829	Prdx2	Peroxiredoxin-2	Q61171	-0.198327
26.1402	26.2161	25.8426	25.8676	25.9431	26.0592	26.0695	26.1317	0.798036	0.871829	Prdx3	Thioredoxin-dependent peroxide reductase, mitochondrial	P20108	-0.0342325
27.1717	26.8093	26.9093	26.868	27.065	26.8579	26.856	26.8457	0.378477	0.77998	Prdx4	Peroxiredoxin-4	O08807	0.033425
27.5094	27.6307	27.0358	26.934	27.5126	27.4408	27.1241	27.318	0.591829	0.723327	Prdx5	Peroxiredoxin-5, mitochondrial	P99029-2	-0.0714
27.1273	27.1137	27.0558	27.1015	27.1991	26.9007	26.7682	27.0206	0.205039	0.409716	Prdx6	Peroxiredoxin-6	O08709	0.127395
27.3427	27.3154	27.3909	27.147	27.2236	27.3799	27.1715	27.2226	0.540767	0.760812	Prep	Prolyl endopeptidase	Q9QUR6	0.049615
23.0437	22.9212	23.2461	22.987	22.4148	22.0667	22.2304	22.3722	0.00395034	0	Prex1	Phosphatidylinositol 3,4,5-trisphosphate-dependent Rac exchanger 1 protein	Q69ZK0	0.77852
20.5781	20.8538	21.742	21.4435	19.8361	21.0863	21.2467	20.1908	0.165148	0.167438	Prkaa1	5-AMP-activated protein kinase catalytic subunit alpha-1	Q5EG47	0.564397
25.2069	25.3017	25.9695	25.8591	25.6954	25.8293	25.9194	26.0016	0.140618	0.224519	Prkaca	cAMP-dependent protein kinase catalytic subunit alpha	P05132-2	-0.27714
24.3664	24.692	24.4117	24.6442	24.3468	24.4398	24.2993	24.4078	0.066559	0.279838	Prkacb	cAMP-dependent protein kinase catalytic subunit beta	P68181	0.15514
23.7601	23.9624	23.6232	23.871	24.0626	23.7645	24.0722	24.2024	0.220282	0.316006	Prkar1a	cAMP-dependent protein kinase type I-alpha regulatory subunit;cAMP-dependent protein kinase type I-alpha regulatory subunit, N-terminally processed	Q9DBC7	-0.221225
24.4937	24.5506	24.2605	24.1298	24.0252	24.7975	23.6	23.8644	0.238236	0.287361	Prkar2a	cAMP-dependent protein kinase type II-alpha regulatory subunit	P12367	0.286893
25.5775	25.5922	25.5769	25.805	25.4083	25.5788	25.4818	25.4205	0.12916	0.313655	Prkar2b	cAMP-dependent protein kinase type II-beta regulatory subunit	P31324	0.16555
26.2781	25.9431	26.3646	26.1652	26.4161	26.248	26.5241	26.2403	0.0399537	0.230974	Prkcb	Protein kinase C beta type	P68404-2	-0.169358
23.0425	22.8257	22.7192	22.761	23.5258	22.786	23.3055	23.3956	0.0749519	0.14356	Prkce	Protein kinase C epsilon type	P16054	-0.416112
24.7463	24.2378	24.0837	23.8948	25.1339	24.6546	24.6971	24.5574	0.00485334	0.0401538	Prkcg	Protein kinase C gamma type	P63318	-0.52012
25.7616	25.7153	25.595	25.5155	25.7034	25.5719	25.599	25.6938	0.947882	0.971592	Prkcsh	Glucosidase 2 subunit beta	O08795	0.004835
27.2049	27.2906	27.3567	27.2503	27.2517	27.2791	27.3966	27.4391	0.221964	0.601515	Prmt1	Protein arginine N-methyltransferase 1	Q9JIF0-2	-0.066
24.6082	24.5135	24.9262	24.8968	24.2338	24.6672	24.5313	24.3917	0.153635	0.233438	Prmt5	Protein arginine N-methyltransferase 5	Q8CIG8	0.280138
27.2604	27.5122	27.4451	27.42	27.5342	27.3709	27.7172	27.5213	0.287197	0.463638	Prpf19	Pre-mRNA-processing factor 19	Q99KP6	-0.126497
23.5358	23.7712	23.4934	23.317	23.4629	23.0944	23.2713	23.0399	0.0940977	0.176327	Prpf31	U4/U6 small nuclear ribonucleoprotein Prp31	Q8CCF0-2	0.312222
23.2382	23.0356	22.8942	22.9812	23.258	23.2388	23.3249	23.1581	0.0914667	0.234617	Prpf4	U4/U6 small nuclear ribonucleoprotein Prp4	Q9DAW6	-0.20761
23.2253	22.7677	23.3178	23.1399	23.7823	23.4198	23.5174	23.4196	0.030027	0.110767	Prpf40a	Pre-mRNA-processing factor 40 homolog A	Q9R1C7	-0.422057
21.8446	23.0424	22.6593	22.6192	22.6998	22.3276	22.608	22.4011	0.927812	0.931829	Prpf4b	Serine/threonine-protein kinase PRP4 homolog	Q61136	0.032245
24.0852	23.7218	24.1632	24.0047	24.2392	23.9698	24.1383	24.1152	0.120878	0.382701	Prpf6	Pre-mRNA-processing factor 6	Q91YR7	-0.121898
26.9725	26.8338	26.9857	27.0442	26.9093	26.8802	26.9247	26.9527	0.257995	0.72542	Prpf8	Pre-mRNA-processing-splicing factor 8	Q99PV0	0.0422925
26.2391	26.2749	26.4288	26.2912	26.5279	26.4099	26.6396	26.6305	0.0122039	0.130194	Prps1	Ribose-phosphate pyrophosphokinase 1	Q9D7G0	-0.243488
22.156	22.2251	22.3174	22.2649	22.6052	22.171	22.5238	22.6738	0.116003	0.218552	Prps2	Ribose-phosphate pyrophosphokinase 2	Q9CS42	-0.252595
23.455	23.7	22.8664	22.8975	23.4939	23.3467	23.4134	23.3774	0.458546	0.512843	Prpsap1	Phosphoribosyl pyrophosphate synthase-associated protein 1	Q9D0M1	-0.178128
23.8612	23.8287	24.0897	23.6475	23.2804	23.2215	23.6814	22.1796	0.0486735	0.0986207	Prpsap2	Phosphoribosyl pyrophosphate synthase-associated protein 2	Q8R574	0.766017
22.3859	22.5585	22.1161	21.9384	21.5098	21.7729	22.4931	22.405	0.612083	0.617233	Prrc1	Protein PRRC1	Q3UPH1	0.204517
23.675	23.7738	23.912	23.7776	24.1879	23.8461	23.7598	24.065	0.296042	0.395764	Prrc2c	Protein PRRC2C	Q3TLH4-5	-0.180112
24.5403	24.6351	24.2203	24.3683	24.4762	24.4642	24.4857	24.4617	0.766302	0.86749	Prune	Protein prune homolog	Q8BIW1	-0.0309525
25.4635	25.2771	24.5985	24.8359	25.9092	26.1662	25.8058	25.6243	0.0130489	0.036	Psap	Prosaposin	Q61207	-0.832638
26.7266	26.9708	26.661	26.9789	26.7086	26.6847	26.8651	26.6749	0.464898	0.607169	Psat1	Phosphoserine aminotransferase	Q99K85	0.100995
22.7898	22.7106	22.6154	22.8704	23.4737	22.8208	22.7228	23.087	0.134283	0.216872	Psd3	PH and SEC7 domain-containing protein 3	Q2PFD7-5	-0.279572
27.2218	27.1256	27.5513	27.416	27.4924	27.6289	27.3743	27.3166	0.492821	0.582759	Psip1	PC4 and SFRS1-interacting protein	Q99JF8	-0.124357
26.6516	26.6749	26.8397	26.7061	26.862	26.6893	26.7834	26.6488	0.689326	0.857173	Psma1	Proteasome subunit alpha type-1	Q9R1P4	-0.02781
26.6174	26.6563	26.5983	26.4188	26.1511	26.3819	26.0888	26.2725	0.0259109	0.104026	Psma2	Proteasome subunit alpha type-2	P49722	0.349167
25.7468	25.51	25.5806	25.9577	26.4519	26.1631	25.6781	26.1157	0.0860522	0.155213	Psma3	Proteasome subunit alpha type-3	O70435	-0.40343
26.652	27.4254	27.6074	26.7214	26.3449	26.844	26.9749	26.2704	0.00658432	0.0701538	Psma4	Proteasome subunit alpha type-4	Q9R1P0	0.493
27.4372	27.8128	27.7297	27.7222	27.3384	27.6111	27.4888	27.579	0.0121073	0.191383	Psma5	Proteasome subunit alpha type-5	Q9Z2U1	0.17115
26.9985	27.22	27.0321	27.1337	27.1178	26.9547	27.2071	27.2168	0.796673	0.88361	Psma6	Proteasome subunit alpha type-6	Q9QUM9	-0.028025
27.4774	27.4151	27.7715	27.295	27.4214	27.2904	27.3934	27.4073	0.353041	0.529077	Psma7	Proteasome subunit alpha type-7	Q9Z2U0	0.11165
27.1825	26.9455	27.0208	27.1813	27.4193	27.0828	27.1384	27.1743	0.0941283	0.369961	Psmb1	Proteasome subunit beta type-1	O09061	-0.121153
25.8703	25.535	26.359	25.9427	25.4395	25.629	25.6063	25.6342	0.139738	0.196885	Psmb2	Proteasome subunit beta type-2	Q9R1P3	0.349518
25.6502	25.621	26.1126	25.5945	25.7114	25.7222	25.8301	25.7324	0.966237	0.977424	Psmb3	Proteasome subunit beta type-3	Q9R1P1	-0.004455
26.2821	26.2998	26.3036	26.2145	26.3668	26.2823	26.8567	26.2513	0.299547	0.4102	Psmb4	Proteasome subunit beta type-4	P99026	-0.164275
26.8381	26.3603	26.9295	26.9652	27.2353	26.9351	27.0526	27.1183	0.0616131	0.159152	Psmb5	Proteasome subunit beta type-5	O55234	-0.312018
25.0981	26.4332	25.3964	25.9793	25.7561	25.5447	26.2079	25.9945	0.725483	0.744582	Psmb6	Proteasome subunit beta type-6	Q60692	-0.14905
24.692	24.3092	24.9221	25.2855	24.8187	24.4819	24.7718	24.7312	0.586807	0.667787	Psmb7	Proteasome subunit beta type-7	P70195	0.10133
26.6071	26.5186	26.4328	26.5159	26.5992	26.4098	26.2711	26.4593	0.085625	0.473665	Psmc1	26S protease regulatory subunit 4	P62192	0.0837575
26.38	26.5515	26.5596	26.5576	26.3174	26.5501	26.678	26.6622	0.427137	0.765283	Psmc2	26S protease regulatory subunit 7	P46471	-0.039725
26.9893	26.938	26.9847	27.045	26.7402	26.7532	26.7867	26.8196	0.000651336	0.104102	Psmc3	26S protease regulatory subunit 6A	O88685	0.214342
25.6923	26.1649	25.9331	25.8028	26.2722	25.879	25.8469	26.171	0.522745	0.581853	Psmc4	26S protease regulatory subunit 6B	P54775	-0.14401
26.8559	26.8295	26.6391	26.5255	26.6672	26.607	26.3673	26.7099	0.318329	0.489129	Psmc5	26S protease regulatory subunit 8	P62196	0.12465
26.7932	26.8608	27.1439	27.0387	27.0025	26.6701	26.9519	26.9375	0.522465	0.693289	Psmc6	26S protease regulatory subunit 10B	P62334	0.06864
27.0464	26.6554	26.7091	26.8294	27.0635	26.5689	27.0631	27.116	0.268908	0.421242	Psmd1	26S proteasome non-ATPase regulatory subunit 1	Q3TXS7	-0.142805
26.6883	26.5747	26.5738	26.5066	26.714	26.2891	26.3382	26.4189	0.132075	0.343932	Psmd11	26S proteasome non-ATPase regulatory subunit 11	Q8BG32	0.14579
25.5696	25.4849	25.5321	25.306	24.9893	25.3593	25.2652	25.2355	0.106636	0.214876	Psmd12	26S proteasome non-ATPase regulatory subunit 12	Q9D8W5	0.26082
26.0204	26.4393	25.9417	26.0765	26.1683	26.0363	26.1511	25.9636	0.795274	0.860028	Psmd13	26S proteasome non-ATPase regulatory subunit 13	Q9WVJ2	0.0396375
25.0666	25.1048	25.0844	25.3128	25.4636	25.1914	25.333	25.3754	0.0839542	0.237384	Psmd14	26S proteasome non-ATPase regulatory subunit 14	O35593	-0.19867
27.0691	26.9653	27.0549	27.0991	27.219	26.8603	27.2428	27.1535	0.35168	0.618525	Psmd2	26S proteasome non-ATPase regulatory subunit 2	Q8VDM4	-0.0718275
26.2912	26.3409	26.3858	26.3116	26.3317	26.4462	26.4498	26.4093	0.0145872	0.441473	Psmd3	26S proteasome non-ATPase regulatory subunit 3	P14685	-0.076855
24.4423	25.1164	25.0737	25.0448	25.0059	24.8872	25.0827	25.2149	0.497109	0.582288	Psmd4	26S proteasome non-ATPase regulatory subunit 4	O35226-2	-0.128393
24.7848	23.8334	23.8199	24.0357	24.2144	24.2031	24.2158	24.2487	0.684452	0.737817	Psmd5	26S proteasome non-ATPase regulatory subunit 5	Q8BJY1	-0.10206
25.4269	25.3033	25.7012	25.6343	25.8673	25.7735	26.1486	25.894	0.00364817	0.0631837	Psmd6	26S proteasome non-ATPase regulatory subunit 6	Q99JI4	-0.404445
25.2539	25.2705	25.5963	25.6201	25.1909	25.0815	25.3217	25.4691	0.0307374	0.218378	Psmd7	26S proteasome non-ATPase regulatory subunit 7	P26516	0.169395
24.8863	24.7667	24.7978	24.7324	24.6305	24.3471	24.5549	24.6077	0.0231215	0.146964	Psmd8	26S proteasome non-ATPase regulatory subunit 8	Q9CX56	0.26072
23.2925	23.4203	23.386	23.3106	23.6797	23.3944	23.5386	23.6734	0.10945	0.24129	Psmd9	26S proteasome non-ATPase regulatory subunit 9	Q9CR00	-0.219152
25.3956	25.3832	25.3026	25.2302	25.2062	25.2704	25.1893	25.1883	0.0320743	0.335967	Psme1	Proteasome activator complex subunit 1	P97371	0.114355
23.3284	23.0917	23.5642	23.9457	24.32	24.3556	24.2059	24.2407	0.0322029	0.0844912	Psme2	Proteasome activator complex subunit 2	P97372	-0.79806
26.0065	25.9204	25.9262	25.6471	26.1798	25.8333	25.9491	26.1345	0.317783	0.446069	Pspc1	Paraspeckle component 1	Q8R326	-0.14913
26.75	26.5558	26.6264	26.9376	25.7755	26.8249	26.454	25.9954	0.231797	0.233829	Ptbp1	Polypyrimidine tract-binding protein 1	P17225	0.454982
27.4611	27.3266	27.1199	27.4554	27.2823	27.2771	27.335	27.3044	0.678523	0.813484	Ptbp2	Polypyrimidine tract-binding protein 2	Q91Z31	0.0410625
22.066	22.4471	21.7501	22.3262	23.1733	21.914	20.7519	22.0731	0.733179	0.745088	Ptges2	Prostaglandin E synthase 2;Prostaglandin E synthase 2 truncated form	Q8BWM0	0.169262
27.2125	27.1383	27.2841	27.038	27.4019	27.4594	27.1761	27.1508	0.247339	0.435535	Ptges3	Prostaglandin E synthase 3	Q9R0Q7	-0.128802
24.632	25.7011	24.8024	24.9256	25.0233	25.2737	25.365	25.2914	0.387456	0.42114	Ptk7	Inactive tyrosine-protein kinase 7	Q8BKG3	-0.223085
29.3128	29.4699	29.4504	29.3444	29.7107	29.5492	29.7738	29.7726	0.0302462	0.129196	Ptma	Prothymosin alpha;Prothymosin alpha, N-terminally processed;Thymosin alpha	P26350	-0.307208
26.6245	25.9581	26.5192	26.2428	26.7705	26.5955	26.6835	26.5555	0.0695375	0.161324	Ptms	Parathymosin	Q9D0J8	-0.315085
26.6344	26.8556	26.4626	26.6701	26.2747	26.6406	26.947	26.911	0.859974	0.891652	Ptn	Pleiotrophin	P63089	-0.037705
22.3578	22.0727	22.2875	22.3247	22.2443	22.4946	22.152	22.3392	0.741122	0.828288	Ptpn1	Tyrosine-protein phosphatase non-receptor type 1	P35821	-0.046855
24.2587	24.4679	24.4666	24.3872	24.5218	24.405	24.4845	24.4052	0.464778	0.698879	Ptpn11	Tyrosine-protein phosphatase non-receptor type 11	P35235	-0.05902
24.3194	24.2271	24.0176	23.9479	24.2187	23.9156	24.3405	24.4882	0.602315	0.663269	Ptprs	Receptor-type tyrosine-protein phosphatase S	B0V2N1-4	-0.112728
24.5485	25.1487	25.053	24.8384	25.5987	25.4385	25.339	25.6327	0.0501969	0.118318	Ptprz1	Receptor-type tyrosine-protein phosphatase zeta	B9EKR1	-0.605075
26.6182	26.288	26.2853	26.1225	26.336	26.2704	26.3209	26.2798	0.791951	0.882753	Puf60	Poly(U)-binding-splicing factor PUF60	Q3UEB3-3	0.02672
21.5457	21.7406	22.1275	21.7952	21.6215	21.8761	21.567	21.7583	0.58603	0.672342	Pum1	Pumilio homolog 1	Q80U78-3	0.096545
24.2956	23.9145	24.433	23.6127	23.8061	23.7717	23.438	23.9232	0.318489	0.338747	Pura	Transcriptional activator protein Pur-alpha	P42669	0.329192
26.8778	26.495	26.7615	26.603	26.9991	26.411	26.301	26.5177	0.371398	0.512671	Purb	Transcriptional activator protein Pur-beta	O35295	0.127145
24.4771	24.4244	24.5835	24.3822	24.6835	24.4252	24.4972	24.32	0.839575	0.918272	Pycr2	Pyrroline-5-carboxylate reductase 2	Q922Q4	-0.0146675
28.0318	27.6346	27.5297	27.9177	27.515	27.4971	27.4232	27.545	0.0627589	0.168039	Pygb	Glycogen phosphorylase, brain form	Q8CI94	0.283365
25.0838	25.7463	25.8993	25.9299	26.1631	25.7284	25.8591	26.0866	0.34798	0.370336	Qdpr	Dihydropteridine reductase	Q8BVI4	-0.294445
24.5649	24.8891	24.7262	24.7467	24.721	24.7534	24.7251	24.6358	0.752854	0.882358	Qki	Protein quaking	Q9QYS9-8	0.0229175
26.1297	26.0226	25.7599	26.3257	26.3883	26.3349	26.1986	26.0908	0.281244	0.379508	Rab10	Ras-related protein Rab-10	P61027	-0.193675
27.5331	27.358	27.2597	27.2645	27.513	27.3693	27.366	27.5149	0.247617	0.537361	Rab11b;Rab11a	Ras-related protein Rab-11B;Ras-related protein Rab-11A	P46638	-0.0869525
22.4672	22.5184	22.5388	22.5821	22.6209	22.5644	22.7697	22.6103	0.0952376	0.382596	Rab12	Ras-related protein Rab-12	P35283	-0.114718
27.1684	27.104	27.3241	27.3744	27.714	27.5723	27.5754	27.5899	0.0195554	0.110906	Rab14	Ras-related protein Rab-14	Q91V41	-0.370175
25.1853	25.3497	25.4213	25.2854	25.181	25.1221	25.3653	25.2233	0.168736	0.502658	Rab18	Ras-related protein Rab-18	P35293	0.087515
27.6587	27.5946	27.3896	27.3151	26.8525	27.6037	25.9939	25.6626	0.0799271	0.112835	Rab1A	Ras-related protein Rab-1A	P62821	0.961338
25.9883	25.6522	25.8041	26.0005	24.7435	25.2305	25.1876	24.8685	0.0231529	0.0634737	Rab1b	Ras-related protein Rab-1B	Q9D1G1	0.853732
27.2732	26.9342	26.6074	26.668	27.1844	27.0762	26.8481	26.8815	0.188579	0.406595	Rab2a	Ras-related protein Rab-2A	P53994	-0.126842
23.3802	23.4112	23.4912	23.747	23.3211	23.4918	23.8721	23.6734	0.492633	0.644963	Rab35	Ras-related protein Rab-35	Q6PHN9	-0.0821925
26.3487	26.4354	26.6244	26.6779	26.6516	26.6923	26.5525	26.4446	0.656671	0.765312	Rab3a	Ras-related protein Rab-3A	P63011	-0.0636525
23.0633	23.0891	23.068	23.0026	22.8081	22.1626	23.3668	23.0861	0.509495	0.53422	Rab3c	Ras-related protein Rab-3C	P62823	0.199863
26.0358	25.9489	26.1864	26.1347	26.0361	26.0432	26.1707	26.1119	0.641106	0.902241	Rab5a	Ras-related protein Rab-5A	Q9CQD1	-0.0140425
23.5754	23.2653	23.5504	23.6394	23.9384	23.913	23.6535	23.6649	0.136371	0.216043	Rab5b	Ras-related protein Rab-5B	P61021	-0.284815
25.7599	25.9886	25.9909	26.061	25.6689	25.6424	25.938	25.7872	0.0737303	0.238131	Rab5c	Ras-related protein Rab-5C	P35278	0.190945
28.0144	27.7646	27.6628	27.6292	27.8888	27.8483	27.7799	27.7542	0.46012	0.735641	Rab6b	Ras-related protein Rab-6B	P61294	-0.050065
27.4932	27.69	27.4558	27.5912	27.7892	27.6143	27.7007	27.6886	0.190733	0.385834	Rab7a	Ras-related protein Rab-7a	P51150	-0.140638
22.8723	22.8893	23.0117	22.7605	23.1837	23.0313	23.1424	23.229	0.0460785	0.164347	Rab8a	Ras-related protein Rab-8A	P55258	-0.263148
22.5674	22.2635	22.5627	22.5514	22.6365	22.5568	22.3793	22.6803	0.493186	0.658585	Rabgap1	Rab GTPase-activating protein 1	A2AWA9	-0.07695
27.4015	27.521	27.607	27.536	28.1301	27.5107	27.9277	27.8201	0.11762	0.187635	Rac1;Rac2	Ras-related C3 botulinum toxin substrate 1;Ras-related C3 botulinum toxin substrate 2	P63001	-0.330732
23.4451	23.222	23.3207	22.8856	23.553	23.2161	23.2704	23.4581	0.354278	0.463607	Rad21	Double-strand-break repair protein rad21 homolog	Q61550	-0.156058
25.3629	25.677	26.1358	25.6012	25.1704	25.603	25.7149	25.9811	0.679081	0.761652	Rad23b	UV excision repair protein RAD23 homolog B	P54728	0.07687
25.3602	25.9981	24.5779	24.755	24.3148	25.4866	25.1203	25.5723	0.917582	0.915771	Rala	Ras-related protein Ral-A	P63321	0.0492925
25.6676	25.6734	25.5894	25.791	25.9134	25.5666	25.9401	25.922	0.212058	0.378773	Raly	RNA-binding protein Raly	Q64012-2	-0.155207
28.6032	28.6734	28.5929	28.6637	28.8846	28.6827	28.8135	28.5519	0.354976	0.553237	Ran	GTP-binding nuclear protein Ran	P62827	-0.0998775
27.3802	27.6285	27.6009	27.5435	27.5176	27.7447	27.4383	27.5382	0.776105	0.89206	Ranbp1	Ran-specific GTPase-activating protein	P34022	-0.0214325
24.3633	24.0737	24.265	24.0595	24.5961	24.3703	24.4988	24.5262	0.0113821	0.110277	Ranbp2	E3 SUMO-protein ligase RanBP2	Q9ERU9	-0.307427
24.1409	24.2855	24.2091	24.3025	24.6829	24.4808	24.2626	24.4636	0.109901	0.22491	Ranbp3	Ran-binding protein 3	Q9CT10	-0.23797
25.4509	25.3621	25.4228	25.3215	25.2239	25.1969	25.0037	25.1173	0.0205818	0.146299	Rangap1	Ran GTPase-activating protein 1	P46061	0.253897
23.3042	23.7827	23.8188	23.0547	22.7763	22.9707	23.9754	22.79	0.176873	0.216976	Rap1a	Ras-related protein Rap-1A	P62835	0.36202
25.5928	25.8227	25.8789	26.2361	25.3364	25.6456	25.8211	25.7349	0.0771425	0.19272	Rap1b	Ras-related protein Rap-1b	Q99JI6	0.24816
23.3729	23.8891	23.0499	22.703	22.82	22.8834	23.5561	23.5303	0.904748	0.906684	Rap2a	Ras-related protein Rap-2a	Q80ZJ1	0.0562575
26.366	26.0086	26.0476	26.0622	26.208	26.0449	26.289	26.2165	0.485875	0.677275	Rars	Arginine--tRNA ligase, cytoplasmic	Q9D0I9	-0.0684875
22.964	23.0101	23.0195	23.196	23.4078	22.796	23.1309	23.3031	0.465234	0.583069	Raver1	Ribonucleoprotein PTB-binding 1	Q9CW46	-0.11208
27.9068	27.9201	27.8889	27.8223	27.949	28.068	28.015	27.9491	0.0178596	0.324151	Rbbp4	Histone-binding protein RBBP4	Q60972	-0.110778
25.3202	25.167	25.582	25.6685	25.8849	25.7321	25.5137	26.0152	0.0995107	0.167436	Rbbp7	Histone-binding protein RBBP7	Q60973	-0.35203
23.96	24.2288	23.8569	24.0928	24.2367	24.0063	24.1022	24.1488	0.494607	0.635063	Rbbp9	Putative hydrolase RBBP9	O88851	-0.0889125
24.826	24.5256	24.6592	24.567	24.9864	24.4628	24.4151	24.9622	0.683918	0.774435	Rbm12	RNA-binding protein 12	Q8R4X3	-0.06215
26.16	26.3715	26.1632	26.1493	26.3792	26.0904	26.4003	26.2498	0.607604	0.737107	Rbm14	RNA-binding protein 14	Q8C2Q3	-0.0688975
23.0706	22.7789	22.8791	22.949	23.0708	22.8697	23.0708	23.137	0.0816611	0.369695	Rbm22	Pre-mRNA-splicing factor RBM22	Q8BHS3	-0.117703
24.2644	24.602	24.3677	24.141	23.5895	23.8072	23.8876	23.6322	0.00363174	0.0405	Rbm25	RNA-binding protein 25	B2RY56	0.61464
27.2812	27.1532	27.2569	27.4765	27.906	27.3984	27.6486	27.4973	0.0856554	0.168492	Rbm3	RNA-binding protein 3	O89086	-0.320638
25.728	25.9253	25.7017	25.9428	26.1558	26.0904	25.8732	25.9803	0.0915961	0.243662	Rbm39	RNA-binding protein 39	Q8VH51-2	-0.200493
25.3555	25.6028	25.7754	25.8264	25.7203	25.6346	25.7735	25.7834	0.416858	0.609752	Rbm8a	RNA-binding protein 8A	Q9CWZ3-2	-0.08788
27.7207	27.3162	27.7049	27.8714	28.0382	27.5336	27.7178	27.9178	0.131005	0.338654	Rbmxl1	RNA binding motif protein, X-linked-like-1	Q91VM5	-0.14851
25.527	25.7106	25.5725	25.6242	25.6186	25.3918	25.4789	25.6521	0.477299	0.66128	Rcc1	Regulator of chromosome condensation	Q8VE37	0.07323
26.8327	26.5154	26.7452	26.5858	27.1292	26.817	27.0561	27.175	0.0136044	0.120308	Rcc2	Protein RCC2	Q8BK67	-0.374563
23.8925	23.219	23.5918	23.6013	23.4292	23.6746	24.0221	23.7262	0.567397	0.619082	Rcn1	Reticulocalbin-1	Q05186	-0.136872
25.6464	25.3522	25.5628	25.4589	25.4172	25.6442	25.258	25.4045	0.615753	0.730963	Rcn2	Reticulocalbin-2	Q8BP92	0.0741125
21.7905	21.3827		20.9463					ND	ND	Rcor2	REST corepressor 2	Q8C796	21.3732
25.1944	25.0618	25.2144	25.0849	25.2023	24.9173	25.4903	25.2344	0.483646	0.668822	Rdx	Radixin	P26043	-0.0722275
24.1716	23.8066	24.0742	23.8107	23.6738	23.8539	24.2238	24.0057	0.879098	0.911051	Rer1	Protein RER1	Q9CQU3	0.0264975
22.8797	21.981	22.5679	22.6663	21.218	21.1548	21.822	22.0219	0.0254472	0.0493714	Rfc3	Replication factor C subunit 3	Q8R323	0.969535
21.705	22.4353	23.4339	22.7385	21.2597	21.7316	19.8626	21.655	0.136864	0.114	Rfc4	Replication factor C subunit 4	Q99J62	1.45091
26.1775	26.6653	26.7332	26.8763	26.939	26.5706	27.0002	27.0416	0.222857	0.286083	Rhoa	Transforming protein RhoA	Q9QUI0	-0.27475
24.6462	24.2722	24.5433	24.501	24.4162	24.2611	24.6934	24.6281	0.924265	0.953566	Rlbp1	Retinaldehyde-binding protein 1	Q9Z275	-0.009015
21.3995	21.3739	22.1619	21.1811	21.2545	21.2062	21.2066	20.9925	0.162073	0.212374	Rnaseh2b	Ribonuclease H2 subunit B	Q80ZV0	0.364133
				22.1205		22.6772	22.4098	ND	ND	Rnaseh2c	Ribonuclease H2 subunit C	Q9CQ18	-22.4025
22.4537	22.0429	21.7873	21.7957	22.308	21.8366	22.019	22.1719	0.683406	0.772281	Rnf14	E3 ubiquitin-protein ligase RNF14	Q9JI90	-0.063955
22.7121	22.5696	22.5174	22.5658	22.8709	22.8761	23.0167	23.022	0.019451	0.114557	Rnf2	E3 ubiquitin-protein ligase RING2	Q9CQJ4	-0.355187
23.5401	23.2768	23.7885	23.284	23.5516	23.5334	23.2747	23.3442	0.796287	0.851807	Rnf214	RING finger protein 214	Q8BFU3	0.0463975
24.5155	24.5161	24.2943	24.3879	24.6013	24.7097	24.4176	24.4039	0.0664063	0.387158	Rnh1	Ribonuclease inhibitor	Q91VI7	-0.104683
23.9872	23.6392	24.0719	24.1955	24.352	24.0724	23.8896	24.042	0.532753	0.618753	Rnmt	mRNA cap guanine-N7 methyltransferase	Q9D0L8	-0.11552
23.5215	23.6741	23.6842	23.6146	23.9885	23.9761	24.0178	24.0943	0.00319443	0.06192	Rnpep	Aminopeptidase B	Q8VCT3	-0.395553
24.8324	24.7037	24.5249	24.5723	24.963	24.7717	24.8237	24.836	0.0397865	0.212331	Rnps1	RNA-binding protein with serine-rich domain 1	Q99M28	-0.190308
23.7651	23.9734	23.957	23.9683	24.3592	24.0601	24.0035	24.0029	0.253093	0.370852	Rpa1	Replication protein A 70 kDa DNA-binding subunit;Replication protein A 70 kDa DNA-binding subunit, N-terminally processed	Q8VEE4	-0.190475
23.0592	23.8278	23.1934	23.9688	23.5072	23.314	23.8503	23.6473	0.828806	0.852088	Rpa2	Replication protein A 32 kDa subunit	Q62193	-0.067425
23.3445	23.0256	23.086	23.4732	19.7829	23.4234	21.1246	20.6437	0.103825	0.116147	Rpa3	Replication protein A 14 kDa subunit	Q9CQ71	1.98868
21.5181	21.9637	21.5424	21.6766	21.7654	21.8082	21.9168	21.825	0.266985	0.409074	Rpf2	Ribosome production factor 2 homolog	Q9JJ80	-0.153633
22.9845	22.9635	22.6393	22.7165	23.2121	22.7366	22.7168	22.8774	0.593327	0.750242	Rph3a	Rabphilin-3A	P47708	-0.05978
26.2361	26.6598	26.9151	26.6861	26.1009	26.8599	26.2237	26.7148	0.495558	0.56246	Rpl10;Rpl10l	60S ribosomal protein L10;60S ribosomal protein L10-like	Q6ZWV3	0.149455
26.8129	26.2944	26.8695	26.6666	27.0976	26.676	26.7071	27.1305	0.181601	0.276467	Rpl10a	60S ribosomal protein L10a	P53026	-0.241985
27.2293	27.1012	27.2868	27.4364	27.4865	27.1278	27.5539	27.4058	0.19054	0.401525	Rpl11	60S ribosomal protein L11	Q9CXW4	-0.130063
28.2406	28.0933	28.3416	28.2989	28.3916	28.2892	28.5625	28.3837	0.0120359	0.198493	Rpl12	60S ribosomal protein L12	P35979	-0.16319
27.486	27.4772	27.5526	27.6089	27.9432	27.6854	27.6224	27.7584	0.0773444	0.212	Rpl13	60S ribosomal protein L13	P47963	-0.221193
27.1085	27.2687	27.0994	27.2916	27.3747	27.3488	27.1857	27.3115	0.123299	0.399139	Rpl13a	60S ribosomal protein L13a	P19253	-0.113133
27.225	27.0746	27.0792	27.2753	27.3497	27.1719	27.3477	27.279	0.109644	0.370501	Rpl14	60S ribosomal protein L14	Q9CR57	-0.12352
26.8802	26.6955	26.9111	27.2487	27.0031	26.4023	27.1688	27.4963	0.563301	0.677715	Rpl15	60S ribosomal protein L15	Q9CZM2	-0.083775
26.7308	26.4377	26.6046	26.53	27.1225	26.7192	26.7958	26.9662	0.00978168	0.120571	Rpl17	60S ribosomal protein L17	Q9CPR4	-0.325133
27.9554	27.922	27.6964	27.7901	27.9932	27.6722	27.8556	27.8689	0.946567	0.965754	Rpl18	60S ribosomal protein L18	P35980	-0.0064825
26.5975	26.935	26.7161	26.7471	26.6709	26.8022	26.7861	26.8003	0.769591	0.906297	Rpl18a	60S ribosomal protein L18a	P62717	-0.015955
24.3889	24.4012	25.3027	25.4809	26.0905	25.3798	26.0133	25.7662	0.0536797	0.107221	Rpl21	60S ribosomal protein L21	O09167	-0.91904
26.9638	27.569	26.9198	27.1328	27.5261	26.9412	27.6741	26.8175	0.798305	0.814527	Rpl22	60S ribosomal protein L22	P67984	-0.0933975
22.8066	22.2366	23.2648	22.6388	22.9905	22.898	23.3681	22.8047	0.119135	0.215372	Rpl22l1	60S ribosomal protein L22-like 1	Q9D7S7-2	-0.27862
27.9967	28.0891	27.9154	27.8859	28.0904	27.7717	27.7417	27.7789	0.236326	0.433635	Rpl23	60S ribosomal protein L23	P62830	0.1261
27.3644	27.2123	27.2155	27.0137	27.4956	27.3365	27.2645	27.2177	0.0277928	0.287988	Rpl23a	60S ribosomal protein L23a	P62751	-0.127092
26.6064	26.2637	27.428	27.4386	27.4276	26.521	27.3439	27.7277	0.184575	0.237839	Rpl27	60S ribosomal protein L27	P61358	-0.32087
27.3591	27.3386	27.3757	27.3598	27.6485	27.437	27.58	27.5523	0.0152355	0.166994	Rpl27a	60S ribosomal protein L27a	P14115	-0.196155
25.7091		26.0669	26.5592					ND	ND	Rpl28	60S ribosomal protein L28	P41105	26.1117
28.2577	27.9389	28.2325	28.1849	28.312	27.9237	28.2393	28.2978	0.256308	0.740267	Rpl3	60S ribosomal protein L3	P27659	-0.03972
26.7145	26.757	26.6248	26.3925	26.8201	26.4875	26.6974	26.6316	0.755485	0.850694	Rpl30	60S ribosomal protein L30	P62889	-0.036945
25.695	25.6281	26.0884	26.1052	26.6672	25.9201	26.2914	26.4095	0.0885126	0.157083	Rpl32	60S ribosomal protein L32	P62911	-0.442863
24.3651	24.6944	25.122	25.1908	24.8245	24.572	25.1456	24.9945	0.797749	0.859593	Rpl37a	60S ribosomal protein L37a	P61514	-0.041075
25.0113	24.7377	25.1667	25.374	25.8804	25.4107	25.6452	25.6579	0.0195722	0.0816271	Rpl38	60S ribosomal protein L38	Q9JJI8	-0.576137
29.1084	29.1388	29.2207	29.2962	29.3058	29.1485	29.1919	29.1901	0.797509	0.902478	Rpl4	60S ribosomal protein L4	Q9D8E6	-0.018065
26.8774	26.9627	27.4897	27.5034	27.7639	27.4349	27.6603	27.6774	0.0862473	0.152471	Rpl5	60S ribosomal protein L5	P47962	-0.425852
26.6415	26.7357	28.0274	27.9435	26.2802	28.0205	26.5485	26.2292	0.467806	0.407041	Rpl6	60S ribosomal protein L6	P47911	0.567428
27.9131	27.2785	27.9735	28.0794	27.8432	27.7549	27.5307	27.82	0.73443	0.785269	Rpl7	60S ribosomal protein L7	P14148	0.0739325
28.4779	28.714	28.4273	28.3093	28.7854	28.3301	28.6391	28.713	0.502468	0.577941	Rpl7a	60S ribosomal protein L7a	P12970	-0.134755
27.0102	27.0824	27.804	27.2374	27.1444	26.9876	27.3117	27.2219	0.445851	0.566729	Rpl8	60S ribosomal protein L8	P62918	0.117083
26.5572	26.4382	26.648	26.7291	27.2341	26.6041	27.1385	27.1786	0.0242974	0.120298	Rpl9	60S ribosomal protein L9	P51410	-0.445708
28.8871	28.8902	28.816	28.9214	29.0566	28.9123	29.0189	29.0773	0.0406274	0.285965	Rplp0	60S acidic ribosomal protein P0	P14869	-0.13763
28.0372	27.897	27.4879	27.7174	27.2363	27.6701	27.2702	27.6039	0.117351	0.179629	Rplp1	60S acidic ribosomal protein P1	P47955	0.339778
28.3178	28.2813	28.3729	28.2893	28.4474	28.6134	28.3643	28.5912	0.0980551	0.266967	Rplp2	60S acidic ribosomal protein P2	P99027	-0.188757
27.145	27.1771	27.1245	26.8554	27.3342	27.4188	27.202	27.2779	0.0480205	0.176674	Rpn1	Dolichyl-diphosphooligosaccharide--protein glycosyltransferase subunit 1	Q91YQ5	-0.23272
26.724	26.5318	26.6671	26.3869	26.6099	26.9489	26.3991	26.5493	0.765954	0.835755	Rpn2	Dolichyl-diphosphooligosaccharide--protein glycosyltransferase subunit 2	Q9DBG6	-0.049365
23.8897	23.8636	23.5804	23.7211	23.943	23.8669	23.4998	24.0546	0.451811	0.640355	Rprd1b	Regulation of nuclear pre-mRNA domain-containing protein 1B	Q9CSU0-2	-0.077385
26.0706	26.3134	26.0913	25.9115	26.0785	26.1935	26.0991	26.1391	0.697923	0.84896	Rps10	40S ribosomal protein S10	P63325	-0.0308525
27.5526	27.0731	27.5965	27.8383	28.0791	27.8136	27.5385	28.0809	0.127496	0.179989	Rps11	40S ribosomal protein S11	P62281	-0.362905
26.136	25.9956	26.8898	26.972	26.5922	26.6695	27.2048	27.1194	0.0375448	0.102692	Rps12	40S ribosomal protein S12	P63323	-0.398128
27.0543	27.1511	27.1165	27.2136	27.4485	27.3736	26.8827	27.2483	0.494437	0.61546	Rps13	40S ribosomal protein S13	P62301	-0.104353
27.1561	27.5276	27.1615	27.2465	27.4229	27.4028	27.4472	27.5275	0.176811	0.334476	Rps14	40S ribosomal protein S14	P62264	-0.17719
25.7307	24.7063	24.4531	25.5536	25.5329	25.2959	25.0551	25.4899	0.351943	0.390369	Rps15	40S ribosomal protein S15	P62843	-0.232527
26.8028	26.4527	27.5787	26.5885	25.9929	26.2384	25.9134	26.2527	0.105172	0.116177	Rps17	40S ribosomal protein S17	P63276	0.756303
27.3755	27.5287	27.4416	27.5278	27.2926	27.3116	27.5908	27.4319	0.479291	0.696042	Rps2	40S ribosomal protein S2	P25444	0.0616825
24.8936	24.8987	24.5457	25.1524	24.2551	25.3115	25.3882	24.9857	0.751802	0.770972	Rps23	40S ribosomal protein S23	P62267	-0.112523
26.7453	26.3103	26.6409	26.7534	24.5951	26.9722	25.6151	25.4622	0.204612	0.16747	Rps24	40S ribosomal protein S24	P62849-2	0.951302
25.8308	25.0382	26.2	25.1566	26.6606	26.3982	26.328	26.3883	0.0492781	0.102197	Rps26	40S ribosomal protein S26	P62855	-0.88733
25.5321	25.2781	25.6642	25.5617	25.9884	25.426	25.8515	25.8864	0.0284892	0.144766	Rps27	40S ribosomal protein S27	Q6ZWU9	-0.279
29.4364	28.9272	29.8163	29.7921	30.268	29.4961	30.1343	30.0454	0.0333459	0.115525	Rps27a;Ubb;Ubc	Ubiquitin-40S ribosomal protein S27a;Ubiquitin;40S ribosomal protein S27a;Polyubiquitin-B;Ubiquitin;Polyubiquitin-C;Ubiquitin;Ubiquitin-related 1;Ubiquitin-related 2	P62983	-0.492943
25.0853		25.408	24.7026					ND	ND	Rps28	40S ribosomal protein S28	P62858	25.0653
28.9301	29.0342	28.9508	28.7826	29.0833	28.849	29.1499	29.0349	0.366247	0.546249	Rps3	40S ribosomal protein S3	P62908	-0.104872
27.1361	27.2121	27.5826	27.6702	27.1064	27.5742	27.335	27.4583	0.834712	0.886791	Rps3a	40S ribosomal protein S3a	P97351	0.03177
27.9329	27.4558	28.1547	28.1356	28.454	28.4875	28.3247	28.171	0.142503	0.175831	Rps4x	40S ribosomal protein S4, X isoform	P62702	-0.439563
27.2692	27.3915	25.833	27.235	27.5563	27.6642	27.6224	27.5	0.182781	0.176306	Rps5	40S ribosomal protein S5;40S ribosomal protein S5, N-terminally processed	P97461	-0.653565
27.2351	27.7021	27.4584	27.439	27.696	27.464	27.5265	27.3816	0.719979	0.793704	Rps6	40S ribosomal protein S6	P62754	-0.058365
23.5401	23.7733	23.1154	23.4441	23.6667	23.3419	23.515	23.561	0.781256	0.835371	Rps6ka3	Ribosomal protein S6 kinase alpha-3	P18654	-0.0529
22.801	22.6553	23.0992	22.7651	22.4053	22.2671	22.9035	22.7973	0.100603	0.216409	Rps6ka5	Ribosomal protein S6 kinase alpha-5	Q8C050-2	0.23685
26.6203	26.3237	26.5803	26.7543	27.024	27.0602	26.9684	26.7843	0.073792	0.157075	Rps7	40S ribosomal protein S7	P62082	-0.389575
28.4745	28.4838	28.4128	28.4925	28.7967	28.6733	28.8548	28.6608	0.0217107	0.128533	Rps8	40S ribosomal protein S8	P62242	-0.280517
26.6431	26.4537	26.7501	27.0606	27.0336	26.4692	26.6505	27.3151	0.297068	0.446629	Rps9	40S ribosomal protein S9	Q6ZWN5	-0.140203
29.3627	29.3545	29.0301	29.3113	29.3953	29.3584	29.2399	29.2409	0.512794	0.76506	Rpsa	40S ribosomal protein SA	P14206	-0.043965
				21.6107	21.421		21.3967	ND	ND	Rraga	Ras-related GTP-binding protein A;Ras-related GTP-binding protein B	Q80X95	-21.4761
25.4082	25.3598	24.959	25.3927	24.9814	24.9426	24.6436	25.007	0.000602792	0.04176	Rrbp1	Ribosome-binding protein 1	Q99PL5	0.38627
25.5307	25.5147	25.9715	25.4946	25.2322	25.5021	25.1832	25.215	0.122672	0.182419	Rrm1	Ribonucleoside-diphosphate reductase large subunit	P07742	0.344745
23.9932	23.7183	23.4628	23.428	23.9782	23.9798	23.6516	24.0198	0.134402	0.232681	Rsl1d1	Ribosomal L1 domain-containing protein 1	Q8BVY0	-0.256805
23.4966	22.7191	23.4183	23.1408	22.4624	21.5961	22.6836	23.0315	0.0466813	0.0994699	Rsu1	Ras suppressor protein 1	Q01730	0.75028
26.6721	26.6934	26.6905	26.5422	26.7841	26.6761	26.8823	26.773	0.0992539	0.359353	Rtcb	tRNA-splicing ligase RtcB homolog	Q99LF4	-0.129345
27.7119	27.5421	27.9859	27.9112	27.622	27.7544	27.7699	27.6618	0.474189	0.630047	Rtn1	Reticulon-1	Q8K0T0	0.0857775
27.6814	27.4789	27.2933	27.284	27.7341	27.4467	27.3976	27.3801	0.175109	0.626693	Rtn3	Reticulon-3	Q9ES97-3	-0.0552875
28.1868	28.1781	28.1344	28.0417	28.0711	28.1917	28.1894	28.1325	0.823988	0.931491	Rtn4	Reticulon-4	Q99P72	-0.0109275
26.7326	26.759	26.7889	26.9143	27.01	27.0713	26.9154	27.0298	0.0263115	0.168891	Rufy3	Protein RUFY3	Q9D394	-0.207905
26.7542	26.4004	26.5969	26.3947	26.4616	26.6398	26.2884	26.5275	0.714309	0.795014	Ruvbl1	RuvB-like 1	P60122	0.0572175
25.9461	25.9534	26.1189	25.9848	25.9514	26.1196	26.1521	26.1146	0.117055	0.492647	Ruvbl2	RuvB-like 2	Q9WTM5	-0.083625
22.0109	22.3211	21.5746	21.8968	21.6035	22.0854	21.6496	21.7128	0.156173	0.300634	Saal1	Protein SAAL1	Q9D2C2	0.188005
26.4095	26.561	26.0946	26.5019	26.1902	26.2498	26.273	26.3856	0.350866	0.51604	Sae1	SUMO-activating enzyme subunit 1;SUMO-activating enzyme subunit 1, N-terminally processed	Q9R1T2	0.117118
26.3894	26.4306	26.5647	26.4626	26.6984	26.4064	26.5647	26.5504	0.307079	0.543591	Safb	Scaffold attachment factor B1	D3YXK2	-0.0931625
24.0593	24.0444	23.6478	23.7322	24.2831	24.2489	23.8268	23.9403	0.000206619	0.102792	Samm50	Sorting and assembly machinery component 50 homolog	Q8BGH2	-0.203818
24.0644	22.9787	24.1122	24.5396	22.3041	22.8468	22.5176	22.539	0.0473546	0.0765185	Sap18	Histone deacetylase complex subunit SAP18	O55128	1.37187
24.2825	24.3264	23.4131	24.0103	23.3149	23.973	23.2305	24.422	0.406887	0.410308	Sar1a	GTP-binding protein SAR1a	P36536	0.273002
22.3681	23.0296	22.7678	23.0039	23.0308	22.7219	22.8022	22.9685	0.695234	0.75944	Sar1b	GTP-binding protein SAR1b	Q9CQC9	-0.088505
24.6711	24.4022	24.1466	24.0257	24.2034	24.4598	24.3461	24.1884	0.943362	0.95326	Sarm1	Sterile alpha and TIR motif-containing protein 1	Q6PDS3	0.0119475
24.195	24.6227	25.4447	25.3307	25.837	25.263	25.6555	25.7029	0.111854	0.12949	Sarnp	SAP domain-containing ribonucleoprotein	Q9D1J3	-0.71628
26.857	26.6043	27.0897	26.5292	27.0539	26.9419	26.8212	26.9704	0.341187	0.429254	Sars	Serine--tRNA ligase, cytoplasmic	P26638	-0.176798
23.5136	23.4846	23.4366	23.5964	23.7405	23.5116	23.625	23.8481	0.0414167	0.2262	Sart1	U4/U6.U5 tri-snRNP-associated protein 1	Q9Z315	-0.173488
24.7823	24.6673	24.5839	24.5949	24.8162	24.3477	24.5582	24.7421	0.70781	0.825814	Sart3	Squamous cell carcinoma antigen recognized by T-cells 3	Q9JLI8	0.0410425
23.19	23.0075	23.261	22.5113	22.8464	23.0271	23.0209	22.5186	0.222301	0.402905	Sbds	Ribosome maturation protein SBDS	P70122	0.1392
21.0765	21.376	20.8818	20.9577	20.098	21.0074	21.2112	21.6361	0.833012	0.847187	Sbf1	Myotubularin-related protein 5	Q6ZPE2	0.0847825
24.844	24.7487	25.3545	25.1685	25.5921	25.3364	25.3089	25.4239	0.116785	0.169498	Scamp1	Secretory carrier-associated membrane protein 1	Q8K021	-0.386378
23.4041	23.2801	22.9155	22.9951	23.3761	23.5789	23.7613	23.8542	0.107814	0.156918	Scarb2	Lysosome membrane protein 2	O35114	-0.49394
21.9779	23.2228	22.1823	22.5371	21.9278	21.9954	22.2218	22.869	0.556691	0.561037	Sccpdh	Saccharopine dehydrogenase-like oxidoreductase	Q8R127	0.2265
23.2057	23.5682	22.6243	23.544	23.5334	22.9228	23.6055	23.6195	0.620874	0.62477	Scfd1	Sec1 family domain-containing protein 1	Q8BRF7-3	-0.184738
25.502	25.1648	25.8581	24.7938	24.0371	24.3342	25.1545	24.5448	0.0479772	0.108632	Scp2	Non-specific lipid-transfer protein	P32020-2	0.81203
21.2212	21.5663	21.5924	21.1481	21.51	22.1834	20.5962	20.47	0.651274	0.646231	Scrib	Protein scribble homolog	Q80U72	0.192072
26.9386	26.8735	26.8295	26.7146	26.9902	27.0523	26.7519	26.8835	0.273279	0.565299	Scrn1	Secernin-1	Q9CZC8	-0.0803975
22.6632	22.1852	22.5869	22.5182	22.035	22.8877	22.1664	22.3849	0.709236	0.745113	Scrn2	Secernin-2	Q8VCA8	0.11988
21.2056	21.3271		21.6106					ND	ND	Sdf2l1	Stromal cell-derived factor 2-like protein 1	Q9ESP1	21.3811
27.6123	27.6497	27.6639	27.5207	27.5997	27.5977	27.6403	27.6564	0.795978	0.92247	Sdha	Succinate dehydrogenase [ubiquinone] flavoprotein subunit, mitochondrial	Q8K2B3	-0.0118875
25.9045	25.7543	26.2436	26.367	26.4375	26.2162	26.1126	26.1041	0.512406	0.571893	Sdhb	Succinate dehydrogenase [ubiquinone] iron-sulfur subunit, mitochondrial	Q9CQA3	-0.150252
24.6202	24.6314	24.7192	24.7027	24.7036	24.4808	24.8237	24.7501	0.741377	0.886733	Sdhc	Succinate dehydrogenase cytochrome b560 subunit, mitochondrial	Q9CZB0	-0.0211575
24.9279	24.4569	24.992	25.1014	24.1322	23.7801	24.5858	23.9766	0.0150375	0.0372857	Sec13	Protein SEC13 homolog	Q9D1M0	0.750898
25.1446	24.9463	25.4331	24.8964	25.0327	24.7462	25.1086	25.2364	0.643868	0.747058	Sec22b	Vesicle-trafficking protein SEC22b	O08547	0.0741525
25.2165	25.4693	25.1218	25.2254	25.3968	25.4734	25.4947	25.5239	0.0762935	0.215965	Sec23a	Protein transport protein Sec23A	Q01405	-0.213955
22.1712	22.522	22.642	22.6728	22.8858	22.5145	22.8455	22.8059	0.196123	0.279613	Sec23b	Protein transport protein Sec23B	Q9D662	-0.260925
23.2286	23.2061	23.0734	22.8912	23.0513	23.0457	23.3902	23.1385	0.694748	0.786168	Sec23ip	SEC23-interacting protein	Q6NZC7	-0.05662
25.2791	25.3076	25.0725	25.2379	25.194	24.9832	25.0884	25.5039	0.810966	0.882255	Sec31a	Protein transport protein Sec31A	Q3UPL0-2	0.03192
22.8725	23.1455	22.7789	22.2499	21.3414	22.2603	21.9234	21.8517	0.0291577	0.0688	Sec61g	Protein transport protein Sec61 subunit gamma	P60060	0.917452
20.1584	20.7126	19.7089						ND	ND	Sec62	Translocation protein SEC62	Q8BU14	20.1933
22.1768	22.3872	22.4817	22.7459	22.7359	22.6616	22.9358	22.461	0.274521	0.339612	Seh1l	Nucleoporin SEH1	Q8R2U0-2	-0.250667
21.5562	21.1938	21.3553	20.8587	21.325	21.4434	21.6605	21.0286	0.384413	0.52747	Sel1l	Protein sel-1 homolog 1	Q9Z2G6	-0.123372
23.8876	23.5551	23.725	23.1712	24.4011	23.7851	23.7861	23.5439	0.0560313	0.159452	Selenbp1;Selenbp2	Selenium-binding protein 1;Selenium-binding protein 2	P17563	-0.294293
24.9424	25.2004	25.1502	25.0915	25.1861	24.9993	24.7212	25.0884	0.545233	0.645388	Sephs1	Selenide, water dikinase 1	Q8BH69	0.097365
27.1422	27.4957	27.2684	27.4176	27.822	27.6596	27.5916	27.8952	0.0334958	0.106193	Serbp1	Plasminogen activator inhibitor 1 RNA-binding protein	Q9CY58	-0.41109
22.2785	22.1776	22.2875	22.4144	21.7693	22.7307	21.8916	22.8889	0.919935	0.927294	Serpina1c;Serpina1a	Alpha-1-antitrypsin 1-3;Alpha-1-antitrypsin 1-1	Q00896	-0.03062
20.6787	20.6618	21.3027	20.6002	20.6769	21.7207	21.2559	21.2995	0.21294	0.227114	Serpine2	Glia-derived nexin	Q07235	-0.427415
26.2959	26.4836	26.4911	26.5127	26.9085	26.6014	26.8539	26.8948	0.03551	0.107079	Serpinh1	Serpin H1	P19324	-0.368848
28.6132	28.4906	28.7904	28.6142	28.8544	28.766	28.8275	28.8433	0.0357387	0.196571	Set	Protein SET	Q9EQU5-2	-0.195723
25.2931	25.3821	25.459	25.4828	25.6285	25.7445	25.5388	25.4741	0.12895	0.280408	Sf1	Splicing factor 1	Q64213-2	-0.19221
26.2304	26.1717	26.2044	26.3823	26.5713	26.2506	26.4034	26.464	0.06633	0.25192	Sf3a1	Splicing factor 3A subunit 1	Q8K4Z5	-0.175088
23.3795	22.6976	23.7558	23.5101	23.6022	23.4464	23.964	23.8605	0.0562804	0.129851	Sf3a2	Splicing factor 3A subunit 2	Q62203	-0.382495
25.3089	25.2892	25.2622	25.2753	25.2215	25.5799	25.3793	25.4924	0.199985	0.399055	Sf3a3	Splicing factor 3A subunit 3	Q9D554	-0.134367
26.8682	26.937	26.8701	26.849	27.0475	26.986	27.1221	26.928	0.0577403	0.292768	Sf3b1	Splicing factor 3B subunit 1	Q99NB9	-0.139815
26.5764	26.4877	26.5993	26.5541	26.5386	26.531	26.759	26.6897	0.195404	0.556256	Sf3b3	Splicing factor 3B subunit 3	Q921M3	-0.075165
23.9649	24.0488	23.7178	24.3149	23.8162	24.3537	24.0271	24.2741	0.434854	0.577216	Sf3b4	Splicing factor 3B subunit 4	Q8QZY9	-0.10618
24.3743	24.3278	24.1064	23.9657	24.3242	24.2214	24.1946	24.2641	0.56858	0.746771	Sf3b6	Splicing factor 3B subunit 6	P59708	-0.057525
29.231	29.159	29.5036	29.3861	29.7385	29.4077	29.691	29.5993	0.0295859	0.140667	Sfpq	Splicing factor, proline- and glutamine-rich	Q8VIJ6	-0.289192
25.2221	24.0846	24.9131	24.5257	24.7793	24.1226	24.2152	24.1981	0.101333	0.169025	Sfxn1	Sideroflexin-1	Q99JR1	0.357563
25.0305	24.8173	24.987	25.0013	24.9691	24.821	24.8167	24.6156	0.170087	0.361202	Sfxn3	Sideroflexin-3	Q91V61-2	0.153413
24.3213	24.3868	24.1909	24.3133	24.5557	24.5735	24.4261	24.5008	0.000605446	0.103752	Sfxn5	Sideroflexin-5	Q925N0	-0.210932
22.506	22.4654	22.282	22.4368	22.7742	22.4393	22.3326	22.4045	0.422719	0.664944	Sgip1	SH3-containing GRB2-like protein 3-interacting protein 1	Q8VD37-2	-0.06507
25.5658	25.568	25.4454	25.4508	25.7011	25.7172	25.4656	25.5749	0.0357363	0.361259	Sgta	Small glutamine-rich tetratricopeptide repeat-containing protein alpha	Q8BJU0-2	-0.10718
24.7906	24.575	24.8632	24.4378	24.2765	24.8855	24.6528	24.9035	0.958353	0.960179	Sh3bgrl	SH3 domain-binding glutamic acid-rich-like protein	Q9JJU8	-0.0129
23.7198	24.0342	23.5401	24.1761	24.2789	23.7959	24.1505	24.1995	0.332711	0.383046	Sh3gl1	Endophilin-A2	Q62419	-0.23862
26.0875	26.0654	26.2335	26.1076	26.7234	26.4401	26.1151	26.2716	0.197218	0.27775	Sh3gl2	Endophilin-A1	Q62420	-0.264032
25.3188	24.943	24.8993	24.8185	24.9345	24.5227	24.5982	24.8364	0.0722386	0.175365	Shmt1	Serine hydroxymethyltransferase, cytosolic	P50431	0.27195
25.7153	25.3603	25.3469	25.2949	25.7148	25.2859	25.4316	25.3251	0.783209	0.930643	Sirt2	NAD-dependent protein deacetylase sirtuin-2	Q8VDQ8-2	-0.0099825
24.2939	24.0023	24.0368	23.9207	24.3558	24.1893	24.3283	24.4215	0.0677098	0.178181	Skiv2l2	Superkiller viralicidic activity 2-like 2	Q9CZU3	-0.260313
25.7664	25.5828	25.3412	25.3733	25.6718	25.7272	24.7583	24.9232	0.235151	0.312099	Skp1	S-phase kinase-associated protein 1	Q9WTX5	0.2458
25.1985	24.6193	24.6404	24.9546	25.2145	24.9805	23.8791	24.6553	0.525708	0.563822	Slc12a5	Solute carrier family 12 member 5	Q91V14-2	0.170817
24.1903	23.8995	24.0747	24.38	24.3608	23.9237	24.165	24.4257	0.0835215	0.47787	Slc16a1	Monocarboxylate transporter 1	P53986	-0.082655
25.9054	25.7325	25.7669	25.5852	25.7969	25.715	25.7608	25.9376	0.625991	0.768196	Slc1a2	Excitatory amino acid transporter 2	P43006	-0.0550425
29.2188	29.3399	29.6071	29.1078	29.3098	29.2519	29.2624	29.4696	0.975386	0.976917	Slc1a3	Excitatory amino acid transporter 1	P56564	-0.0049825
24.8627	25.1515	25.3572	25.2322	22.9743	24.2625	24.0814	24.0368	0.00820038	0	Slc1a4	Neutral amino acid transporter A	O35874	1.31213
24.7479	24.6218	24.8346	24.8585	24.91	25.1438	24.9926	24.97	0.087437	0.213949	Slc25a11	Mitochondrial 2-oxoglutarate/malate carrier protein	Q9CR62	-0.238415
26.7053	26.5493	26.5205	26.6787	26.8453	26.6878	26.7297	26.6464	0.113778	0.388315	Slc25a12	Calcium-binding mitochondrial carrier protein Aralar1	Q8BH59	-0.113835
23.4778	23.8556	22.92	23.2104	23.2575	23.3363	23.0465	23.2536	0.400474	0.50659	Slc25a18	Mitochondrial glutamate carrier 2	Q9DB41	0.142427
24.5416	25.1281	24.5223	24.5011	25.0285	24.5777	24.966	24.4691	0.743721	0.780196	Slc25a22	Mitochondrial glutamate carrier 1	Q9D6M3	-0.0870575
26.9457	26.5422	27.4164	27.3791	26.1394	26.8777	27.419	26.2685	0.327603	0.321195	Slc25a3	Phosphate carrier protein, mitochondrial	Q8VEM8	0.39469
30.0401	30.0093	29.8927	29.9485	30.1612	30.0359	30.0696	30.0267	0.05104	0.386713	Slc25a4	ADP/ATP translocase 1	P48962	-0.10069
28.8984	28.6135	28.8128	28.8318	28.8862	28.8449	28.9882	28.8426	0.190832	0.470585	Slc25a5	ADP/ATP translocase 2;ADP/ATP translocase 2, N-terminally processed	P51881	-0.101355
23.4964	23.1967	23.4043	23.0354	22.8509	23.4794	23.6159	23.5897	0.723735	0.764636	Slc29a1	Equilibrative nucleoside transporter 1	Q9JIM1-2	-0.100752
22.677	22.6176	22.0681	22.2731	22.4197	22.467	22.2897	22.3387	0.79724	0.88228	Slc2a3	Solute carrier family 2, facilitated glucose transporter member 3	P32037	0.0301675
				23.2713	23.6511		23.407	ND	ND	Slc32a1	Vesicular inhibitory amino acid transporter	O35633-2	-23.4431
27.998	27.7165	27.6214	27.3966	27.5313	27.468	27.3552	27.431	0.105251	0.219909	Slc3a2	4F2 cell-surface antigen heavy chain	P10852	0.23671
	20.599	20.8605	20.8857					ND	ND	Slc4a10	Sodium-driven chloride bicarbonate exchanger	Q5DTL9-2	20.7818
25.2583	25.9125	24.968	25.3653	25.4259	24.9041	24.3284	25.1446	0.193759	0.214628	Slc4a4	Electrogenic sodium bicarbonate cotransporter 1	O88343	0.425272
24.2894	24.6308	24.0253	24.5038	25.1645	24.6244	24.8167	24.8895	0.0862218	0.129208	Slc6a1	Sodium- and chloride-dependent GABA transporter 1	P31648	-0.511457
25.4468	25.5288	25.5687	25.3041	25.2849	25.2736	25.4796	25.6719	0.818728	0.881625	Slc7a5	Large neutral amino acids transporter small subunit 1	Q9Z127	0.0345925
24.2045	24.1514	24.4781	23.9508	24.1058	24.0013	23.9511	24.3428	0.645977	0.718294	Slc9a3r1	Na(+)/H(+) exchange regulatory cofactor NHE-RF1	P70441	0.0959475
22.2173	21.5892	21.7768	21.9496	22.1854	21.8789	22.0837	22.142	0.0933966	0.261399	Sltm	SAFB-like transcription modulator	Q8CH25-2	-0.189285
23.529	23.2992	23.1796	22.8761	23.3065	23.5095	23.3897	23.2704	0.340384	0.464273	Smad2;Smad3;Smad9	Mothers against decapentaplegic homolog 2;Mothers against decapentaplegic homolog 3;Mothers against decapentaplegic homolog 9	Q62432-2	-0.148035
25.6594	25.4707	25.5584	25.5761	25.5914	25.4475	25.6292	25.5328	0.635784	0.894052	Smarca4	Transcription activator BRG1	Q3TKT4	0.0159325
25.5344	25.503	25.6037	25.6842	25.6588	25.5281	25.6191	25.6693	0.302621	0.760465	Smarca5	SWI/SNF-related matrix-associated actin-dependent regulator of chromatin subfamily A member 5	Q91ZW3	-0.0374875
24.4774	24.5234	24.1312	24.0893	24.6614	24.4338	24.46	24.4823	0.153021	0.285904	Smarcb1	SWI/SNF-related matrix-associated actin-dependent regulator of chromatin subfamily B member 1	Q9Z0H3-2	-0.204095
23.4041	23.1179	22.6589	22.8626	23.1647	23.1847	23.2111	23.0511	0.449442	0.538307	Smarcc1	SWI/SNF complex subunit SMARCC1	P97496-2	-0.142015
25.9092	25.888	25.9324	26.0178	26.4036	26.2054	25.9613	25.873	0.311237	0.409944	Smarcc2	SWI/SNF complex subunit SMARCC2	Q6PDG5-2	-0.17396
23.5066	23.7617	24.1204	24.0142	24.0918	23.4786	24.1314	24.0216	0.689432	0.762651	Smarcd1	SWI/SNF-related matrix-associated actin-dependent regulator of chromatin subfamily D member 1	Q61466	-0.08012
24.1729	23.657	24.0932	23.9862	23.8346	23.5922	23.6417	23.8632	0.0741046	0.193203	Smarce1	SWI/SNF-related matrix-associated actin-dependent regulator of chromatin subfamily E member 1	O54941	0.244382
25.3133	25.3707	25.4085	25.1325	25.543	25.4211	25.5079	25.4807	0.073134	0.248989	Smc1a	Structural maintenance of chromosomes protein 1A	Q9CU62	-0.181938
24.8884	24.9513	25.1	24.9288	25.2639	25.0919	25.2123	25.1925	0.0346247	0.16741	Smc2	Structural maintenance of chromosomes protein 2	Q8CG48	-0.223015
25.6914	25.6815	25.7913	25.5687	26.0344	25.7889	25.8671	26.0151	0.0741311	0.192983	Smc3	Structural maintenance of chromosomes protein 3	Q9CW03	-0.243137
23.8132	23.8199	23.6388	23.4864	23.9345	23.6742	24.0097	23.7933	0.253151	0.387169	Smc4	Structural maintenance of chromosomes protein 4	Q8CG47	-0.163375
24.8066	24.6628	24.2219	24.1685	23.6609	24.1911	24.2429	24.232	0.266843	0.278529	Smchd1	Structural maintenance of chromosomes flexible hinge domain-containing protein 1	Q6P5D8	0.383245
22.1413	22.369	21.263	21.0305	21.853	22.2758	21.0453	21.2355	0.432224	0.590791	Smek1	Serine/threonine-protein phosphatase 4 regulatory subunit 3A	Q6P2K6	0.0985575
23.5126	23.7774	23.5247	23.725	23.949	23.3745	23.6214	23.6083	0.985943	0.984603	Smndc1	Survival of motor neuron-related-splicing factor 30	Q8BGT7	-0.003385
21.3804	20.8307	20.7964	20.9272	21.0646	20.734	20.9651	20.8697	0.502919	0.670262	Smpd3	Sphingomyelin phosphodiesterase 3	Q9JJY3	0.0753275
24.1468	24.6074	24.5638	24.264	23.824	23.8547	23.9054	24.1484	0.0522089	0.103443	Sms	Spermine synthase	P97355	0.462378
24.4984	24.7241	24.6931	24.6603	24.6563	24.7124	24.7223	24.9564	0.188561	0.420664	Smu1	WD40 repeat-containing protein SMU1;WD40 repeat-containing protein SMU1, N-terminally processed	Q3UKJ7	-0.117883
26.4316	26.5055	26.55	26.7029	26.8141	26.5026	26.8092	26.6116	0.304111	0.458595	Snap25	Synaptosomal-associated protein 25	P60879	-0.136852
24.4573	24.647	24.1656	24.2672	24.5781	24.5808	24.4516	24.5851	0.158965	0.338315	Snap47	Synaptosomal-associated protein 47	Q8R570	-0.164612
26.3063	26.5239	26.0831	26.0834	26.0128	26.5065	25.9268	26.2103	0.415941	0.61405	Snap91	Clathrin coat assembly protein AP180	Q61548-3	0.0851075
26.1221	25.6884	24.8264	24.5816	26.0388	26.114	24.7881	25.2512	0.275106	0.340354	Snca	Alpha-synuclein	O55042-2	-0.243403
26.8257	26.7711	26.9925	26.8134	26.8281	26.9153	26.846	26.8388	0.921595	0.960479	Snd1	Staphylococcal nuclease domain-containing protein 1	Q78PY7	-0.0063775
27.3586	27.1885	26.9832	27.0653	27.1897	27.2652	27.0175	26.9626	0.535559	0.779339	Snrnp200	U5 small nuclear ribonucleoprotein 200 kDa helicase	Q6P4T2	0.0401275
24.7331	24.8149	24.6299	24.8119	24.8545	24.8491	24.7126	24.7848	0.197882	0.645444	Snrnp40	U5 small nuclear ribonucleoprotein 40 kDa protein	Q6PE01	-0.0528225
25.2803	25.4801	25.6123	25.6261	26.0771	25.4978	25.7434	25.7363	0.23739	0.298329	Snrnp70	U1 small nuclear ribonucleoprotein 70 kDa	Q62376	-0.263985
24.891	24.9679	25.0688	25.107	25.1264	24.7284	24.9999	25.2417	0.893334	0.931153	Snrpa	U1 small nuclear ribonucleoprotein A	Q62189	-0.01545
26.1745	26.0903	25.6073	25.2287	25.5597	25.3471	25.4702	25.461	0.254208	0.28675	Snrpa1	U2 small nuclear ribonucleoprotein A	P57784	0.315713
24.2524	23.8894	23.4851	24.2471	23.073	23.9176	24.1617	24.3186	0.812287	0.825386	Snrpb2	U2 small nuclear ribonucleoprotein B	Q9CQI7	0.100758
23.3189	22.6698	24.4419	24.3378	24.6672	24.3657	24.6929	24.7704	0.0761552	0.115091	Snrpd1	Small nuclear ribonucleoprotein Sm D1	P62315	-0.931957
27.0429	26.5	26.3014	26.3941	26.517	26.4011	26.464	26.4873	0.593048	0.681145	Snrpd2	Small nuclear ribonucleoprotein Sm D2	P62317	0.0922675
26.3508	26.3016	26.4784	26.6641	26.5982	26.3251	26.7199	26.5617	0.318524	0.529018	Snrpd3	Small nuclear ribonucleoprotein Sm D3	P62320	-0.102475
25.8086	26.1556	25.7955	25.6142	26.0349	26.0398	26.1694	25.6415	0.321281	0.485447	Snrpe	Small nuclear ribonucleoprotein E	P62305	-0.127913
24.3952	24.4896	24.112	24.0614	24.3007	23.3861	23.946	23.8905	0.208952	0.234742	Snw1	SNW domain-containing protein 1	Q9CSN1	0.383707
25.6503	25.53	25.3554	25.305	25.6827	25.6302	25.5397	25.7251	0.117357	0.280537	Snx2	Sorting nexin-2	Q9CWK8	-0.184275
22.8208	22.9002	22.8166	22.887	23.2346	22.977	23.0598	23.1758	0.0350068	0.158551	Snx27	Sorting nexin-27	Q3UHD6-2	-0.255637
23.2177	23.4	23.0348	22.8661	23.6708	23.2547	23.5437	23.5196	0.128153	0.18107	Snx6	Sorting nexin-6;Sorting nexin-6, N-terminally processed	Q6P8X1	-0.36751
24.5432	24.5803	25.1493	24.8544	24.5428	25.0436	25.0515	24.5871	0.885664	0.913854	Sod2	Superoxide dismutase [Mn], mitochondrial	P09671	-0.024445
23.8639	24.1296	23.4958	23.7997	24.1687	24.4244	24.1689	24.2723	0.0161593	0.105846	Soga3	Protein SOGA3	Q6NZL0	-0.43633
24.5666	24.5206	24.1688	24.1319	24.2858	24.2587	24.5081	24.5501	0.794153	0.843229	Son	Protein SON	Q9QX47-3	-0.053695
21.843	21.6391	21.4569	21.232	22.0334	22.2201	21.5381	21.6108	0.0677496	0.159636	Sorbs1	Sorbin and SH3 domain-containing protein 1	Q62417-5	-0.307825
22.9958	22.7389	22.9029	22.8209	23.2753	23.2035	22.9229	23.2368	0.059586	0.163065	Spag7	Sperm-associated antigen 7	Q7TNE3	-0.295002
23.6812	23.7971	23.6852	23.8	23.3116	23.329	23.5962	23.8351	0.154506	0.275987	Sparcl1	SPARC-like protein 1	P70663	0.222903
22.0631	21.6835	22.283	22.0039	22.1945	22.3339	22.4174	22.3437	0.0826786	0.167962	Spast	Spastin	Q9QYY8-2	-0.313978
20.8697	21.0473	21.0425	20.9718	21.2354	20.8259	21.4353	21.2682	0.245387	0.343948	Spats2	Spermatogenesis-associated serine-rich protein 2	Q8K1N4	-0.20838
22.4238	22.4508	22.7062						ND	ND	Spcs2	Signal peptidase complex subunit 2	Q9CYN2	22.5269
24.3383	24.5022	24.1062	24.2912	24.3951	24.4396	24.2925	24.6136	0.226846	0.429739	Spr	Sepiapterin reductase	Q64105	-0.125728
30.2157	30.0439	29.8505	30.1853	30.37	30.2261	30.0702	30.0809	0.222712	0.458729	Sptan1	Spectrin alpha chain, non-erythrocytic 1	P16546	-0.11296
29.5449	29.394	29.2913	29.6013	29.6348	29.5542	29.562	29.5938	0.116253	0.369307	Sptbn1	Spectrin beta chain, non-erythrocytic 1	Q62261	-0.128325
24.9593	24.9014	24.6691	24.7084	25.2563	24.9237	24.8724	24.886	0.0545646	0.239458	Srcin1	SRC kinase signaling inhibitor 1	Q9QWI6	-0.175068
21.6224	21.8018	21.5192	21.0006					ND	ND	Srek1	Splicing regulatory glutamine/lysine-rich protein 1	Q8BZX4-2	21.486
25.9789	26.0823	25.5816	25.4721	25.5689	25.75	25.7389	25.5383	0.427013	0.536684	Srgap2	SLIT-ROBO Rho GTPase-activating protein 2	Q91Z67	0.12969
22.9212	23.2931	22.7119	22.9835	22.6666	23.0071	22.9955	22.8987	0.56009	0.675602	Srgap3	SLIT-ROBO Rho GTPase-activating protein 3	Q812A2	0.08542
24.6967	24.4353	24.5484	24.4519	25.0448	24.7285	24.7339	24.6942	0.00457327	0.112882	Sri	Sorcin	Q6P069-2	-0.267303
25.0338	25.0541	25.0896	25.248	25.2844	25.3507	24.9822	24.9769	0.780088	0.850379	Srm	Spermidine synthase	Q64674	-0.0421475
23.2287	23.2057	23.4522	23.212	23.0364	22.9345	21.9547	22.4789	0.110005	0.127941	Srp54	Signal recognition particle 54 kDa protein	P14576	0.673523
22.9236	23.3557	23.16	23.1814	23.3262	23.2985	23.4028	23.4189	0.120285	0.266706	Srp68	Signal recognition particle subunit SRP68	Q8BMA6	-0.206447
23.4706	23.5964	23.5019	23.4578	23.8505	23.5909	23.6149	23.8301	0.111441	0.245262	Srprb	Signal recognition particle receptor subunit beta	P47758	-0.214948
20.8964	21.2464	20.1289	20.2233	21.9285	21.2824	20.6923	20.7598	0.0760852	0.112277	Srr	Serine racemase	Q9QZX7-2	-0.541993
26.2861	26.2569	26.1305	26.184	26.5677	26.3285	26.5007	26.4111	0.0322631	0.163779	Srrm2	Serine/arginine repetitive matrix protein 2	Q8BTI8	-0.23764
25.7684	25.5246	25.6548	25.4529	25.7953	25.6243	25.5553	25.677	0.422102	0.671933	Srrt	Serrate RNA effector molecule homolog	Q99MR6-3	-0.0628
27.798	27.6377	27.7521	27.3402	27.5355	27.5975	27.5497	27.3961	0.2222	0.45882	Srsf1	Serine/arginine-rich splicing factor 1	Q6PDM2	0.11232
24.7193	24.7236	25.1771	24.9125	24.8943	24.9305	24.858	24.8927	0.934653	0.953027	Srsf10	Serine/arginine-rich splicing factor 10	Q9R0U0-3	-0.010765
26.0966	26.3098	26.4968	26.5073	26.5369	26.1623	26.6469	26.6563	0.305212	0.439877	Srsf2	Serine/arginine-rich splicing factor 2	Q62093	-0.148005
27.0385	27.3309	26.8407	27.004	27.3859	27.3336	27.6367	27.0967	0.179891	0.239002	Srsf3	Serine/arginine-rich splicing factor 3	P84104-2	-0.309675
25.9507	26.3171	26.1411	25.7437	26.222	25.9165	25.9407	26.1551	0.921982	0.936394	Srsf4	Serine/arginine-rich splicing factor 4	Q8VE97	-0.0204175
25.3062	25.1629	24.9321	25.097	25.2754	24.8492	25.225	24.8145	0.594174	0.69876	Srsf5	Serine/arginine-rich splicing factor 5	O35326	0.0835175
27.1158	26.3346	27.2299	27.1405	26.5992	26.7179	26.9861	26.712	0.394211	0.444674	Ssb	Lupus La protein homolog	P32067	0.201452
21.2903	20.5896	22.3675	22.1647	20.3815	21.3208	21.6586	21.9602	0.510177	0.501961	Ssbp1	Single-stranded DNA-binding protein, mitochondrial	Q9CYR0	0.272752
23.1381	23.0775	22.8895	23.3924	23.7312	23.4063	23.4696	23.3723	0.0819509	0.157754	Ssr4	Translocon-associated protein subunit delta	Q62186	-0.37044
26.5544	26.6214	26.3291	26.1556	26.5861	26.5705	26.666	26.6769	0.213426	0.322196	Ssrp1	FACT complex subunit SSRP1	Q08943	-0.209758
26.4986	26.4695	26.6527	26.6462	27.1034	26.5951	26.7623	26.8937	0.099361	0.196694	St13	Hsc70-interacting protein	Q99L47	-0.271838
22.4037	22.3093	22.0344	21.5476	20.9653	21.7004	22.2267	21.5613	0.300167	0.285689	Stag2	Cohesin subunit SA-2	O35638	0.460348
22.7059	23.1576	23.3795	23.4454	22.8968	22.6723	23.3919	22.8153	0.32882	0.384794	Stam	Signal transducing adapter molecule 1	P70297	0.228038
28.405	28.5127	28.2432	28.1583	28.5643	28.3191	28.2238	28.4387	0.622787	0.76543	Stip1	Stress-induced-phosphoprotein 1	Q60864	-0.0566625
22.3682	22.1049	21.6979	21.2779	23.1121	22.7456	21.9722	22.3761	0.0268245	0.0830345	Stk24	Serine/threonine-protein kinase 24;Serine/threonine-protein kinase 24 35 kDa subunit;Serine/threonine-protein kinase 24 12 kDa subunit	Q99KH8	-0.689295
23.3124	23.6738	23.666	23.4985	23.208	23.0958	23.321	23.258	0.0504253	0.154417	Stk39	STE20/SPS1-related proline-alanine-rich protein kinase	Q9Z1W9	0.317003
27.5427	27.3193	27.7755	27.7649	27.6477	27.7524	27.7508	28.1547	0.134213	0.259176	Stmn1	Stathmin	P54227	-0.225802
25.6791	25.8069	25.6607	25.3994	25.6268	25.6523	25.4778	25.4853	0.30011	0.590162	Stmn2	Stathmin-2	P55821	0.0759875
24.2878	24.093	24.5267	23.8939	23.8325	24.047	23.6209	24.2037	0.372314	0.387609	Stoml2	Stomatin-like protein 2, mitochondrial	Q99JB2	0.274307
26.0723	26.1577	26.0523	25.8092	26.1466	26.1178	26.2129	26.1883	0.203758	0.386848	Strap	Serine-threonine kinase receptor-associated protein	Q9Z1Z2	-0.14353
22.3717	22.7335	22.4338	22.8841	22.7596	21.977	22.9078	22.6031	0.889761	0.901121	Strbp	Spermatid perinuclear RNA-binding protein	Q91WM1	0.04391
23.2894	23.3692	23.1863	23.3793	23.2804	23.4727	23.0594	23.427	0.942648	0.974599	Strn4	Striatin-4	P58404-2	-0.0038475
24.1174	24.3907	24.0072	24.1004	24.221	24.1085	24.0511	24.1914	0.91245	0.942731	Stub1	STIP1 homology and U box-containing protein 1	Q9WUD1	0.01091
25.4234	25.4358	25.0491	25.0173	25.1039	25.1452	25.1542	25.1148	0.449569	0.595415	Stx12	Syntaxin-12	Q9ER00	0.101885
25.9546	25.844	25.8162	25.5565	26.1475	25.5471	25.8064	25.839	0.76424	0.844679	Stx1b	Syntaxin-1B	P61264	-0.0422
24.0914	24.2547	24.2628	24.2585	24.2463	24.3407	24.3934	24.3202	0.0143049	0.32607	Stx7	Syntaxin-7	O70439	-0.108273
28.6083	28.3691	28.5718	28.5355	28.7638	28.4486	28.4938	28.6486	0.276885	0.614265	Stxbp1	Syntaxin-binding protein 1	O08599	-0.0675125
25.8794	25.8018	26.0104	26.2266	26.1953	25.2415	25.9565	26.0271	0.5417	0.616681	Sub1	Activated RNA polymerase II transcriptional coactivator p15	P11031	0.12446
25.7763	25.9522	25.7753	25.4206	25.8894	25.998	25.9169	25.6779	0.0508404	0.289234	Sucla2	Succinyl-CoA ligase [ADP-forming] subunit beta, mitochondrial	Q9Z2I9	-0.139447
24.431	24.3384	24.1848	24.6858	24.8451	24.1282	24.8238	24.7109	0.337766	0.390443	Suclg1	Succinyl-CoA ligase [ADP/GDP-forming] subunit alpha, mitochondrial	Q9WUM5	-0.216985
23.7751	23.6973	23.4331	23.4791	23.4391	23.1505	23.5974	23.7187	0.575661	0.636377	Suclg2	Succinyl-CoA ligase [GDP-forming] subunit beta, mitochondrial	Q9Z2I8-2	0.119735
24.6447	24.5606	24.4859	24.4292	24.6522	24.6225	24.7184	24.6469	0.10373	0.360531	Sugt1	Suppressor of G2 allele of SKP1 homolog	Q9CX34	-0.129865
23.002	22.301	22.8348	22.7282	23.136	22.6485	23.3354	22.9131	0.0392867	0.1564	Sun2	SUN domain-containing protein 2	Q8BJS4-3	-0.291712
26.3206	26.3596	26.326	26.0764	26.5771	26.3298	26.4513	26.448	0.127359	0.288038	Supt16h	FACT complex subunit SPT16	Q920B9	-0.180885
23.7853	23.682	23.5072	23.4078	23.6666	23.418	23.4773	23.29	0.0715859	0.325617	Supt5h	Transcription elongation factor SPT5	O55201	0.132612
23.5261	24.0737	24.1655	23.9202	23.2631	23.2631	24.1723	23.9465	0.27451	0.334497	Surf4	Surfeit locus protein 4	Q64310	0.260102
24.6162	24.2892	24.0464	23.9285	24.1832	24.3871	24.1517	24.3367	0.815059	0.864583	Sv2a	Synaptic vesicle glycoprotein 2A	Q9JIS5	-0.04462
22.961	22.7976	22.3973	22.9443	22.7236	22.5641	23.209	23.1111	0.643176	0.678201	Syap1	Synapse-associated protein 1	Q9D5V6	-0.126863
21.6773	21.2395	22.6695	22.3281	22.3465	20.3188	22.3571	22.1843	0.626746	0.634347	Sympk	Symplekin	Q80X82	0.176923
27.5355	27.5286	27.2661	27.3749	27.4765	27.3573	27.3929	27.4785	0.99999	0.999835	Syn1	Synapsin-1	O88935	0
25.7854	26.0204	25.743	25.754	25.7464	25.812	25.2966	25.8285	0.265027	0.4063	Syn2	Synapsin-2	Q64332	0.15482
21.631	22.0932	22.3808	22.5597	21.515	21.6044	22.1839	21.4994	0.117676	0.159032	Syn3	Synapsin-3	Q8JZP2	0.465468
28.8054	28.8391	28.7641	28.6906	28.8474	28.792	28.7272	28.7656	0.79955	0.940054	Syncrip	Heterogeneous nuclear ribonucleoprotein Q	Q7TMK9-2	-0.0082825
23.2132	22.8108	23.0555	23.0728	23.2959	23.6048	23.2177	23.1897	0.186065	0.259344	Syne2	Nesprin-2	Q6ZWQ0	-0.288947
24.8328	25.0317	24.7779	24.7708	24.7018	24.737	24.6944	24.6839	0.057899	0.282911	Synj1	Synaptojanin-1	Q8CHC4	0.149033
22.6355	22.8686	22.5675	22.7077	22.7366	22.5931	22.7744	22.9875	0.571844	0.69628	Synrg	Synergin gamma	Q5SV85-2	-0.0781
26.5483	26.6378	26.4843	26.5196	26.7083	26.5463	26.3577	26.4906	0.755482	0.887257	Syt1	Synaptotagmin-1	P46096	0.0217825
				23.3778		22.8499	23.0231	ND	ND	Syt2	Synaptotagmin-2	P46097	-23.0836
24.865	24.8144	24.8571	25.0094	24.8824	25.0584	24.9197	25.1857	0.0948707	0.364384	Tagln2	Transgelin-2	Q9WVA4	-0.12507
26.5349	26.3232	26.5677	26.7656	26.6837	26.3231	26.7483	26.7573	0.201378	0.537024	Tagln3	Transgelin-3	Q9R1Q8	-0.08026
27.2678	27.2277	27.1798	26.989	27.5189	27.3336	27.2096	27.3041	0.0747416	0.262239	Taldo1	Transaldolase	Q93092	-0.175478
22.4352	22.1149	22.3139	21.9147	22.4089	22.095	22.3633	22.4869	0.39085	0.503772	Taok1	Serine/threonine-protein kinase TAO1	Q5F2E8	-0.143848
28.1491	27.9048	27.9329	27.928	27.9758	27.8651	27.8688	27.9723	0.284997	0.645057	Tardbp	TAR DNA-binding protein 43	Q921F2	0.0582025
25.2864	25.3439	25.4043	25.3327	25.2312	24.9163	24.677	25.2969	0.156132	0.219013	Tars	Threonine--tRNA ligase, cytoplasmic	Q9D0R2	0.31146
				21.19	21.1788	21.5657	21.4967	ND	ND	Tbc1d10b	TBC1 domain family member 10B	Q8BHL3	-21.3578
23.0698	23.2598	23.0058	23.3265	23.2188	23.7012	23.4886	23.0241	0.365163	0.42984	Tbc1d24	TBC1 domain family member 24	Q3UUG6-2	-0.19267
25.7762	25.8313	24.7456	25.2604	25.2631	25.1028	24.9553	25.0181	0.213277	0.266243	Tbca	Tubulin-specific chaperone A	P48428	0.318555
24.9265	24.86	24.9549	25.0815	25.1648	25.247	25.0336	25.207	0.0566403	0.212679	Tbcb	Tubulin-folding cofactor B	Q9D1E6	-0.207372
23.5649	23.8142	23.6715	23.5114	23.8317	23.6935	23.5186	23.7809	0.614103	0.746694	Tbcd	Tubulin-specific chaperone D	Q8BYA0	-0.06567
22.9636	22.6264	22.8578	22.5099	23.0784	23.2145	23.1134	23.2446	0.0601455	0.125505	Tbl1xr1	F-box-like/WD repeat-containing protein TBL1XR1	Q8BHJ5	-0.423305
22.0593	21.882	22.1695	22.2354	22.76	22.2456	22.3547	22.5675	0.0360038	0.104706	Tbl2	Transducin beta-like protein 2	Q9R099	-0.395415
24.9554	25.0812	25.3784	25.4042	25.6479	25.3197	25.3442	25.555	0.188295	0.273635	Tcea1	Transcription elongation factor A protein 1	P10711	-0.26192
24.9501	24.8922	24.8669	24.8469	24.8831	25.0735	25.1114	25.159	0.135575	0.313753	Tceb1	Transcription elongation factor B polypeptide 1	P83940	-0.167685
24.9983	24.9647	25.2418	25.0946	25.5937	25.4941	25.5457	25.6441	0.00471835	0.0336774	Tceb2	Transcription elongation factor B polypeptide 2	P62869	-0.49452
24.9435	24.7852	24.2607	24.6894	24.9458	24.4774	24.8782	24.8015	0.619731	0.681661	Tcerg1	Transcription elongation regulator 1	Q8CGF7-2	-0.106043
28.0733	27.7836	28.1582	28.1691	28.1012	28.4484	28.0871	28.1284	0.466136	0.543401	Tcp1	T-complex protein 1 subunit alpha	P11983	-0.145227
22.4109	22.5626	22.3332	22.5529	22.9603	22.7535	22.6702	22.7988	0.0246954	0.103111	Tdrkh	Tudor and KH domain-containing protein	Q80VL1	-0.33081
20.7955	20.8691	21.0218	20.7278					ND	ND	Tecpr1	Tectonin beta-propeller repeat-containing protein 1	Q80VP0	20.8536
27.4032	27.1358	27.1355	27.0909	27.676	27.3271	27.7367	27.3359	0.0385842	0.13	Tf	Serotransferrin	Q921I1	-0.327585
24.7703	24.7733	24.9213	24.9402	25.2242	24.7477	25.0607	24.9482	0.27946	0.429812	Tfrc	Transferrin receptor protein 1	Q62351	-0.143915
23.2175	23.3024	22.2998	22.554	22.7694	23.3068	22.461	22.6794	0.797792	0.862198	Thoc2	THO complex subunit 2	B1AZI6	0.039265
21.5715	21.9367	22.2527	21.9323					ND	ND	Thoc6	THO complex subunit 6 homolog	Q5U4D9	21.9233
25.6407	25.6934	25.4963	25.5487	25.6403	25.6247	25.4933	25.7638	0.603858	0.808872	Thop1	Thimet oligopeptidase	Q8C1A5	-0.0357225
25.2225	25.3004	25.3557	25.3011	25.9298	25.3074	25.7286	25.7287	0.0782611	0.155839	Thrap3	Thyroid hormone receptor-associated protein 3	Q569Z6	-0.378667
25.5069	24.876	25.2394	26.1058	26.0968	25.819	25.3739	25.8418	0.275083	0.288881	Thy1	Thy-1 membrane glycoprotein	P01831	-0.350818
24.3198	24.1595	23.976	24.2318	24.4196	24.3244	24.2085	24.3573	0.0125152	0.212143	Tia1	Nucleolysin TIA-1	P52912	-0.155715
25.0015	23.7915	23.3791	22.9346	24.2751	23.7513	24.0445	23.98	0.589335	0.582007	Timm13	Mitochondrial import inner membrane translocase subunit Tim13	P62075	-0.23605
25.106	24.8867	24.7018	24.7009	25.0398	24.8205	24.9665	24.863	0.442812	0.645115	Timm50	Mitochondrial import inner membrane translocase subunit TIM50	Q9D880	-0.0735525
23.3549	23.3173	23.2386	23.1589	23.7173	22.7712	23.6903	23.7712	0.460327	0.489761	Tiprl	TIP41-like protein	Q8BH58	-0.220098
23.497	23.5387	23.4784	23.5473	23.9122	23.3519	23.7086	23.6251	0.369455	0.503302	Tjp1	Tight junction protein ZO-1	P39447	-0.134095
21.4724	21.7628	21.7386	21.7142	21.4358	21.2094	21.334	21.71	0.163656	0.26286	Tjp2	Tight junction protein ZO-2	Q9Z0U1	0.2497
29.3229	29.4133	29.369	29.2913	29.6241	29.4366	29.6202	29.5289	0.0456241	0.197796	Tkt	Transketolase	P40142	-0.203335
25.5689	25.9604	25.8239	25.9481	25.9288	25.5823	25.9172	25.9923	0.85733	0.89872	Tln1	Talin-1	P26039	-0.029875
22.3799	22.6114	22.6063	22.8478	22.5582	22.5608	22.4961	22.5787	0.546176	0.722979	Tln2	Talin-2	Q71LX4	0.0628775
22.9633	23.0918	23.1079	23.0234	23.4083	23.2471	23.118	23.3556	0.0912226	0.212106	Tm9sf2	Transmembrane 9 superfamily member 2	P58021	-0.235625
	23.1075	23.7763	23.8793					ND	ND	Tma7	Translation machinery-associated protein 7	Q8K003	23.5877
24.9372	25.5467	24.6733	24.8572	24.9645	24.9615	24.6954	24.7524	0.349783	0.456505	Tmed10	Transmembrane emp24 domain-containing protein 10	Q9D1D4	0.16015
23.1546	23.2279	23.6601	23.4427	23.5498	23.159	23.8731	23.4333	0.301962	0.463351	Tmed2	Transmembrane emp24 domain-containing protein 2	Q9R0Q3	-0.132493
24.6372	24.8055	25.0525	24.725	24.7935	24.5092	24.869	24.6957	0.435341	0.61548	Tmed9	Transmembrane emp24 domain-containing protein 9	Q99KF1	0.0881625
24.0406	23.6771	23.7582	23.8522	23.7681	23.7056	23.909	23.9617	0.96871	0.977258	Tmem33	Transmembrane protein 33	Q9CR67	-0.0040725
22.1683	21.8788	22.7074	21.5501	20.8737	22.2082	21.8765	21.6638	0.354666	0.340075	Tmem35	Transmembrane protein 35	Q9D328	0.420617
23.0907	22.6985	23.2689	22.9552	23.277	23.1441	23.1843	23.576	0.154225	0.228858	Tmem43	Transmembrane protein 43	Q9DBS1	-0.292052
24.5264	24.1695	24.7808	24.4972	23.2375	24.1237	23.6953	23.62	0.0566642	0.10764	Tmod2	Tropomodulin-2	Q9JKK7	0.824368
27.484	27.5983	27.4619	27.1306	27.8543	27.6343	27.7118	27.7267	0.075226	0.167398	Tmpo	Lamina-associated polypeptide 2, isoforms alpha/zeta	Q61033	-0.313062
26.5165	26.3022	26.5516	26.3366	26.7407	26.5576	26.7127	26.7751	0.0201163	0.1305	Tmpo	Lamina-associated polypeptide 2, isoforms beta/delta/epsilon/gamma	Q61029	-0.269815
23.9585	24.2068	23.8669	24.2046	23.8872	24.2145	24.2867	24.1692	0.53347	0.672412	Tmx2	Thioredoxin-related transmembrane protein 2	Q9D710	-0.08022
28.0094	27.8864	28.0002	28.0651	28.449	28.4904	28.4195	28.2622	0.0156935	0.101091	Tnc	Tenascin	Q80YX1	-0.415007
22.5154	22.788	23.2146	22.3357	20.7693	23.3991	22.1226	22.0944	0.314784	0.276623	Tnfaip8	Tumor necrosis factor alpha-induced protein 8	Q921Z5	0.617068
25.0118	24.8937	25.034	25.0298	25.1809	24.9348	24.9316	25.1209	0.448354	0.734916	Tnik	Traf2 and NCK-interacting protein kinase	P83510	-0.0497
24.6693	24.6326	24.7927	24.78	24.7069	24.9045	24.6546	24.7683	0.673178	0.814807	Tnpo1	Transportin-1	Q8BFY9-2	-0.0399175
23.7969	24.0488	23.916	24.0168	23.7032	24.096	23.6337	23.9568	0.251749	0.511623	Tnpo2	Transportin-2	Q99LG2	0.0971875
23.8934	23.9171	23.6287	23.7183	23.226	23.9263	23.7227	23.5064	0.337719	0.408924	Tnpo3	Transportin-3	Q6P2B1	0.193998
24.5749	24.3171	24.6539	24.76	24.1988	23.8847	24.4033	24.0655	0.0183074	0.0997674	Tomm22	Mitochondrial import receptor subunit TOM22 homolog	Q9CPQ3	0.438422
25.5041	25.4646	25.4671	25.3161	25.4721	25.2335	25.2559	25.36	0.209068	0.463468	Tomm40	Mitochondrial import receptor subunit TOM40 homolog	Q9QYA2	0.107605
25.302	25.3994	25.5547	25.3912	25.3893	25.3055	25.5085	25.5587	0.665975	0.848452	Tomm70a	Mitochondrial import receptor subunit TOM70	Q9CZW5	-0.028675
26.1035	26.2191	26.1373	26.1981	26.5367	26.113	26.4906	26.537	0.128087	0.229298	Top1	DNA topoisomerase 1	Q04750	-0.25482
23.9464	24.0839	24.0197	24.6558	23.7985	23.7986	24.4691	24.0971	0.56933	0.619103	Top2a	DNA topoisomerase 2-alpha	Q01320	0.13563
27.7064	27.4096	27.2881	27.964	27.6812	27.359	27.4072	27.4221	0.450527	0.561141	Top2b	DNA topoisomerase 2-beta	Q64511	0.124615
26.1284	26.1123	25.9586	26.4589	26.1789	26.1013	26.1924	26.166	0.966955	0.976692	Tp53bp1	Tumor suppressor p53-binding protein 1	P70399	0.00491
28.914	28.487	28.6217	28.5201	29.2592	28.8932	28.9046	28.8593	0.000855817	0.0645	Tpi1	Triosephosphate isomerase	P17751	-0.343358
27.254	27.0447	27.4394	27.1248	27.3767	27.3945	27.545	27.563	0.0547044	0.167905	Tpm3	Tropomyosin alpha-3 chain	P21107-2	-0.25408
26.2321	25.8826	26.5077	26.0022	26.1848	26.5562	26.3652	26.1589	0.444117	0.515971	Tpm4	Tropomyosin alpha-4 chain	Q6IRU2	-0.160132
25.9856	26.0874	25.8526	25.9418	26.2304	25.9091	26.1288	25.8688	0.595122	0.735067	Tpp2	Tripeptidyl-peptidase 2	Q64514-2	-0.06739
25.2854	25.4209	25.388	25.1192	25.7829	25.4372	25.6735	25.7323	0.074273	0.158335	Tpr	Nucleoprotein TPR	F6ZDS4	-0.353143
26.821	27.2712	27.3485	27.1899	27.5816	27.5242	27.6765	27.6597	0.0272301	0.11308	Tpt1	Translationally-controlled tumor protein	P63028	-0.45284
26.1643	25.9055	26.2469	26.2152	26.7764	26.7754	26.7279	26.7412	0.00561218	0.0231429	Tra2b	Transformer-2 protein homolog beta	P62996	-0.62228
23.3228	23.6369	23.5072	23.3681	23.9078	23.4664	23.5519	23.6866	0.321696	0.400461	Trap1	Heat shock protein 75 kDa, mitochondrial	Q9CQN1	-0.194393
23.5863	23.5774	23.4478	23.4144	23.432	23.3469	23.4791	23.6578	0.811268	0.88512	Trappc3	Trafficking protein particle complex subunit 3	O55013	0.0275475
25.2951	25.2369	24.3505	24.6556	25.5142	25.1903	24.447	24.9568	0.156563	0.370473	Trim2	Tripartite motif-containing protein 2	Q9ESN6	-0.142535
28.7334	28.552	28.6035	28.4621	28.6283	28.6243	28.5499	28.5677	0.930022	0.96837	Trim28	Transcription intermediary factor 1-beta	Q62318	-0.00479
23.1948	22.7061	22.4692	22.6052	22.5407	22.6908	22.8415	22.7164	0.844838	0.882022	Trim3	Tripartite motif-containing protein 3	Q9R1R2	0.046485
21.8206	22.4472	21.8174	21.6229	22.5124	22.6997	21.3187	22.5105	0.357694	0.365285	Trio	Triple functional domain protein	Q0KL02-3	-0.333305
22.5097	22.6263	22.7513	22.4384	22.7461	22.6631	22.9108	22.9641	0.104287	0.218585	Trip12	E3 ubiquitin-protein ligase TRIP12	G5E870	-0.239585
23.5226	23.9762	24.1668	23.2974	23.1219	23.6625	23.4795	23.8572	0.490829	0.512668	Trmt112	Multifunctional methyltransferase subunit TRM112-like protein	Q9DCG9	0.210482
21.254	21.2365		21.4487					ND	ND	Trmt2a	tRNA (uracil-5-)-methyltransferase homolog A	Q8BNV1	21.3131
23.0661	23.4499	23.1331	23.2726	23.295	23.4289	23.3707	23.6112	0.0830102	0.240833	Trnt1	CCA tRNA nucleotidyltransferase 1, mitochondrial	Q8K1J6	-0.19604
23.1674	23.0704	24.1252	22.9239	22.5701	24.0472	22.3777	22.2807	0.435644	0.387363	Trove2	60 kDa SS-A/Ro ribonucleoprotein	O08848	0.502802
				20.5775	20.931		20.6006	ND	ND	Trrap	Transformation/transcription domain-associated protein	Q80YV3	-20.703
23.8324	24.0278	23.7981	23.5169	23.7506	23.7484	23.4957	23.6687	0.312378	0.479969	Tsfm	Elongation factor Ts, mitochondrial	Q9CZR8	0.127927
24.3056	24.118	23.4098	23.9674	24.1865	23.6469	23.9159	23.9298	0.889984	0.911337	Tsg101	Tumor susceptibility gene 101 protein	Q61187	0.030395
26.9049	26.8943	26.9555	26.9854	27.0913	27.1184	27.0099	27.1151	0.0275356	0.251207	Tsn	Translin	Q62348	-0.148643
25.2302	25.2685	24.8907	25.026	25.1338	25.003	25.345	25.106	0.797973	0.857352	Tsnax	Translin-associated protein X	Q9QZE7	-0.0430925
25.6121	25.4851	25.3959	25.3467	25.7412	25.6621	25.4278	25.6077	0.0519716	0.278222	Tst	Thiosulfate sulfurtransferase	P52196	-0.14976
23.7049	23.9041	23.6758	23.6256	23.7293	22.4612	23.6365	24.1642	0.625961	0.618138	Ttll12	Tubulin--tyrosine ligase-like protein 12	Q3UDE2	0.229783
33.1131	33.0735	33.3211	33.4338	33.6265	33.5723	33.6807	33.7452	0.00357953	0.0737143	Tuba1a	Tubulin alpha-1A chain	P68369	-0.420837
29.1915	28.61	29.4349	29.7345	26.4939	29.536	27.5419	27.3798	0.166345	0.147635	Tuba1b	Tubulin alpha-1B chain	P05213	1.50483
26.3138	26.2503		26.1391					ND	ND	Tubal3	Tubulin alpha chain-like 3	Q3UX10	26.2344
32.6861	32.7605	32.3582	32.4702	32.4762	32.3288	32.5038	32.3993	0.326787	0.463814	Tubb2b	Tubulin beta-2B chain	Q9CWF2	0.141728
29.2912	29.5814	29.6301	29.2641	29.2766	29.5056	29.4379	29.5678	0.963537	0.973734	Tubb3	Tubulin beta-3 chain	Q9ERD7	-0.005265
26.5802	26.4043	26.6102	26.904	27.3079	27.1841	26.9403	27.003	0.0590505	0.102479	Tubb4a	Tubulin beta-4A chain	Q9D6F9	-0.48418
33.0009	32.9657	32.775	32.8017	32.8489	32.7778	32.9103	32.8704	0.699641	0.841162	Tubb4b	Tubulin beta-4B chain	P68372	0.0339875
30.5956	30.6405	30.6384	30.5812	30.5295	30.5904	30.2868	30.2966	0.0906527	0.26044	Tubb5	Tubulin beta-5 chain	P99024	0.18808
23.6631	23.8323	23.5786	23.9817	23.6778	23.6895	23.512	23.6944	0.157172	0.401082	Tubg1;Tubg2	Tubulin gamma-1 chain;Tubulin gamma-2 chain	P83887	0.120527
26.6672	26.9586	26.8134	26.6565	27.1301	26.9862	26.8395	27.0861	0.146104	0.259471	Tufm	Elongation factor Tu, mitochondrial	Q8BFR5	-0.236552
25.0161	24.9976	24.8936	24.8509	25.2079	25.233	25.0253	24.9779	0.00702916	0.175855	Twf1	Twinfilin-1	Q91YR1	-0.17147
22.3184	22.2986	22.5957	22.0375	21.3958	23.2176	21.1505	21.4685	0.393446	0.35998	Twf2	Twinfilin-2	Q9Z0P5	0.50449
21.6775	21.6553	21.5152	21.7636	22.0944	21.8065	22.0912	22.2875	0.0216392	0.114222	Txlna	Alpha-taxilin	Q6PAM1	-0.416987
26.4425	26.3874	26.3116	26.8327	26.1726	26.9399	27.0174	26.9523	0.297995	0.339557	Txn	Thioredoxin	P10639	-0.277023
22.7849	23.1238	23.3584	23.4266	23.7921	23.4707	23.5939	23.8554	0.0609408	0.1044	Txndc12	Thioredoxin domain-containing protein 12	Q9CQU0	-0.504617
24.6432	24.5955	24.4315	24.7032	24.6523	24.5499	24.6278	24.6931	0.538776	0.787555	Txndc5	Thioredoxin domain-containing protein 5	Q91W90	-0.03746
27.0844	27.1167	27.1738	27.146	27.0682	27.0885	27.0019	27.2398	0.613719	0.834547	Txnl1	Thioredoxin-like protein 1	Q8CDN6	0.03061
	20.9685	21.2543	21.0865					ND	ND	Txnl4a	Thioredoxin-like protein 4A	P83877	21.1031
26.1199	25.9906	26.0503	26.1083	26.0273	26.1973	25.8987	26.0295	0.740792	0.864961	Txnrd1	Thioredoxin reductase 1, cytoplasmic	Q9JMH6-2	0.029075
23.6938	23.855	23.318	23.2797	23.5111	22.9229	23.8926	24.1136	0.865571	0.881739	U2af1	Splicing factor U2AF 35 kDa subunit	Q9D883	-0.0734375
27.6237	27.5504	27.5845	27.2153	27.4444	27.3364	27.2357	27.4062	0.318661	0.463783	U2af2	Splicing factor U2AF 65 kDa subunit	P26369	0.137792
24.2975	24.0876	23.8628	23.5397	23.1689	24.0803	23.9891	23.4326	0.402685	0.408577	U2surp	U2 snRNP-associated SURP motif-containing protein	Q6NV83-2	0.279135
29.9712	30.0165	30.061	30.0303	30.218	29.9968	30.101	30.1262	0.210209	0.509769	Uba1	Ubiquitin-like modifier-activating enzyme 1	Q02053	-0.0907825
26.8391	26.7269	26.8416	26.5922	26.7622	26.7964	26.6615	26.7394	0.89954	0.942797	Uba2	SUMO-activating enzyme subunit 2	Q9Z1F9	0.010055
24.2578	24.2014	24.4723	24.2795	24.3251	24.244	24.2537	24.1584	0.461036	0.703165	Uba3	NEDD8-activating enzyme E1 catalytic subunit	Q8C878	0.0574125
22.8339	22.7404	22.9629	23.1373	23.1696	23.113	23.0636	23.386	0.0221034	0.143756	Uba5	Ubiquitin-like modifier-activating enzyme 5	Q8VE47	-0.264402
23.7029	23.805	23.022	23.5247	23.4047	23.2743	23.3977	23.7423	0.800265	0.841279	Uba6	Ubiquitin-like modifier-activating enzyme 6	Q8C7R4	0.058895
22.561	22.8039	22.4938	22.9252	22.4358	22.5522	22.8831	22.6985	0.744783	0.814624	Ubap2	Ubiquitin-associated protein 2	Q91VX2	0.0535925
24.8984	24.9888	24.6779	24.9341	25.1064	24.684	25.0933	25.1641	0.439991	0.539441	Ubap2l	Ubiquitin-associated protein 2-like	Q80X50	-0.137152
24.7766	25.1215	24.9054	24.9664	25.3585	25.1531	25.5552	25.2462	0.0737496	0.156414	Ube2i	SUMO-conjugating enzyme UBC9	P63280	-0.385763
25.6584	25.8289	25.5172	25.3517	25.8022	25.6343	25.5796	25.6105	0.532876	0.698342	Ube2k	Ubiquitin-conjugating enzyme E2 K	P61087	-0.06762
25.8326	26.1532	26.4925	26.0762	26.0774	26.0468	25.1807	25.6947	0.327787	0.324642	Ube2l3	Ubiquitin-conjugating enzyme E2 L3	P68037	0.388747
25.4109	25.6532	25.2724	25.371	25.6524	25.5073	25.2389	25.5038	0.610997	0.775169	Ube2m	NEDD8-conjugating enzyme Ubc12	P61082	-0.0487175
27.2243	27.1314	27.2894	27.4692	27.3163	27.3248	27.1114	27.3339	0.942622	0.963401	Ube2n	Ubiquitin-conjugating enzyme E2 N	P61089	0.0069775
25.1191	25.381	25.4113	25.2054	25.0379	25.4849	25.3013	25.4318	0.691585	0.835368	Ube2o	E2/E3 hybrid ubiquitin-protein ligase UBE2O	Q6ZPJ3	-0.0347725
26.0418	26.1867	25.8547	26.0084	25.5204	25.4896	24.7196	25.9333	0.0696502	0.104693	Ube2v2	Ubiquitin-conjugating enzyme E2 variant 2	Q9D2M8	0.607158
24.4224	24.2765	24.4476	24.4485	24.462	24.4859	24.6048	24.6265	0.0291729	0.260539	Ube3a	Ubiquitin-protein ligase E3A	O08759	-0.146038
23.346	25.0867	22.9996	23.7772	24.542	24.4678	24.6592	24.6426	0.213426	0.189018	Ube4a	Ubiquitin conjugation factor E4 A	E9Q735	-0.775512
23.5667	23.8192	23.6666	23.9264	24.2971	24.2611	23.9946	24.0234	0.056158	0.126792	Ube4b	Ubiquitin conjugation factor E4 B	Q9ES00	-0.39931
25.2024	24.9979	25.1542	24.6936	24.6287	24.9144	24.8757	25.2787	0.745032	0.780486	Ubqln1	Ubiquilin-1	Q8R317-2	0.0876525
26.5386	26.6823	26.3975	26.4938	26.3884	26.415	26.5348	26.5584	0.605553	0.765726	Ubqln2	Ubiquilin-2	Q9QZM0	0.0539025
23.6864	23.4259	23.1414	23.5318	22.3361	23.6554	22.5916	23.4188	0.28226	0.276845	Ubqln4	Ubiquilin-4	Q99NB8	0.445885
24.9737	24.8114	24.5952	24.9441	24.8489	24.9799	24.8338	24.6129	0.93223	0.946824	Ubr4	E3 ubiquitin-protein ligase UBR4	A2AN08-3	0.01222
25.2383	24.7289	25.0533	24.8856	25.6642	25.3072	25.3507	25.3445	0.00469156	0.072	Ubtf	Nucleolar transcription factor 1	P25976-2	-0.440102
24.4122	24.5873	24.434	24.1881	24.5769	24.1893	24.1408	24.2147	0.414274	0.538434	Ubxn1	UBX domain-containing protein 1	Q922Y1	0.124955
22.4677	22.8141	22.5698	22.9123	22.8558	22.8002	22.2649	22.7833	0.925527	0.940646	Ubxn4	UBX domain-containing protein 4	Q8VCH8	0.0149325
22.5963	21.8581	22.2096	22.3259	21.4993	21.0942	21.8403	21.9181	0.0306822	0.0846154	Ubxn6	UBX domain-containing protein 6	Q99PL6-2	0.659515
23.1145	23.1807	22.8189	22.7116	23.4606	23.0859	23.0239	23.0059	0.153089	0.29788	Ubxn7	UBX domain-containing protein 7	Q6P5G6	-0.187635
27.1878	27.0923	27.9282	28.4706	27.7698	27.7551	28.0042	28.1821	0.332297	0.370444	Uchl1	Ubiquitin carboxyl-terminal hydrolase isozyme L1	Q9R0P9	-0.258033
25.2098	25.0428	25.4442	25.1495	25.1992	25.5253	25.1713	25.5699	0.452553	0.529549	Uchl3;Uchl4	Ubiquitin carboxyl-terminal hydrolase isozyme L3;Ubiquitin carboxyl-terminal hydrolase isozyme L4	Q9JKB1	-0.15486
23.7524	23.7383	24.1451	24.2402	24.2202	24.1402	24.393	24.3017	0.0471167	0.156032	Uchl5	Ubiquitin carboxyl-terminal hydrolase isozyme L5	Q9WUP7-2	-0.294783
22.7155	22.4196	22.6528	22.6139	22.7502	22.6788	22.5661	22.5929	0.579331	0.770591	Ufd1l	Ubiquitin fusion degradation protein 1 homolog	P70362	-0.04654
24.9998	24.884	24.5619	24.9506	25.136	24.8655	24.9736	24.6754	0.688409	0.774932	Uggt1	UDP-glucose:glycoprotein glucosyltransferase 1	Q6P5E4	-0.0635375
24.6898	24.4984	24.0865	24.755	23.9459	24.5222	23.4654	23.4065	0.0966804	0.115022	Ugp2	UTP--glucose-1-phosphate uridylyltransferase	Q91ZJ5-2	0.672438
22.45	22.4653	21.9638	22.2995	22.6243	22.317	23.2661	22.992	0.209421	0.215526	Uhrf1	E3 ubiquitin-protein ligase UHRF1	Q8VDF2-2	-0.50521
21.8602	22.1508	22.0305	21.9469	22.4738	22.3808	21.9166	22.3278	0.166232	0.243039	Unc119b	Protein unc-119 homolog B	Q8C4B4	-0.277677
25.4743	25.9665	25.5927	25.5989	25.8374	25.6327	25.5675	25.6866	0.883783	0.91413	Upf1	Regulator of nonsense transcripts 1	Q9EPU0-2	-0.022925
24.8676	24.9149	25.4135	24.9546	25.2353	25.4372	25.6125	25.4169	0.0118417	0.100941	Uqcr10	Cytochrome b-c1 complex subunit 9	Q8R1I1	-0.387822
24.2216	23.8494	24.6088	24.4492	24.9869	24.749	24.6346	24.9116	0.0690849	0.106434	Uqcrb	Cytochrome b-c1 complex subunit 7	Q9D855	-0.538305
28.5213	28.4703	28.333	28.4264	28.3738	28.4599	28.3314	28.4191	0.323249	0.742957	Uqcrc1	Cytochrome b-c1 complex subunit 1, mitochondrial	Q9CZ13	0.0416675
27.3573	27.1873	27.1711	27.388	27.6888	27.4737	27.4413	27.4268	0.0385637	0.170061	Uqcrc2	Cytochrome b-c1 complex subunit 2, mitochondrial	Q9DB77	-0.231725
26.3254	26.473	26.0339	25.8577	25.9533	26.2878	26.1047	26.0483	0.599973	0.723256	Uqcrfs1	Cytochrome b-c1 complex subunit Rieske, mitochondrial;Cytochrome b-c1 complex subunit 11	Q9CR68	0.0739725
23.2234	23.9112	23.3081	22.9721	22.8834	23.0597	23.7959	23.0501	0.623259	0.643745	Urod	Uroporphyrinogen decarboxylase	P70697	0.156482
25.7477	25.6813	25.7346	25.831	25.6579	25.4888	25.6336	25.7415	0.0177727	0.29829	Uso1	General vesicular transport factor p115	Q9Z1Z0	0.118182
24.0627	24.0747	23.4371	23.4091	23.7173	23.5725	23.2719	23.552	0.214293	0.31637	Usp10	Ubiquitin carboxyl-terminal hydrolase 10	P52479	0.217455
25.6858	25.7552	25.9223	25.9213	25.7434	25.9268	26.0033	25.7222	0.750041	0.870818	Usp14	Ubiquitin carboxyl-terminal hydrolase 14	Q9JMA1	-0.0277625
22.6712	22.1646	22.4252	22.3058	22.2755	22.4308	22.1602	22.0971	0.373102	0.484012	Usp24	Ubiquitin carboxyl-terminal hydrolase 24	B1AY13	0.150795
21.8094	22.5956	21.9332	21.9607	21.7177	22.9415	21.5665	22.0086	0.920198	0.939969	Usp39	U4/U6.U5 tri-snRNP-associated protein 2	Q3TIX9	0.0161325
23.085	22.516	21.7649	22.5139	21.7918	22.5461	22.3655	21.6804	0.443796	0.410154	Usp4	Ubiquitin carboxyl-terminal hydrolase 4	P35123	0.374002
21.9588	22.158	21.806	22.0175	22.3948	22.2301	22.079	22.1922	0.0538944	0.177694	Usp47	Ubiquitin carboxyl-terminal hydrolase 47	Q8BY87-2	-0.23898
27.6543	27.5445	27.5343	27.5004	27.7445	27.571	27.4855	27.5549	0.376349	0.794021	Usp5	Ubiquitin carboxyl-terminal hydrolase 5	P56399	-0.03056
25.0775	25.315	25.0222	24.9962	24.7343	24.9321	24.9046	24.8766	0.0427356	0.166477	Usp7	Ubiquitin carboxyl-terminal hydrolase 7	Q6A4J8	0.240815
25.7619	25.5384	25.5807	25.7518	25.7439	25.6083	25.8417	25.7633	0.286272	0.56828	Usp9x	Probable ubiquitin carboxyl-terminal hydrolase FAF-X	P70398	-0.081095
22.0517	22.2213	22.3947	22.5142	22.6993	22.1351	22.29	22.5892	0.505521	0.582329	Vac14	Protein VAC14 homolog	Q80WQ2	-0.13291
27.1265	27.2363	26.7543	26.6103	26.9731	26.9187	26.7358	26.8601	0.651696	0.767405	Vamp2	Vesicle-associated membrane protein 2	P63044	0.0599375
25.6643	25.5971	25.7681	25.9429	26.676	26.4042	26.2991	26.4682	0.00883156	0.04275	Vapa	Vesicle-associated membrane protein-associated protein A	Q9WV55	-0.718745
23.0667	23.9126	23.7678	24.2003	24.2687	23.6153	24.1674	24.4444	0.300333	0.296985	Vapb	Vesicle-associated membrane protein-associated protein B	Q9QY76	-0.38709
26.9411	26.6923	26.9269	26.8913	27.1683	26.9138	27.0916	27.0553	0.00152639	0.142736	Vars	Valine--tRNA ligase	Q9Z1Q9	-0.194302
22.0953	22.0296	21.8828	22.2082	22.2615	21.6129	22.1557	22.286	0.879777	0.911926	Vasp	Vasodilator-stimulated phosphoprotein	P70460	-0.0250975
27.0174	27.0137	26.9475	27.2442	27.2708	27.1393	27.1524	27.2374	0.084715	0.312815	Vat1	Synaptic vesicle membrane protein VAT-1 homolog	Q62465	-0.14427
25.5604	25.3179	25.526	25.5645	24.9598	24.6432	24.3596	25.0794	0.0164824	0.0508235	Vat1l	Synaptic vesicle membrane protein VAT-1 homolog-like	Q80TB8	0.731693
25.1084	25.0482	25.0225	24.8697	24.8775	25.1487	25.1009	25.0981	0.681684	0.807539	Vbp1	Prefoldin subunit 3	P61759	-0.044085
25.5695	25.5998	25.6104	25.6868	25.7916	25.6405	25.7982	25.6092	0.270558	0.528548	Vcan	Versican core protein	Q62059-2	-0.093275
24.8715	24.8689	24.7432	24.7537	24.7589	24.5709	24.8265	24.8202	0.518293	0.697583	Vcl	Vinculin	Q64727	0.0652275
30.1873	30.1864	30.1855	30.0724	30.0711	30.2105	29.9078	30.0242	0.203401	0.46886	Vcp	Transitional endoplasmic reticulum ATPase	Q01853	0.10449
22.7266	22.0121	22.2339	22.0934	22.7773	22.5775	22.4801	22.6124	0.0646999	0.156216	Vcpip1	Deubiquitinating protein VCIP135	Q8CDG3	-0.345315
29.1095	29.043	28.8719	29.0796	29.2619	29.225	29.1519	29.2898	0.00480381	0.147099	Vdac1	Voltage-dependent anion-selective channel protein 1	Q60932-2	-0.206152
27.8171	27.6475	27.7991	27.7892	27.8428	27.6753	27.7519	27.7847	0.97927	0.99343	Vdac2	Voltage-dependent anion-selective channel protein 2	Q60930	-0.0004925
27.6965	27.6468	27.6485	27.5384	27.7695	27.8804	27.9147	27.793	0.0194967	0.16689	Vdac3	Voltage-dependent anion-selective channel protein 3	Q60931	-0.206878
30.5135	30.5697	30.7936	31.012	30.6273	30.6368	30.9471	30.8557	0.566219	0.773133	Vim	Vimentin	P20152	-0.04449
24.9613	24.2285	24.1986	24.2814	25.0106	24.9744	24.9214	24.9416	0.0464569	0.109966	Vps26b	Vacuolar protein sorting-associated protein 26B	Q8C0E2	-0.54458
24.3072	24.3095	24.3395	24.4463	24.5461	24.3617	24.4927	24.5321	0.0487784	0.300692	Vps28	Vacuolar protein sorting-associated protein 28 homolog	Q9D1C8	-0.13252
24.5038	23.8387	24.6778	24.7639	24.2915	23.8545	25.0286	24.9186	0.56072	0.692443	Vps29	Vacuolar protein sorting-associated protein 29	Q9QZ88	-0.077285
26.3041	26.3973	26.2047	26.2766	26.5424	26.5245	26.2842	26.4309	0.0204901	0.234163	Vps35	Vacuolar protein sorting-associated protein 35	Q9EQH3	-0.149807
21.8266	21.7754	21.5881	21.5541	21.522	21.978	21.5292	21.7709	0.917172	0.939297	Vps37b	Vacuolar protein sorting-associated protein 37B	Q8R0J7	-0.01398
22.2581	22.2652	22.2756	22.3856					ND	ND	Vps4a	Vacuolar protein sorting-associated protein 4A	Q8VEJ9	22.2961
21.4717	21.4814	21.302						ND	ND	Vps51	Vacuolar protein sorting-associated protein 51 homolog	Q3UVL4	21.4184
26.4913	25.9341	26.1875	26.4016	26.7077	26.5206	26.4905	26.7223	0.0209537	0.111132	Vsnl1	Visinin-like protein 1	P62761	-0.356658
24.3164	24.71	24.5123	24.4303	24.3344	24.658	23.9176	24.0853	0.182817	0.276923	Vta1	Vacuolar protein sorting-associated protein VTA1 homolog	Q9CR26	0.243415
				22.2415		22.5214	22.529	ND	ND	Vwa5a	von Willebrand factor A domain-containing protein 5A	Q99KC8	-22.4306
25.9148	25.9237	25.5701	25.4427	25.7955	25.7114	25.7313	25.8404	0.709254	0.792709	Wars	Tryptophan--tRNA ligase, cytoplasmic;T1-TrpRS;T2-TrpRS	P32921-2	-0.0568375
23.7633	23.9909	23.6881	23.3306	23.2103	23.3423	23.458	23.3565	0.107303	0.167954	Wasf1	Wiskott-Aldrich syndrome protein family member 1	Q8R5H6	0.351442
22.1392	21.5476	21.3035	20.9695	21.8028	22.3692	21.0211	21.1533	0.742666	0.773918	Wasl	Neural Wiskott-Aldrich syndrome protein	Q91YD9	-0.0966325
27.1994	27.4833	27.3037	27.4503	27.8105	27.4381	27.5499	27.548	0.205229	0.297013	Wdr1	WD repeat-containing protein 1	O88342	-0.22747
				21.7007	21.3349	21.0726	21.4327	ND	ND	Wdr11	WD repeat-containing protein 11	Q8K1X1	-21.3852
20.8709		20.7788	20.828					ND	ND	Wdr13	WD repeat-containing protein 13	Q91V09	20.8259
23.5145	23.6179	24.2053	23.7042	24.7736	24.1845	23.8517	23.8412	0.324227	0.315943	Wdr37	WD repeat-containing protein 37	Q8CBE3	-0.402293
21.1109		21.0678	21.3994					ND	ND	Wdr43	WD repeat-containing protein 43	Q6ZQL4	21.1927
22.4074	22.4903	22.3959	22.7095	22.7289	22.5584	22.292	22.6384	0.618122	0.767115	Wdr47	WD repeat-containing protein 47	Q8CGF6	-0.053605
21.8454	21.835	21.7592	22.1661	21.8091	22.2084	21.9001	22.1129	0.36325	0.539938	Wdr48	WD repeat-containing protein 48	Q8BH57	-0.106202
23.027	23.018	23.1662	23.063	23.4749	23.0999	23.3144	23.5593	0.0672127	0.167528	Wdr5	WD repeat-containing protein 5	P61965	-0.293573
21.7576	22.3703	21.8315	22.2518	21.3814	21.8351	22.0342	21.7035	0.173364	0.232221	Wdr6	WD repeat-containing protein 6	Q99ME2	0.31426
22.2285	22.6064	21.8657	22.8623	22.4672	21.8895	22.054	22.374	0.477467	0.513271	Wdr61	WD repeat-containing protein 61;WD repeat-containing protein 61, N-terminally processed	Q9ERF3	0.19459
25.0964	24.3234	24.4668	25.232	24.3867	24.5685	24.5002	24.3643	0.320169	0.339155	Wdr7	WD repeat-containing protein 7	Q920I9-2	0.324738
25.1623	24.6801	24.7585	24.6761	24.6324	25.1846	24.9072	24.694	0.879843	0.900816	Wdr77	Methylosome protein 50	Q99J09	-0.0352925
21.7286	22.1834	22.4956	22.3347	23.2017	22.4126	22.5786	22.8912	0.157246	0.165796	Wdr82	WD repeat-containing protein 82	Q8BFQ4	-0.585448
21.8881	22.2236	22.0351	22.4708	22.459	22.3068	22.4934	22.275	0.283663	0.360438	Whsc1	Histone-lysine N-methyltransferase NSD2	Q8BVE8	-0.22914
22.7832	23.0314	22.9638	22.8638	22.4212	22.9748	22.4348	22.6242	0.0586224	0.160176	Wibg	Partner of Y14 and mago	Q8CHP5-2	0.296813
22.4025	22.5793	22.4743	22.3954	22.7225	22.3861	22.7224	22.5908	0.302566	0.446201	Wnk2	Serine/threonine-protein kinase WNK2	Q3UH66-6	-0.142582
21.7332	21.594	21.6531	21.4885	22.1984	21.4318	21.961	22.2018	0.170444	0.221544	Xkr7	XK-related protein 7	Q5GH64	-0.331062
24.9675	25.614	25.3326	25.7017	24.8335	25.3933	24.7651	24.1835	0.149851	0.161463	Xpnpep1	Xaa-Pro aminopeptidase 1	Q6P1B1	0.610077
27.2159	27.226	27.4022	27.3541	27.1255	27.248	27.3089	27.1939	0.122951	0.501958	Xpo1	Exportin-1	Q6P5F9	0.0804225
24.57	24.4469	24.5795	24.3178	24.4001	24.5122	24.6268	24.585	0.598329	0.76478	Xpo5	Exportin-5	Q924C1	-0.0524525
24.2874	24.3966	24.3224	23.8589	24.5525	24.1681	24.2481	24.106	0.696421	0.793526	Xpo7	Exportin-7	Q9EPK7	-0.0523425
22.2448	22.2049	22.3828	22.1015	22.5418	22.1054	22.5104	22.4485	0.194058	0.35951	Xrcc5	X-ray repair cross-complementing protein 5	P27641	-0.168033
24.178	24.101	24.43	24.0692	24.1621	24.1948	24.2872	24.2637	0.68563	0.84014	Xrn2	5-3 exoribonuclease 2	Q9DBR1-2	-0.0323625
26.1321	25.9072	26.0404	25.9353	26.0763	25.9226	25.7634	25.8855	0.245796	0.525205	Yars	Tyrosine--tRNA ligase, cytoplasmic;Tyrosine--tRNA ligase, cytoplasmic, N-terminally processed	Q91WQ3	0.0917975
28.2974	28.4727	28.3852	28.1638	28.1851	28.0709	28.1352	28.371	0.361824	0.492493	Ybx1	Nuclease-sensitive element-binding protein 1	P62960	0.139238
23.7793	24.0568	23.5931	23.8874	24.0797	23.8567	23.9385	24.0434	0.310728	0.440127	Ybx3	Y-box-binding protein 3	Q9JKB3-2	-0.150413
				22.273	22.1355	22.1467		ND	ND	Ylpm1	YLP motif-containing protein 1	Q9R0I7	-22.1851
22.5164	22.8508	22.5194	22.6886	23.153	22.7554	23.0276	23.2504	0.0962241	0.156776	Ythdf3	YTH domain-containing family protein 3	Q8BYK6	-0.402805
27.9931	28.1736	28.1188	27.7876	27.9061	28.0713	27.9239	27.9197	0.430024	0.672038	Ywhab	14-3-3 protein beta/alpha;14-3-3 protein beta/alpha, N-terminally processed	Q9CQV8-2	0.063025
30.5064	30.5237	30.6739	30.4856	30.5957	30.5008	30.5999	30.6023	0.588986	0.840963	Ywhae	14-3-3 protein epsilon	P62259	-0.02732
28.4291	28.2838	28.1497	28.1337	27.039	27.9955	27.6216	27.8657	0.100794	0.13066	Ywhag	14-3-3 protein gamma;14-3-3 protein gamma, N-terminally processed	P61982	0.61863
27.954	28.1695	28.0212	27.9302	28.3335	28.0534	28.0341	28.1272	0.354168	0.516181	Ywhah	14-3-3 protein eta	P68510	-0.118317
28.9658	29.1913	29.1994	28.8098	28.9288	29.0231	28.8943	29.0035	0.509944	0.662233	Ywhaq	14-3-3 protein theta	P68254	0.07916
30.2125	30.2414	30.0589	29.9143	30.1282	30.0501	29.8524	30.0423	0.334412	0.56695	Ywhaz	14-3-3 protein zeta/delta	P63101	0.088505
25.4164	25.1839	25.2366	24.8357	25.9647	25.39	25.3018	25.4145	0.0705529	0.156885	Zbtb18	Zinc finger and BTB domain-containing protein 18	Q9WUK6	-0.349605
24.0939	23.8615	23.6026	23.5798	23.9389	24.0816	23.9294	23.8039	0.241777	0.390586	Zc3h15	Zinc finger CCCH domain-containing protein 15	Q3TIV5	-0.154035
22.8178	23.0861	23.0059	22.7427	22.613	22.9484	22.7538	23.1634	0.799134	0.856844	Zc3h18	Zinc finger CCCH domain-containing protein 18	Q0P678	0.0434925
21.4937	21.8206	20.9445						ND	ND	Zcchc8	Zinc finger CCHC domain-containing protein 8	Q9CYA6	21.4196
23.8144	23.8141	23.5876	23.8267	24.0733	23.517	23.9874	23.8391	0.583894	0.675603	Zfr	Zinc finger RNA-binding protein	O88532	-0.0935075
22.5979	22.9608	22.8065	23.0601	23.4748	22.8734	23.0879	23.0689	0.301672	0.344397	Zic2	Zinc finger protein ZIC 2	Q62520	-0.269928
22.8149	22.6534	22.7931	22.4519	23.1855	22.7148	22.991	22.8998	0.0531667	0.16684	Znf22	Zinc finger protein 22	Q9ERU3	-0.269445
24.201	24.4313	24.7043	23.9869	24.6919	24.2834	24.6704	24.6308	0.306926	0.370392	Znf326	DBIRD complex subunit ZNF326	O88291	-0.23829
23.5278	23.3834	23.3879	23.3574	23.8363	23.3268	22.8271	23.7424	0.935252	0.940136	Znf428	Zinc finger protein 428	Q8C1M2	-0.0190525
22.9401	23.0437	23.0539	22.9589	23.3299	22.9829	23.1661	23.3597	0.157867	0.283608	Znf512	Zinc finger protein 512	Q69Z99	-0.210508
23.78	23.5821	23.8372	23.9948	23.7941	23.8281	23.8819	23.7853	0.814746	0.894646	Znf638	Zinc finger protein 638	Q61464-4	-0.02384
22.1993	22.4158	22.2942	22.3856	22.4713	22.6508	22.3625	22.7397	0.0306055	0.163405	Zranb2	Zinc finger Ran-binding domain-containing protein 2	Q9R020	-0.232343
23.0609	23.0449	22.5815	22.5238	23.2534	22.8408	23.021	22.8844	0.262755	0.370736		Uncharacterized protein C10orf35 homolog	Q9D882	-0.197123
25.5993	25.7982	25.1033	25.0592	25.0456	25.0833	25.5541	24.9817	0.456449	0.483177		UPF0568 protein C14orf166 homolog	Q9CQE8	0.223825
