# Supplementary material for: High N-glycan multiplicity is critical for neuronal adhesion and sensitizes the developing cerebellum to N-glycosylation defect
Source: eLife. 2018 Oct 12;7:e38309. doi: 10.7554/eLife.38309 (PMC6185108; doi:10.7554/eLife.38309)
Supplement: Supplementary file 2. — All of the N-glycosylation sites detected in at least 2 out of 4 control samples are included and classified based on their presence in PMID: 20510933 or if they are predicted by uniprot (reference glycoproteomic dataset, spread sheet 1). Sequon analyses on the 1665 N-glycopeptides within the glycoproteomic dataset (spread sheet 2). Gene ontology analyses on the N-glycosylation sites within the reference glycoproteomic dataset predicted by uniprot and/or found in PMID: 20510933 and on the N-glycosylation sites not present in none of them (novel sites, spread sheet 3). 1404 N-glycopeptides detected in at least 3 out of 4 control samples and their corresponding abundance levels in the mutant samples; the intensity for each N-glycopeptide are log2 transformed (comparative glycoproteomics, spread sheet 4). Sequon analyses on the comparative glycoproteomics dataset (spread sheet 5). [file elife-38309-supp2.xlsx]

## Sheet: Glycoproteomic (ref.)
Spread sheet 1. Reference glycoproteomic dataset (Qualitative dataset) Based on all of the N-glycopeptides detected in at least 2 out of 4 control samples
Positions within proteins	Leading proteins	Protein names	Gene names	Sequence window	Also found in Zielinska et al, 2010	Predicted by uniprot (release 31/01/2018)
1385	Q61838	Alpha-2-macroglobulin;Alpha-2-macroglobulin 165 kDa subunit;Alpha-2-macroglobulin 35 kDa subunit	A2m	NFDKAGDHRTFQIRINVSYTGERPSSNMVIV	YES
568	Q61838	Alpha-2-macroglobulin;Alpha-2-macroglobulin 165 kDa subunit;Alpha-2-macroglobulin 35 kDa subunit	A2m	DAQNFEIEKCFANKVNLSFPSAQSLPASDTH	YES
881	Q61838	Alpha-2-macroglobulin;Alpha-2-macroglobulin 165 kDa subunit;Alpha-2-macroglobulin 35 kDa subunit	A2m	KTVSWAVTPKSLGEVNFTATAEALQSPELCG	YES
96	P41233	ATP-binding cassette sub-family A member 1	Abca1	CFRYPTPGEAPGVVGNFNKSIVSRLFSDAQR	NO	YES
1637	P41233	ATP-binding cassette sub-family A member 1	Abca1	ENPSQYGITAFNHPLNLTKQQLSEVALMTTS	NO	NO
98	P41233	ATP-binding cassette sub-family A member 1	Abca1	RYPTPGEAPGVVGNFNKSIVSRLFSDAQRLL	YES
196	P41233	ATP-binding cassette sub-family A member 1	Abca1	KVFLQGYQLHLASLCNGSKLEEIIQLGDAEV	YES
400	P41233	ATP-binding cassette sub-family A member 1	Abca1	YTPDTPATRQVMAEVNKTFQELAVFHDLEGM	YES
432	P41234	ATP-binding cassette sub-family A member 2	Abca2	CGNNRTIEPEALRRGNMSSLGFTSKEQRNLG	NO	YES
1549	P41234	ATP-binding cassette sub-family A member 2	Abca2	LPSGVGATCVLKSPANGSLGPMLNLSSGESR	YES
1557	P41234	ATP-binding cassette sub-family A member 2	Abca2	CVLKSPANGSLGPMLNLSSGESRLLAARFFD	YES
1678	P41234	ATP-binding cassette sub-family A member 2	Abca2	MRVVTGDILTDITGHNVSEYLLFTSDRFRLH	YES
228	Q8R420	ATP-binding cassette sub-family A member 3	Abca3	AMQHAVDKAIMRYHANTSAQQLFQKLMVITK	YES
190	Q8K448	ATP-binding cassette sub-family A member 5	Abca5	VLQASIDAAIIQLKTNVSVWSELESTKAVIM	YES
299	Q91V24	ATP-binding cassette sub-family A member 7	Abca7	LKPLILGKILFAPDTNFTRKLMAQVNQTFEE	YES
719	P09470	Angiotensin-converting enzyme;Angiotensin-converting enzyme, soluble form	Ace	KYGTRAKTFDVSNFQNSSIKRIIKKLQNLDR	YES
116	P09470	Angiotensin-converting enzyme;Angiotensin-converting enzyme, soluble form	Ace	VWGKKAKELYESIWQNFTDSKLRRIIGSIRT	YES
514	P09470	Angiotensin-converting enzyme;Angiotensin-converting enzyme, soluble form	Ace	YLRTKYQGICPPVARNETHFDAGAKFHIPNV	YES
700	P09470	Angiotensin-converting enzyme;Angiotensin-converting enzyme, soluble form	Ace	IEGSKILLEKSTEVSNHTLKYGTRAKTFDVS	YES
296	P21836	Acetylcholinesterase	Ache	LLARLVGCPPGGAGGNDTELIACLRTRPAQD	NO	NO
267	P24638	Lysosomal acid phosphatase	Acp2	KARLQGGVLLAQILKNLTLMATTSQFPKLLV	YES
167	P24638	Lysosomal acid phosphatase	Acp2	LKFPLGPCPRYEQLQNETRQTPEYQNRSIQN	YES
177	P24638	Lysosomal acid phosphatase	Acp2	YEQLQNETRQTPEYQNRSIQNAQFLNMVANE	YES
552	O35598	Disintegrin and metalloproteinase domain-containing protein 10	Adam10	CNGFTALCPASDPKPNFTDCNRHTQVCINGQ	YES
279	O35598	Disintegrin and metalloproteinase domain-containing protein 10	Adam10	SGIRNISFMVKRIRINTTSDEKDPTNPFRFP	YES
440	O35598	Disintegrin and metalloproteinase domain-containing protein 10	Adam10	GDKLNNNKFSLCSIRNISQVLEKKRNNCFVE	YES
264	Q9Z0F8-2	Disintegrin and metalloproteinase domain-containing protein 17	Adam17	NYLIELIDRVDDIYRNTSWDNAGFKGYGVQI	NO	YES
606	Q9Z0F8-2	Disintegrin and metalloproteinase domain-containing protein 17	Adam17	CACVDTDNSCKVCCRNLSGPCVPYVDAEQKN	YES
517	Q9R1V6-19	Disintegrin and metalloproteinase domain-containing protein 22	Adam22	REAVNDCDIREICSGNSSQCAPNVHKMDGYS	YES
632	Q9R1V6-19	Disintegrin and metalloproteinase domain-containing protein 22	Adam22	GEITSTLVVQQGRTLNCSGAHVKLEEDVDLG	YES
661	Q9R1V7-4	Disintegrin and metalloproteinase domain-containing protein 23	Adam23	PCSKHDVFCGFLLCTNLTRAPRIGQLQGEII	NO	YES
97	Q9R1V7-4	Disintegrin and metalloproteinase domain-containing protein 23	Adam23	LADEDNTLQQNSSSRNTSYSSAVQKEITLPS	YES
381	Q61072	Disintegrin and metalloproteinase domain-containing protein 9	Adam9	GAKSCIMNSGASGSRNFSSCSAEDFEKLTLN	YES
828	Q8VHH7	Adenylate cyclase type 3	Adcy3	MVALEKMQVLATPGLNGTDSRLPLVPSKYSM	NO	NO
964	P51830	Adenylate cyclase type 9	Adcy9	PLDSAQNFSAQRNPCNSSVLQDGRRPASLIG	NO	YES
665	G5E8Q8		Adgrf5	SVRSPSMKLKLIPRENVTCQDPIIGIGDPGK	NO	YES
648	G5E8Q8		Adgrf5	CPKDIAVFCHFTNAANSSVRSPSMKLKLIPR	NO	YES
254	G5E8Q8		Adgrf5	PGSIHKANEQVIQNLNHTYKMDYNSFQGTPS	YES
270	G5E8Q8		Adgrf5	HTYKMDYNSFQGTPSNETKFTVIPEFIFEGD	YES
533	Q640N1-2	Adipocyte enhancer-binding protein 1	Aebp1	GIKGVVTDEQGIPIANATISVSGINHGVKTA	NO	NO
503	P02772	Alpha-fetoprotein	Afp	PVNSGISHCCNSSYSNRRLCITSFLRDETYA	YES
498	P02772	Alpha-fetoprotein	Afp	RNEASPVNSGISHCCNSSYSNRRLCITSFLR	YES
247	P02772	Alpha-fetoprotein	Afp	QATTIIKLSQKLTEANFTEIQKLALDVAHIH	YES
156	P29699	Alpha-2-HS-glycoprotein	Ahsg	DVRKLCPRCPLLTPFNDTNVVHTVNTALAAF	NO	YES
176	P29699	Alpha-2-HS-glycoprotein	Ahsg	VHTVNTALAAFNTQNNGTYFKLVEISRAQNV	YES
99	P29699	Alpha-2-HS-glycoprotein	Ahsg	TLETTCHALDPTPLANCSVRQLTEHAVEGDC	YES
265	Q61490	CD166 antigen	Alcam	TIQVLPPKNAIKEGDNITLQCLGNGNPPPEE	NO	NO
499	Q61490	CD166 antigen	Alcam	TCTAENQLERTVNSLNVSAISIPEHDEADDI	YES
361	Q61490	CD166 antigen	Alcam	IGDTLPVSCTISASRNATVVWMKDNIRLRSS	YES
328	P97793	ALK tyrosine kinase receptor	Alk	AEHSQEMPRGSFLLLNTSADSKHTILSPWMR	YES
140	P09242	Alkaline phosphatase, tissue-nonspecific isozyme	Alpl	EGTVGVSAATERTRCNTTQGNEVTSILRWAK	NO	NO
430	P09242	Alkaline phosphatase, tissue-nonspecific isozyme	Alpl	YGNGPGYKVVDGERENVSMVDYAHNNYQAQS	YES
114	P97449	Aminopeptidase N	Anpep	GLYIFQGNSTVRFTCNQTTDVIIIHSKKLNY	YES
606	P97449	Aminopeptidase N	Anpep	LKSGQEDHYWLDVEKNQSAKFQTSSNEWILL	YES
817	P97449	Aminopeptidase N	Anpep	FGGEEEWNFAWEQFRNATLVNEADKLRSALA	YES
260	Q6DFX2	Anthrax toxin receptor 2	Antxr2	TSISHDGSVLCTFTANSTYTKSEKPVSIQPS	YES
485	Q06335-2	Amyloid-like protein 2	Aplp2	KSQVMTHLHVIEERRNQSLSLLYKVPYVAQE	YES
159	Q9D7N9	Adipocyte plasma membrane-associated protein	Apmap	DEPTCGRPLGIRAGPNGTLFVVDAYKGLFEV	YES
98	P51910	Apolipoprotein D	Apod	PDGTMNQVKGEAKQSNVSEPAKLEVQFFPLM	YES
130	P08226	Apolipoprotein E	Apoe	GADMEDLRNRLGQYRNEVHTMLGQSTEEIRA	YES
162	Q01339	Beta-2-glycoprotein 1	Apoh	VPKFALLKDYRPSAGNNSLYQDTVVFKCLPH	YES
105	Q01339	Beta-2-glycoprotein 1	Apoh	LENGIVRYTSFEYPKNISFACNPGFFLNGTS	YES
117	Q01339	Beta-2-glycoprotein 1	Apoh	YPKNISFACNPGFFLNGTSSSKCTEEGKWSP	YES
292	P50429	Arylsulfatase B	Arsb	AVGNVTKALKSHGLWNNTVFIFSTDNGGQTR	YES
280	P50429	Arylsulfatase B	Arsb	RIYAGMVSLMDEAVGNVTKALKSHGLWNNTV	YES
189	P50429	Arylsulfatase B	Arsb	EDYYTHEACAPIESLNGTRCALDLRDGEEPA	YES
258	Q9WV54	Acid ceramidase;Acid ceramidase subunit alpha;Acid ceramidase subunit beta	Asah1	KDAQWVGFITRSVLENTTSYEEAKNTLTKTK	YES
341	Q9WV54	Acid ceramidase;Acid ceramidase subunit alpha;Acid ceramidase subunit beta	Asah1	TLFIDDRRTPAKKCLNHTTQKNLSFATIYDV	YES
347	Q9WV54	Acid ceramidase;Acid ceramidase subunit alpha;Acid ceramidase subunit beta	Asah1	RRTPAKKCLNHTTQKNLSFATIYDVLSTKPV	YES
975	Q61137-2	Astrotactin-1	Astn1	LLEVTRASPIYELVTNNQTQRLLQEATMSSL	NO	YES
733	Q61137-2	Astrotactin-1	Astn1	VPMNQTLFGEMFFGYNNQSKEVATGQVLKGT	NO	NO
734	Q61137-2	Astrotactin-1	Astn1	PMNQTLFGEMFFGYNNQSKEVATGQVLKGTF	NO	YES
976	Q61137-2	Astrotactin-1	Astn1	LEVTRASPIYELVTNNQTQRLLQEATMSSLW	NO	YES
721	Q61137-2	Astrotactin-1	Astn1	CPEGGDCGESREVPMNQTLFGEMFFGYNNQS	NO	YES
792	Q80Z10-2	Astrotactin-2	Astn2	KFNDTLFGEMLHGYNNRTQHVNQGQVFQMTF	YES
791	Q80Z10-2	Astrotactin-2	Astn2	SKFNDTLFGEMLHGYNNRTQHVNQGQVFQMT	YES
1029	Q80Z10-2	Astrotactin-2	Astn2	LEINRVVPLYTLIQDNGTKEAFKNALMSSYW	YES
779	Q80Z10-2	Astrotactin-2	Astn2	DVCEGPKCLKPDSKFNDTLFGEMLHGYNNRT	YES
570	F6VAN0	Cyclic AMP-dependent transcription factor ATF-6 alpha;Processed cyclic AMP-dependent transcription factor ATF-6 alpha	Atf6	VSFRRDHLLLPATTHNKTTRPKMSIVLPAIN	YES
673	O35451	Cyclic AMP-dependent transcription factor ATF-6 beta;Processed cyclic AMP-dependent transcription factor ATF-6 beta	Atf6b	TVPPSLRKQPSPSPGNTTGGPLPGSAASPAH	YES
607	O35451	Cyclic AMP-dependent transcription factor ATF-6 beta;Processed cyclic AMP-dependent transcription factor ATF-6 beta	Atf6b	VSFRRDHLLLPAISHNKTSRPKMSLVMPAMA	YES
1046	Q5XF89	Probable cation-transporting ATPase 13A3	Atp13a3	DPNSDVCNTTRSACWNSSHLYNGTELDSCKI	YES
1052	Q5XF89	Probable cation-transporting ATPase 13A3	Atp13a3	CNTTRSACWNSSHLYNGTELDSCKIQNYENT	YES
1038	Q5XF89	Probable cation-transporting ATPase 13A3	Atp13a3	WVKQYKVCDPNSDVCNTTRSACWNSSHLYNG	YES
158	P14094	Sodium/potassium-transporting ATPase subunit beta-1	Atp1b1	RGERKVCRFKLDWLGNCSGLNDDSYGYREGK	NO	YES
163	P14094	Sodium/potassium-transporting ATPase subunit beta-1	Atp1b1	VCRFKLDWLGNCSGLNDDSYGYREGKPCIII	NO	YES
158	P14094	Sodium/potassium-transporting ATPase subunit beta-1	Atp1b1	RGERKVCRFKLDWLGNCSGLNDDSYGYREGK	NO	YES
193	P14094	Sodium/potassium-transporting ATPase subunit beta-1	Atp1b1	IKLNRVLGFKPKPPKNESLETYPLMMKYNPN	YES
266	P14094	Sodium/potassium-transporting ATPase subunit beta-1	Atp1b1	LQPKYLQPLLAVQFTNLTVDTEIRVECKAYG	YES
250	P14231	Sodium/potassium-transporting ATPase subunit beta-2	Atp1b2	FHVNYTQPLVAVKFLNVTPNVEVNVECRINA	NO	YES
96	P14231	Sodium/potassium-transporting ATPase subunit beta-2	Atp1b2	GLMIRPKTENLDVIVNISDTESWGQHVQKLN	YES
118	P14231	Sodium/potassium-transporting ATPase subunit beta-2	Atp1b2	WGQHVQKLNKFLEPYNDSIQAQKNDVCRPGR	YES
193	P14231	Sodium/potassium-transporting ATPase subunit beta-2	Atp1b2	VFIKMNRVINFYAGANQSMNVTCVGKRDEDA	YES
197	P14231	Sodium/potassium-transporting ATPase subunit beta-2	Atp1b2	MNRVINFYAGANQSMNVTCVGKRDEDAENLG	YES
197	P14231	Sodium/potassium-transporting ATPase subunit beta-2	Atp1b2	MNRVINFYAGANQSMNVTCVGKRDEDAENLG	YES
238	P14231	Sodium/potassium-transporting ATPase subunit beta-2	Atp1b2	IDLMYFPYYGKKFHVNYTQPLVAVKFLNVTP	YES
124	P97370	Sodium/potassium-transporting ATPase subunit beta-3	Atp1b3	DLESFLKPYSVEEQKNLTSCPDGAPFIQHGP	YES
197	P97370	Sodium/potassium-transporting ATPase subunit beta-3	Atp1b3	IPDGYPQISCLPKEENATIATYPEFGVLDLK	YES
255	Q9R1Q9	V-type proton ATPase subunit S1	Atp6ap1	QTQVASPAIHPPVSYNDTAPRILFWAQNFSV	NO	YES
164	Q9R1Q9	V-type proton ATPase subunit S1	Atp6ap1	SPLHVDLATLKELKLNASLPALLLIRLPYTA	YES
267	Q9R1Q9	V-type proton ATPase subunit S1	Atp6ap1	VSYNDTAPRILFWAQNFSVAYKDEWKDLTSL	YES
344	Q9R1Q9	V-type proton ATPase subunit S1	Atp6ap1	SARYWFAMERLEIHSNGSVAHFNVSQVTGPS	YES
351	Q9R1Q9	V-type proton ATPase subunit S1	Atp6ap1	MERLEIHSNGSVAHFNVSQVTGPSIYSFHCE	YES
484	P15920	V-type proton ATPase 116 kDa subunit a isoform 2	Atp6v0a2	NDCFSKSVNLFGSGWNVSAMYSSSHSPEEQR	YES
70	Q9CQD8	V-type proton ATPase subunit e 1	Atp6v0e1	AILAQLNPLFGPQLKNETIWYLKYHWP____	YES
70	Q91XE7	V-type proton ATPase subunit e 2	Atp6v0e2	AILAQLNPLFGPQLKNETIWYVRFLWE____	YES
174	Q148W0	Phospholipid-transporting ATPase IC	Atp8b1	DLVDDVARHKMDKEINNRTCEVIKDGRFKII	YES
175	Q148W0	Phospholipid-transporting ATPase IC	Atp8b1	LVDDVARHKMDKEINNRTCEVIKDGRFKIIK	YES
73	Q6PGD0	All-trans retinoic acid-induced differentiation factor	Atraid	CCLNQKGTILGLDLQNCSLKDPGPNFLQAYT	YES
133	Q6PGD0	All-trans retinoic acid-induced differentiation factor	Atraid	LPQDVPCPGGSNAWDNVTSFKDKQICQGQRD	YES
382	Q9WU60	Attractin	Atrn	MVLAYDLTSREWLPLNHSVNSVVVRYGHSLA	NO	NO
913	Q9WU60	Attractin	Atrn	PSTRGLKAATCINPLNGSVCERPANHSAKQC	NO	YES
263	Q9WU60	Attractin	Atrn	MCPNNCSGRGECKSSNSSSAVECECSENWKG	YES
415	Q9WU60	Attractin	Atrn	KDKIYMYGGKIDSTGNVTNELRVFHIHNESW	YES
1042	Q9WU60	Attractin	Atrn	PSQASAGNVYPQPLLNSSMCLEDSRYNWSFI	YES
1197	Q9WU60	Attractin	Atrn	VATPDEQNRDLDMFINASKNFNLNITWATSF	YES
299	Q9WU60	Attractin	Atrn	PHCTDNCGFPHRGICNASDTRGCSCFPHWQG	YES
913	Q9WU60	Attractin	Atrn	PSTRGLKAATCINPLNGSVCERPANHSAKQC	YES
922	Q9WU60	Attractin	Atrn	TCINPLNGSVCERPANHSAKQCRTPCALRTA	YES
151	Q6A051-3	Attractin-like protein 1	Atrnl1	GCQWCDDKKCISASSNCSTSVRNYTKCHIRN	YES
154	Q920V1	UDP-GalNAc:beta-1,3-N-acetylgalactosaminyltransferase 1	B3galnt1	LYGDIIRQDFLDTYNNLTLKTIMAFRWVMEF	NO	NO
153	Q920V1	UDP-GalNAc:beta-1,3-N-acetylgalactosaminyltransferase 1	B3galnt1	VLYGDIIRQDFLDTYNNLTLKTIMAFRWVME	YES
198	Q920V1	UDP-GalNAc:beta-1,3-N-acetylgalactosaminyltransferase 1	B3galnt1	VFINTGNLVKYLLNLNHSEKFFTGYPLIDNY	YES
127	Q91Z92	Beta-1,3-galactosyltransferase 6	B3galt6	HGDLLLLPALRDAYENLTAKVLAMLTWLDER	YES
327	Q8BHT6	Beta-1,3-glucosyltransferase	B3galtl	RGHCGKTFAILEKFLNHSHNKISWLVIVDDD	NO	YES
78	Q8BHT6	Beta-1,3-glucosyltransferase	B3galtl	KRAEQLKKNILKQAANLTQDLPRVLLLHQLA	NO	NO
78	Q09200	Beta-1,4 N-acetylgalactosaminyltransferase 1	B4galnt1	IPVRIKEQVVGLLAQNNCSCESKGGSLPLPF	NO	NO
79	Q09200	Beta-1,4 N-acetylgalactosaminyltransferase 1	B4galnt1	PVRIKEQVVGLLAQNNCSCESKGGSLPLPFL	NO	YES
625	Q80ZF8	Brain-specific angiogenesis inhibitor 3;Brain-specific angiogenesis inhibitor 2	Bai3;Bai2	NFYAGDLLVSVEILRNVTDTFKRASYIPASD	YES
129	Q61361	Brevican core protein	Bcan	ASLTDVSLVLSELRPNDSGVYRCEVQHGIDD	YES
336	Q61361	Brevican core protein	Bcan	CGGGLPGVKTLFLFPNQTGFPSKQNRFNVYC	YES
271	P28653	Biglycan	Bgn	LYRLGLGHNQIRMIENGSLSFLPTLRELHLD	NO	NO
55	O35607	Bone morphogenetic protein receptor type-2	Bmpr2	YQQDLGIGESRISHENGTILCSKGSTCYGLW	NO	YES
320	Q67E05-2	Bactericidal permeability-increasing protein	Bpi	TLGGQLLSNNGRFQLNTDFLRTFLPKVAKMF	YES
630	Q920P3	BMP/retinoic acid-inducible neural-specific protein 1	Brinp1	VHIYLRSRTRLPTLRNETGQGPVDLSDPSKR	NO	YES
599	Q920P3	BMP/retinoic acid-inducible neural-specific protein 1	Brinp1	YPRWEKIRLQNSQCYNWTLLLGNRWKTFFET	NO	NO
156	Q920P3	BMP/retinoic acid-inducible neural-specific protein 1	Brinp1	LTMYMDKSRLDRKSGNATQSVEALHQLASSY	YES
626	Q6DFY8	BMP/retinoic acid-inducible neural-specific protein 2	Brinp2	PDWERTNVDAAAQCQNWTITLGNRWKTFFET	YES
57	Q921C3-2	Bromodomain and WD repeat-containing protein 1	Brwd1	LEQYQLLPKRLDWEGNEHNRSYEELVLSNKH	YES
60	Q921C3-2	Bromodomain and WD repeat-containing protein 1	Brwd1	YQLLPKRLDWEGNEHNRSYEELVLSNKHVAP	YES
88	Q9Z2E9	Seipin	Bscl2	DCDSSTASLCSFPVANVSLAKSGRDRVLMYG	NO	NO
190	P18572-2	Basigin	Bsg	ISNLDVNVDPGTYVCNATNAQGTTRETISLR	YES
154	P18572-2	Basigin	Bsg	FWFKTSDTGEEEAITNSTEANGKYVVVSTPE	YES
61	Q9DB72	BTB/POZ domain-containing protein 17	Btbd17	SHMLLQRLQDLLRQGNASDVILRVQAVGTDE	YES
326	Q8CIF4	Biotinidase	Btd	IAQVATNPQGLTGTGNTTSEMDPSHRKFLKI	YES
180	Q8CIF4	Biotinidase	Btd	QDGRYQFNTNVVFSDNGTLVDRYRKHNLYFE	YES
96	Q8CIF4	Biotinidase	Btd	GVQIIVFPEDGIHGFNFTRTSIYPFLDFMPS	YES
146	P98086	Complement C1q subcomponent subunit A	C1qa	VIFDKVLTNQESPYQNHTGRFICAVPGFYYF	YES
224	P01029	Complement C4-B;Complement C4 beta chain;Complement C4 alpha chain;C4a anaphylatoxin;Complement C4 gamma chain	C4b	GTWKISARFSDGLESNRSTHFEVKKYVLPNF	NO	YES
214	Q64444	Carbonic anhydrase 4	Ca4	DMLPPSTKMYTYFRYNGSLTTPNCDETVIWT	YES
102	Q8C633	Calcium-binding and spermatid-specific protein 1	Cabs1	TTLPEKEITTPTETPNSKPKGSITENFIPVK	YES
601	Q6PDJ1-2	VWFA and cache domain-containing protein 1	Cachd1	SWHINKLRETGKEAYNVSYAWKMVQDTSFIL	NO	YES
913	Q6PDJ1-2	VWFA and cache domain-containing protein 1	Cachd1	CNSFSDRTVQRSYKFNTSLVGDLTNLVHGSH	YES
656	O08532-2	Voltage-dependent calcium channel subunit alpha-2/delta-1;Voltage-dependent calcium channel subunit alpha-2-1;Voltage-dependent calcium channel subunit delta-1	Cacna2d1	FIAPREYCNDLKPSDNNTEFLLNFNEFIDRK	NO	NO
657	O08532-2	Voltage-dependent calcium channel subunit alpha-2/delta-1;Voltage-dependent calcium channel subunit alpha-2-1;Voltage-dependent calcium channel subunit delta-1	Cacna2d1	IAPREYCNDLKPSDNNTEFLLNFNEFIDRKT	NO	NO
979	O08532-2	Voltage-dependent calcium channel subunit alpha-2/delta-1;Voltage-dependent calcium channel subunit alpha-2-1;Voltage-dependent calcium channel subunit delta-1	Cacna2d1	FKNDTKSFSGLLDCGNCSRIFHVEKLMNTNL	NO	YES
324	O08532-2	Voltage-dependent calcium channel subunit alpha-2/delta-1;Voltage-dependent calcium channel subunit alpha-2-1;Voltage-dependent calcium channel subunit delta-1	Cacna2d1	QANVRNKKVLKDAVNNITAKGITDYKKGFSF	NO	YES
136	O08532-2	Voltage-dependent calcium channel subunit alpha-2/delta-1;Voltage-dependent calcium channel subunit alpha-2-1;Voltage-dependent calcium channel subunit delta-1	Cacna2d1	EVVYYNAKDDLDPERNESEPGSQRIKPVFIE	YES
762	O08532-2	Voltage-dependent calcium channel subunit alpha-2/delta-1;Voltage-dependent calcium channel subunit alpha-2-1;Voltage-dependent calcium channel subunit delta-1	Cacna2d1	RSLDNDNYVFTAPYFNKSGPGAYESGIMVSK	YES
805	O08532-2	Voltage-dependent calcium channel subunit alpha-2/delta-1;Voltage-dependent calcium channel subunit alpha-2-1;Voltage-dependent calcium channel subunit delta-1	Cacna2d1	PAVVGIKIDVNSWIENFTKTSIRDPCAGPVC	YES
869	O08532-2	Voltage-dependent calcium channel subunit alpha-2/delta-1;Voltage-dependent calcium channel subunit alpha-2-1;Voltage-dependent calcium channel subunit delta-1	Cacna2d1	RFFGEIDPSMMRHLVNISLYAFNKSYDYQSV	YES
876	O08532-2	Voltage-dependent calcium channel subunit alpha-2/delta-1;Voltage-dependent calcium channel subunit alpha-2-1;Voltage-dependent calcium channel subunit delta-1	Cacna2d1	PSMMRHLVNISLYAFNKSYDYQSVCDPGAAP	YES
1022	Q6PHS9-4	Voltage-dependent calcium channel subunit alpha-2/delta-2;Voltage-dependent calcium channel subunit alpha-2-2;Voltage-dependent calcium channel subunit delta-2	Cacna2d2	SSCVMKQTQYYFGSVNASYNAIIDCGNCSRL	YES
696	Q6PHS9-4	Voltage-dependent calcium channel subunit alpha-2/delta-2;Voltage-dependent calcium channel subunit alpha-2-2;Voltage-dependent calcium channel subunit delta-2	Cacna2d2	FIAPREYCKDLNASDNNTEFLKNFIELMEKV	YES
1033	Q6PHS9-4	Voltage-dependent calcium channel subunit alpha-2/delta-2;Voltage-dependent calcium channel subunit alpha-2-2;Voltage-dependent calcium channel subunit delta-2	Cacna2d2	FGSVNASYNAIIDCGNCSRLFHAQRLTNTNL	YES
692	Q6PHS9-4	Voltage-dependent calcium channel subunit alpha-2/delta-2;Voltage-dependent calcium channel subunit alpha-2-2;Voltage-dependent calcium channel subunit delta-2	Cacna2d2	EGHVFIAPREYCKDLNASDNNTEFLKNFIEL	YES
205	Q6PHS9-4	Voltage-dependent calcium channel subunit alpha-2/delta-2;Voltage-dependent calcium channel subunit alpha-2-2;Voltage-dependent calcium channel subunit delta-2	Cacna2d2	LRLDFIEDPNFKNKVNYSYTAVQIPTDIYKG	YES
627	Q6PHS9-4	Voltage-dependent calcium channel subunit alpha-2/delta-2;Voltage-dependent calcium channel subunit alpha-2-2;Voltage-dependent calcium channel subunit delta-2	Cacna2d2	LVKSLDERYIDEVIRNYTWVPIRSTNYSLGL	YES
692	Q6PHS9-4	Voltage-dependent calcium channel subunit alpha-2/delta-2;Voltage-dependent calcium channel subunit alpha-2-2;Voltage-dependent calcium channel subunit delta-2	Cacna2d2	EGHVFIAPREYCKDLNASDNNTEFLKNFIEL	YES
53	Q8VHW2	Voltage-dependent calcium channel gamma-8 subunit	Cacng8	AISTDYWLYTRALICNTTNLTAGDDGPPHRG	YES
56	Q8VHW2	Voltage-dependent calcium channel gamma-8 subunit	Cacng8	TDYWLYTRALICNTTNLTAGDDGPPHRGGSG	YES
311	Q8R5M8-5	Cell adhesion molecule 1	Cadm1	LSGPNLFINNLNKTDNGTYRCEASNIVGKAH	NO	YES
104	Q8R5M8-5	Cell adhesion molecule 1	Cadm1	FRDFRPLKDSRFQLLNFSSSELKVSLTNVSI	YES
168	Q8R5M8-5	Cell adhesion molecule 1	Cadm1	DIQKDTAVEGEEIEVNCTAMASKPATTIRWF	YES
307	Q8R5M8-5	Cell adhesion molecule 1	Cadm1	QHAVLSGPNLFINNLNKTDNGTYRCEASNIV	YES
116	Q8R5M8-5	Cell adhesion molecule 1	Cadm1	QLLNFSSSELKVSLTNVSISDEGRYFCQLYT	YES
70	Q8R5M8-5	Cell adhesion molecule 1	Cadm1	VTVIEGEVATISCQVNKSDDSVIQLLNPNRQ	YES
58	Q8BLQ9-2	Cell adhesion molecule 2	Cadm2	VVEGGTAILTCRVDQNDNTSLQWSNPAQQTL	NO	NO
220	Q8BLQ9-2	Cell adhesion molecule 2	Cadm2	DDGVAVICRVDHESLNATPQVAMQVLEIHYT	YES
296	Q8BLQ9-2	Cell adhesion molecule 2	Cadm2	DRMVVSGRELNILFLNKTDNGTYRCEATNTI	YES
300	Q8BLQ9-2	Cell adhesion molecule 2	Cadm2	VSGRELNILFLNKTDNGTYRCEATNTIGQSS	YES
60	Q8BLQ9-2	Cell adhesion molecule 2	Cadm2	EGGTAILTCRVDQNDNTSLQWSNPAQQTLYF	YES
296	Q8BLQ9-2	Cell adhesion molecule 2	Cadm2	DRMVVSGRELNILFLNKTDNGTYRCEATNTI	YES
288	Q99N28	Cell adhesion molecule 3	Cadm3	PLKMTQESALIFPFLNKSDSGTYGCTATSNM	YES
67	Q8R464	Cell adhesion molecule 4	Cadm4	SIVVIQNPARQTLFFNGTRALKDERFQLEEF	YES
262	Q8R464	Cell adhesion molecule 4	Cadm4	VTGNPRPNQIRWNRGNESLPERAEAVGETLT	YES
286	Q8R464	Cell adhesion molecule 4	Cadm4	AVGETLTLPGLVSADNGTYTCEAANKHGHAR	YES
122	Q9R1W5	Calcitonin gene-related peptide type 1 receptor	Calcrl	DGHWFRHPDSNRTWTNYTLCNNSTHEKVKTA	YES
127	Q9R1W5	Calcitonin gene-related peptide type 1 receptor	Calcrl	RHPDSNRTWTNYTLCNNSTHEKVKTALNLFY	YES
128	Q9R1W5	Calcitonin gene-related peptide type 1 receptor	Calcrl	HPDSNRTWTNYTLCNNSTHEKVKTALNLFYL	YES
122	Q9R1W5	Calcitonin gene-related peptide type 1 receptor	Calcrl	DGHWFRHPDSNRTWTNYTLCNNSTHEKVKTA	YES
65	Q9R1W5	Calcitonin gene-related peptide type 1 receptor	Calcrl	KIMQDPIQQAEGLYCNRTWDGWLCWNDVAAG	YES
98	P62204	Calmodulin	Calm1	EEEIREAFRVFDKDGNGYISAAELRHVMTNL	YES
131	O35887	Calumenin	Calu	HDLNEDGLVSWEEYKNATYGYVLDDPDPDDG	YES
220	Q9CZ42-3	ATP-dependent (S)-NAD(P)H-hydrate dehydratase	Carkd	NDLKGSTLKLSQALGNITVVQKGEQDLISNG	YES
151	Q6P2L7-3	Protein CASC4	Casc4	EFLRQEDQLQDYRKNNTYLVKRLEYESFQCG	NO	NO
114	Q6P2L7-3	Protein CASC4	Casc4	EGLGKRCEDDKVKLQNNISYQMADIHHLKEQ	YES
115	Q6P2L7-3	Protein CASC4	Casc4	GLGKRCEDDKVKLQNNISYQMADIHHLKEQL	YES
150	Q6P2L7-3	Protein CASC4	Casc4	QEFLRQEDQLQDYRKNNTYLVKRLEYESFQC	YES
241	Q7TN73	CAS1 domain-containing protein 1	Casd1	NEKIDAYNEAAVSILNSSTRTSKSNVKMFSV	YES
141	Q7TN73	CAS1 domain-containing protein 1	Casd1	KAASVKVDFLWHPEVNGSMKQCIKVWTEDSV	YES
175	Q7TN73	CAS1 domain-containing protein 1	Casd1	HVIVAGAATWSIKIHNGSEEALAQYKMNITS	YES
187	Q7TN73	CAS1 domain-containing protein 1	Casd1	KIHNGSEEALAQYKMNITSIAPLLEKLAKTS	YES
79	Q9R171	Cerebellin-1;Cerebellin;[des-Ser1]-cerebellin;Cerebellin-2	Cbln1;Cbln2	FSAIRSTNHEPSEMSNRTMIIYFDQVLVNIG	YES
122	Q2VLH6	Scavenger receptor cysteine-rich type 1 protein M130;Soluble CD163	Cd163	AGSGYIWMDKVSCTGNESALWDCKHDGWGKH	YES
872	Q2VLH6	Scavenger receptor cysteine-rich type 1 protein M130;Soluble CD163	Cd163	PTTVGVVCRQLGCADNGTVKPIPSDKTPSRP	YES
103	Q9R0L9	Sialomucin core protein 24	Cd164	KTYCANEPLSNCSQVNRTDLCSVIPPTTPVP	YES
98	Q9R0L9	Sialomucin core protein 24	Cd164	CQEANKTYCANEPLSNCSQVNRTDLCSVIPP	YES
78	Q62192	CD180 antigen	Cd180	NVLPTIQNTTFSRLINLTFLDLTRCQIYWIH	NO	YES
394	Q62192	CD180 antigen	Cd180	HDDIETSDCCNLQLRNLSHLQSLNLSYNEPL	YES
402	Q62192	CD180 antigen	Cd180	CCNLQLRNLSHLQSLNLSYNEPLSLKTEAFK	YES
183	P11609	Antigen-presenting glycoprotein CD1d1	Cd1d1	LNADQGTSATVQMLLNDTCPLFVRGLLEAGK	YES
38	P11609	Antigen-presenting glycoprotein CD1d1	Cd1d1	QKNYTFRCLQMSSFANRSWSRTDSVVWLGDL	YES
181	O54901	OX-2 membrane glycoprotein	Cd200	PAPAISWKGTGTGIENSTESHFHSNGTTSVT	YES
190	O54901	OX-2 membrane glycoprotein	Cd200	TGTGIENSTESHFHSNGTTSVTSILRVKDPK	YES
104	Q8VE98	CD276 antigen	Cd276	YSNRTALFPDLLVQGNASLRLQRVRVTDEGS	YES
159	Q9Z1P5-2	CD320 antigen	Cd320	SCDTDTEIDKIFQEENATTTRISTTMENETS	YES
124	P56528	ADP-ribosyl cyclase/cyclic ADP-ribose hydrolase 1	Cd38	DYAPLVKLVTQTIPCNKTLFWSKSKHLAHQY	NO	YES
223	P56528	ADP-ribosyl cyclase/cyclic ADP-ribose hydrolase 1	Cd38	VQVMLNGSLREPFYKNSTFGSVEVFSLDPNK	YES
59	P15379-2	CD44 antigen	Cd44	YSISRTEAADLCQAFNSTLPTMDQMKLALSK	YES
71	Q61735-2	Leukocyte surface antigen CD47	Cd47	VKWKLNKSYIFIYDGNKNSTTTDQNFTSAKI	YES
73	Q61735-2	Leukocyte surface antigen CD47	Cd47	WKLNKSYIFIYDGNKNSTTTDQNFTSAKISV	YES
80	Q61735-2	Leukocyte surface antigen CD47	Cd47	IFIYDGNKNSTTTDQNFTSAKISVSDLINGI	YES
172	P41731	CD63 antigen	Cd63	IPGMAKDRVPDSCCINITVGCGNDFKESTIH	YES
251	P31996-2	Macrosialin	Cd68	LRELQAPLGQSFCCGNASIVLSPAVHLDLLS	NO	YES
148	P42082-2	T-lymphocyte activation antigen CD86	Cd86	PEIKLAQNVTGNSGINLTCTSKQGHPKPKKM	NO	NO
140	P42082-2	T-lymphocyte activation antigen CD86	Cd86	SVIANFSEPEIKLAQNVTGNSGINLTCTSKQ	NO	YES
102	O89103	Complement component C1q receptor	Cd93	AKMGKFWIGLQREKGNCTYHDLPMRGFSWVG	NO	YES
205	Q9Z0M6-2	CD97 antigen	Cd97	VEVQNLLRDFNPATVNYTIQKLIEAVDKLLE	YES
301	Q9Z0M6-2	CD97 antigen	Cd97	MELDWAVTAGAKISENGSSVAGILSSPNMEK	YES
367	Q9Z0M6-2	CD97 antigen	Cd97	NSVFLTNTNTEKLASNVTFKFDFTSVESIEP	YES
532	P70408	Cadherin-10	Cdh10	DPLGGQKFFFSLAAVNPNFTVQDNEDNTARI	NO	YES
534	P70408	Cadherin-10	Cdh10	LGGQKFFFSLAAVNPNFTVQDNEDNTARILT	NO	YES
438	P70408	Cadherin-10	Cdh10	DRHTDLDRIFNIHSGNGSLYTSKPLDRELSQ	NO	YES
456	P70408	Cadherin-10	Cdh10	LYTSKPLDRELSQWHNLTVIAAEINNPKETT	YES
538	P55288	Cadherin-11	Cdh11	NGPRFIFSLPPEIMHNPNFTVRDNRDNTAGV	NO	YES
639	Q9WTR5	Cadherin-13	Cdh13	KQTVPDKVWKISKINNTHALVSLLQNLNKAN	NO	YES
638	Q9WTR5	Cadherin-13	Cdh13	HKQTVPDKVWKISKINNTHALVSLLQNLNKA	YES
489	Q9WTR5	Cadherin-13	Cdh13	GPVFYPDPMMVTKQENISVGSVLLTVNATDP	YES
500	Q9WTR5	Cadherin-13	Cdh13	TKQENISVGSVLLTVNATDPDSLQHQTIRYS	YES
530	Q9WTR5	Cadherin-13	Cdh13	SIYKDPAGWLSINPINGTVDTTAVLDRESPF	YES
598	Q9WTR5	Cadherin-13	Cdh13	PVIYPTVAEVCDDARNLSVVILGASDKDLHP	YES
671	Q9WTR5	Cadherin-13	Cdh13	NLPIMVTDSGKPPMTNITDLRVQVCSCKNSK	YES
402	P15116	Cadherin-2	Cdh2	FYGEVPENRVDVIVANLTVTDKDQPHTPAWN	YES
692	P15116	Cadherin-2	Cdh2	EVPIIITDSGNPPKSNISILRVKVCQCDSNG	YES
420	Q9Z0M3	Cadherin-20	Cdh20	GTTIQIISAKDPDVTNNSIRYSIDRGSDPGR	YES
554	P39038	Cadherin-4	Cdh4	VRYSKLSDPANWLHINTSNGQITTAAILDRE	NO	NO
59	P55284	Cadherin-5	Cdh5	KRDWIWNQMHIDEEKNESLPHYVGKIKSNVN	NO	YES
523	P55284	Cadherin-5	Cdh5	PVNPKFKFALKNEDSNFTLINNHDNTANITV	YES
536	P97326	Cadherin-6	Cdh6	HQFSFSLAPEAASSSNFTIQDNKDNTAGILT	NO	YES
399	P97326	Cadherin-6	Cdh6	SKLAYILQIREDARINTTIGSVAAQDPDAAR	NO	YES
437	P97326	Cadherin-6	Cdh6	DRHTDMDRIFNIDSGNGSIFTSKLLDRETLL	YES
455	P97326	Cadherin-6	Cdh6	IFTSKLLDRETLLWHNITVIATEINNPKQSS	YES
449	Q8BM92	Cadherin-7	Cdh7	ITTAKSLDRETNAVHNITVLAMESQNPSQVG	NO	NO
463	P97291	Cadherin-8	Cdh8	ITLATPLDRELSVWHNITIIATEIRNHSQIS	YES
2160	O35161	Cadherin EGF LAG seven-pass G-type receptor 1	Celsr1	RSLRLAKALRNATQGNSTLFGNDVRTAYQLL	YES
2155	O35161	Cadherin EGF LAG seven-pass G-type receptor 1	Celsr1	RMDGNRSLRLAKALRNATQGNSTLFGNDVRT	YES
1077	Q9R0M0-2	Cadherin EGF LAG seven-pass G-type receptor 2	Celsr2	TYSFERGNELSLVLLNASTGELRLSRALDNN	NO	NO
1502	Q9R0M0-2	Cadherin EGF LAG seven-pass G-type receptor 2	Celsr2	GCDTGVALRFGAMLGNYSCAAQGTQGGSKKS	YES
1566	Q9R0M0-2	Cadherin EGF LAG seven-pass G-type receptor 2	Celsr2	QVDSRHIDMADFIANNGTVPGCPTKKIVCDS	YES
1037	Q9R0M0-2	Cadherin EGF LAG seven-pass G-type receptor 2	Celsr2	PVLGNFEILFNNYVTNRSSSFPGGAIGRVPA	YES
2062	Q9R0M0-2	Cadherin EGF LAG seven-pass G-type receptor 2	Celsr2	GLDSGRSQRLALLLRNATQHTSGYFGSDVKV	YES
2465	Q91ZI0	Cadherin EGF LAG seven-pass G-type receptor 3	Celsr3	LVSPINLEFRLLQTANRSKAICVQWDPPGPT	NO	YES
2042	Q91ZI0	Cadherin EGF LAG seven-pass G-type receptor 3	Celsr3	GPCNCDVHKGFDPNCNKTNGQCHCKEFHYRP	YES
1213	Q91ZI0	Cadherin EGF LAG seven-pass G-type receptor 3	Celsr3	FYSFERGNELQLLVVNRTSGELRLSRKLDNN	YES
2185	Q91ZI0	Cadherin EGF LAG seven-pass G-type receptor 3	Celsr3	PAFRELSLLLDGLELNKTALDTVEAKKLAQR	YES
889	Q8BI06	Cell migration-inducing and hyaluronan-binding protein	Cemip	PIRGIQFYDGPINIQNCTFRKFAALEGRHTS	NO	YES
165	Q8BI06	Cell migration-inducing and hyaluronan-binding protein	Cemip	TLELHGQKKLSWTFLNKTLHPGGMQEGGYFF	NO	YES
19	Q924Z4	Ceramide synthase 2	Cers2	TLYDYFWWERLWLPVNLTWADLEDKDGRVYA	YES
18	Q8C172	Ceramide synthase 6	Cers6	GILAWFWNERFWLPHNVTWADLKNTEEATFP	YES
1225	P06909	Complement factor H	Cfh	YYKARDSPPFRTKCINGTINYPTCV______	YES
676	P06909	Complement factor H	Cfh	RFLLKGPNKIQCVDGNWTTLPVCIEEERTCG	YES
773	P06909	Complement factor H	Cfh	TGIEAIKPKLTEFTHNSTMDYKCRDKQEYER	YES
514	Q61129	Complement factor I;Complement factor I heavy chain;Complement factor I light chain	Cfi	QKVYSLRWGEVDLIGNCSQFYPDRYYEKEMQ	NO	YES
424	E9Q7T7	Chondroadherin-like protein	Chadl	TCDGRGLQAVPRGFPNDTQLLDLRRNHFPSV	NO	YES
198	Q8BYH8-2	Chromodomain-helicase-DNA-binding protein 9	Chd9	RSNLNPGQNSLGQAKNFLDANVSGAHRVNVN	YES
203	Q8BYH8-2	Chromodomain-helicase-DNA-binding protein 9	Chd9	PGQNSLGQAKNFLDANVSGAHRVNVNHLATA	YES
580	P70232	Neural cell adhesion molecule L1-like protein;Processed neural cell adhesion molecule L1-like protein	Chl1	EDGRIVIDGAYLTISNITAEDQGVYSCSAQT	NO	YES
767	P70232	Neural cell adhesion molecule L1-like protein;Processed neural cell adhesion molecule L1-like protein	Chl1	KPQGAPEEWEEEIVTNHTLRVMTPTVYAPYD	NO	YES
984	P70232	Neural cell adhesion molecule L1-like protein;Processed neural cell adhesion molecule L1-like protein	Chl1	NVTTPSKSSWHLSNLNSTTKYKFYLRACTSR	NO	YES
87	P70232	Neural cell adhesion molecule L1-like protein;Processed neural cell adhesion molecule L1-like protein	Chl1	DDKPFDLSDPRIIAANNSGTFKIPNEGHISH	YES
196	P70232	Neural cell adhesion molecule L1-like protein;Processed neural cell adhesion molecule L1-like protein	Chl1	YMSQRGDLYFANVEENDSRNDYCCFAAFPKL	YES
299	P70232	Neural cell adhesion molecule L1-like protein;Processed neural cell adhesion molecule L1-like protein	Chl1	GRATIEVHEKTLKIENISYQDRGNYRCTANN	YES
476	P70232	Neural cell adhesion molecule L1-like protein;Processed neural cell adhesion molecule L1-like protein	Chl1	DETHPLEGDRYHTHENGTLEIYRTTEEDAGS	YES
562	P70232	Neural cell adhesion molecule L1-like protein;Processed neural cell adhesion molecule L1-like protein	Chl1	SLKLSWSKDGEAFEMNGTEDGRIVIDGAYLT	YES
822	P70232	Neural cell adhesion molecule L1-like protein;Processed neural cell adhesion molecule L1-like protein	Chl1	DYPSTAPVIQRVDVMNSTLVKVTWSSIPKET	YES
166	Q8R4G9	Neuronal acetylcholine receptor subunit alpha-3	Chrna3	SSCKIDVTYFPFDYQNCTMKFGSWSYDKAKI	YES
139	Q99LL3	Carbohydrate sulfotransferase 12	Chst12	RQQAERRSLLRDFCANASLAFPTKDRSFDDI	YES
142	Q91XQ5	Carbohydrate sulfotransferase 15	Chst15	NPSDVKEHHYQPSVNNISYVKDYPSIKLIID	NO	YES
152	Q80WV3	Carbohydrate sulfotransferase 2	Chst2	PAAAAGSAGAAASLGNATRGTRGGGDKRQLV	YES
243	Q80WV3	Carbohydrate sulfotransferase 2	Chst2	LSVFQLYSPAGSGGRNLTTLGIFGAATNKVV	YES
411	Q9R0A1	Chloride channel protein 2	Clcn2	AGQLSQKETLVTLFDNRTWVRQGLVEDLELP	YES
408	Q9WVD4	H(+)/Cl(-) exchange transporter 5	Clcn5	GLLDSSKLCDYENHFNTSKGGELPDRPAGVG	YES
42	Q9CQX5	Claudin domain-containing protein 1	Cldnd1	IGTDFWYEYRSPIQENSSDSNKIAWEDFLGD	YES
72	Q9CQX5	Claudin domain-containing protein 1	Cldnd1	DEADEKTYNDVLFRYNGSLGLWRRCITIPKN	YES
74	P49300	C-type lectin domain family 10 member A	Clec10a	SQLRRDLGTLRATLDNTTSKIKAEFQSLDSR	NO	YES
72	Q8R373	CXADR-like membrane protein	Clmp	GNQKVVITYSSRHVYNNLTEEQKGRVAFASN	YES
73	Q8R373	CXADR-like membrane protein	Clmp	NQKVVITYSSRHVYNNLTEEQKGRVAFASNF	YES
196	Q8R373	CXADR-like membrane protein	Clmp	KSRIDYNNPGRVLLQNLTMASSGLYQCTAGN	YES
295	Q8VBZ3	Cleft lip and palate transmembrane protein 1 homolog	Clptm1	YFNDYWNLQKDYYPINESLASLPLRVSFCPL	YES
91	Q8BXA5	Cleft lip and palate transmembrane protein 1-like protein	Clptm1l	NVEDFDVDSKFERTVNVSVPKKTRNNGTLYA	YES
230	Q8BXA5	Cleft lip and palate transmembrane protein 1-like protein	Clptm1l	FIDQLSNRVKDLMVINRSTTELPLTVSYDKI	YES
102	Q06890	Clusterin;Clusterin beta chain;Clusterin alpha chain	Clu	TRDSEMKLKAFPEVCNETMMALWEECKPCLK	YES
240	Q9DAW9	Calponin-3	Cnn3	RRDIYDQKLTLQPVDNSTISLQMGTNKVASQ	YES
73	Q32NY4-2	Metal transporter CNNM3	Cnnm3	PEATLCLRLFCSGLANSSWTWVAAEGAGCPE	YES
153	Q9DAU1	Protein canopy homolog 3	Cnpy3	HKGVKVVMDIPYELWNETSAEVADLKKQCDV	YES
78	P47746	Cannabinoid receptor 1	Cnr1	TAGDNSPLVPAGDTTNITEFYNKSLSSFKEN	YES
84	P47746	Cannabinoid receptor 1	Cnr1	PLVPAGDTTNITEFYNKSLSSFKENEDNIQC	YES
472	P12960	Contactin-1	Cntn1	NSSRILIWEDGSLEINNITRNDGGIYTCFAE	NO	YES
593	P12960	Contactin-1	Cntn1	KHAGRYTCTAQTIVDNSSASADLVVRGPPGP	NO	NO
457	P12960	Contactin-1	Cntn1	PKPKFSWSKGTEWLVNSSRILIWEDGSLEIN	YES
208	P12960	Contactin-1	Cntn1	NGNLYIANVESSDRGNYSCFVSSPSITKSVF	YES
494	P12960	Contactin-1	Cntn1	GGIYTCFAENNRGKANSTGTLVITNPTRIIL	YES
935	P12960	Contactin-1	Cntn1	GSRYIITWDHVVALSNESTVTGYKILYRPDG	YES
500	Q61330	Contactin-2	Cntn2	EGKYTCFAENFMGKANSTGILSVRDATKITL	NO	YES
777	Q61330	Contactin-2	Cntn2	TARVPGADTQYFVYSNDSIHPYTPFEVKIRS	NO	YES
78	Q61330	Contactin-2	Cntn2	CRARASPPATYRWKMNGTEMNLEPGSRHQLM	NO	NO
463	Q61330	Contactin-2	Cntn2	PKATILWSKGTEILGNSTRVTVTLDGTLIIR	YES
200	Q61330	Contactin-2	Cntn2	HFVSQTTGNLYIARTNASDLGNYSCLATSHL	YES
200	Q61330	Contactin-2	Cntn2	HFVSQTTGNLYIARTNASDLGNYSCLATSHL	YES
206	Q61330	Contactin-2	Cntn2	TGNLYIARTNASDLGNYSCLATSHLDFSTKS	YES
942	Q61330	Contactin-2	Cntn2	SSSLSLKWDPVVPLRNESTVTGYKMLYQNDL	YES
65	Q69Z26	Contactin-4	Cntn4	CEVKGNPKPHIRWKINGTDVDIGMDFRYSVV	NO	YES
191	Q69Z26	Contactin-4	Cntn4	TGNLYIAKVEKSDVGNYTCVVTNTVTNHKVL	YES
954	Q69Z26	Contactin-4	Cntn4	LYRWNRQSSTSVIETNKTSVELSLPFDEDYI	YES
748	Q9JMB8-2	Contactin-6	Cntn6	KERVALVESSKFIYRNESIMPLSPFEVKVGV	NO	YES
878	Q9JMB8-2	Contactin-6	Cntn6	RAYNTAGTGPSSLPVNVTTKKSPPSQPPANI	NO	YES
914	Q9JMB8-2	Contactin-6	Cntn6	NSKLCLNWEHVKTMENESEVLGYKILYRQNR	YES
277	O54991	Contactin-associated protein 1	Cntnap1	LSWHYVRVDRYGRDANFTLDGYAHHFVLNGD	NO	YES
290	O54991	Contactin-associated protein 1	Cntnap1	DANFTLDGYAHHFVLNGDFERLNLENEIFIG	NO	NO
277	O54991	Contactin-associated protein 1	Cntnap1	LSWHYVRVDRYGRDANFTLDGYAHHFVLNGD	NO	NO
127	O54991	Contactin-associated protein 1	Cntnap1	WTPFYQKGHNATFFGNVNDSAVVRHDLHYHF	NO	YES
1148	O54991	Contactin-associated protein 1	Cntnap1	QLTTRPVTDGQPHSVNITRVYRNLFIQVDYF	YES
598	O54991	Contactin-associated protein 1	Cntnap1	KESCEAYRLSGKYSGNYTIDPDGSGPLKPFV	YES
764	O54991	Contactin-associated protein 1	Cntnap1	FVDHLPVTQVVVGDTNRSNSEAQFFLRPLRC	YES
129	O54991	Contactin-associated protein 1	Cntnap1	PFYQKGHNATFFGNVNDSAVVRHDLHYHFTA	YES
121	O54991	Contactin-associated protein 1	Cntnap1	GDRVDSWTPFYQKGHNATFFGNVNDSAVVRH	YES
844	O54991	Contactin-associated protein 1	Cntnap1	GPFCRWRRPYVRVELNTSRDVVFAFDIGNGD	YES
1117	Q9CPW0	Contactin-associated protein-like 2	Cntnap2	DVDHRNMANGQPHSVNITRHERTIILKLDHY	NO	YES
437	Q9CPW0	Contactin-associated protein-like 2	Cntnap2	VEIDLVESKVGVHINNTQTKTSQIDISSGSG	YES
436	Q9CPW0	Contactin-associated protein-like 2	Cntnap2	NVEIDLVESKVGVHINNTQTKTSQIDISSGS	YES
289	Q9CPW0	Contactin-associated protein-like 2	Cntnap2	HHWHSVLIERQGRSINLTLDRSMQHFRTNGE	YES
630	Q9CPW0	Contactin-associated protein-like 2	Cntnap2	DPDGSGPLGPLKVYCNMTEDKVWTIVSHDLQ	YES
540	Q99P47	Contactin-associated protein-like 4	Cntnap4	NKMVDLIAVQQGALGNFSDLQIDSCGISDRC	NO	NO
708	Q99P47	Contactin-associated protein-like 4	Cntnap4	NQQDGSPRSWWVGRTNETQTYWGGSLPVHQK	NO	YES
287	Q99P47	Contactin-associated protein-like 4	Cntnap4	QHWHSVLIQRLGKQVNFTVDEHRRHFHAQGE	YES
496	Q0V8T9	Contactin-associated protein like 5-1	Cntnap5a	QIYSGKSYYFGGCPDNLTDSQCLNPIKAFQG	NO	YES
768	Q0V8T9	Contactin-associated protein like 5-1	Cntnap5a	FKDHLPVTQIIIMDTNRTNSEAAWRIGPLRC	YES
1021	Q0V8T9	Contactin-associated protein like 5-1	Cntnap5a	TSVTYMFQEPYPVTKNTSLSSSAIYTDLAPF	YES
1553	Q61245-2	Collagen alpha-1(XI) chain	Col11a1	DPNQGCSGDSFKVYCNFTAGGETCIYPDKKS	YES
1519	Q60847-4	Collagen alpha-1(XII) chain	Col12a1	IDCYEIIEKDIKEAGNITTDGYEILGKLLKG	YES
1291	P28481-2	Collagen alpha-1(II) chain;Collagen alpha-1(II) chain;Chondrocalcin	Col2a1	VQMTFLRLLSTEGSQNITYHCKNSIAYLDEA	YES
801	Q04857	Collagen alpha-1(VI) chain	Col6a1	VKENYAELLDDGFLKNITAQICIDKKCPDYT	YES
155	Q02788	Collagen alpha-2(VI) chain	Col6a2	IRSFRRGTFTDCALANMTQQIRQHVGKGVVN	NO	YES
800	Q02788	Collagen alpha-2(VI) chain	Col6a2	ENLYSIACDKPQQVRNMTLFSDLVAEKFIDD	YES
271	Q8K4Q8	Collectin-12	Colec12	DWLKEKVQSLQTLAANNSALAKANNDTLEDM	NO	YES
416	Q8K4Q8	Collectin-12	Colec12	MQQDMMRSKLDTEVANLSVVMEEMKLVDSKH	NO	NO
159	Q8K4Q8	Collectin-12	Colec12	DSLVDRQSQLKETLQNNSFLITTVNKTLQAY	YES
386	Q8K4Q8	Collectin-12	Colec12	CTDTLTRHTDDLTSLNNTLVNIRLDSISLRM	YES
168	Q8K4Q8	Collectin-12	Colec12	LKETLQNNSFLITTVNKTLQAYNGYVTNLQQ	YES
91	Q8K297	Procollagen galactosyltransferase 1	Colgalt1	RERTALWVATDHNTDNTSAILREWLVAVKGL	NO	NO
757	Q61147	Ceruloplasmin	Cp	PSRAWEKELHHLQEQNVSNVFLDKEEFFIGS	NO	NO
975	O89001	Carboxypeptidase D	Cpd	VEYRHIWSLEISNKPNISEPEEPKIRFVAGI	NO	YES
866	O89001	Carboxypeptidase D	Cpd	VTKNVTVRSEGAVQVNFTLVRSSADANNESK	NO	NO
625	O89001	Carboxypeptidase D	Cpd	YEKSQEGDSISVVGRNNSNNFDLNRNFPDQF	NO	YES
626	O89001	Carboxypeptidase D	Cpd	EKSQEGDSISVVGRNNSNNFDLNRNFPDQFV	NO	YES
409	O89001	Carboxypeptidase D	Cpd	SGLENATISVAGINHNITTGRFGDFHRLLVP	YES
1067	O89001	Carboxypeptidase D	Cpd	HTNAHGKDLDTDFTSNASQPETKAIIENLIQ	YES
398	O89001	Carboxypeptidase D	Cpd	IKGFVKDSVTGSGLENATISVAGINHNITTG	YES
810	O89001	Carboxypeptidase D	Cpd	VKGFVLDATDGRGILNATLSVAEINHPVTTY	YES
139	Q00493	Carboxypeptidase E	Cpe	LIFLAQYLCNEYQKGNETIVNLIHSTRIHIM	NO	NO
390	Q00493	Carboxypeptidase E	Cpe	GVKGFVRDLQGNPIANATISVDGIDHDVTSA	YES
382	Q9WVJ3-2	Carboxypeptidase Q	Cpq	ARAIMKEVMNLLQPLNVTKVFSNGEGTDINF	YES
252	Q64735-2	Complement component receptor 1-like protein	Cr1l	CTPPPYVENAVMLSENRSLFSLRDIVEFRCH	YES
188	Q9CYA0	Cysteine-rich with EGF-like domain protein 2	Creld2	PLCIDCTDGFFSLQRNETHSICSACDESCKT	YES
98	P35347	Corticotropin-releasing factor receptor 1	Crhr1	GYRECLANGSWAARVNYSECQEILNEEKKSK	YES
2795	Q923L3-2	CUB and sushi domain-containing protein 1	Csmd1	SNGQWSSPLPICRVVNCSDPGSVENAVRHGQ	NO	NO
349	Q8VHY0	Chondroitin sulfate proteoglycan 4	Cspg4	RHLQEHRLGLAPGAANISLVGCIEDFSVNGR	NO	YES
1454	Q8VHY0	Chondroitin sulfate proteoglycan 4	Cspg4	HDGSETQTDAFVLLANASEMDRQSQPVAFTI	YES
2080	Q8VHY0	Chondroitin sulfate proteoglycan 4	Cspg4	TLRLDPTVLDASELANRTGSMPHFRLLAGPR	YES
57	Q71M36-2	Chondroitin sulfate proteoglycan 5	Cspg5	AEELVRSSLAWESRANDTREEAGLPAAGEDE	NO	YES
283	Q8R242	Di-N-acetylchitobiase	Ctbs	AAGHQVPYKVIMKQVNGSVSGSQWNKDQQAP	YES
239	P16675	Lysosomal protective protein;Lysosomal protective protein 32 kDa chain;Lysosomal protective protein 20 kDa chain	Ctsa	GNRLWTSLQTHCCAQNKCNFYDNKDPECVNN	YES
140	P16675	Lysosomal protective protein;Lysosomal protective protein 32 kDa chain;Lysosomal protective protein 20 kDa chain	Ctsa	AGVGFSYSDDKMYVTNDTEVAENNYEALKDF	YES
38	P10605	Cathepsin B;Cathepsin B light chain;Cathepsin B heavy chain	Ctsb	FHPLSDDLINYINKQNTTWQAGRNFYNVDIS	NO	YES
275	P97821	Dipeptidyl peptidase 1;Dipeptidyl peptidase 1 exclusion domain chain;Dipeptidyl peptidase 1 heavy chain;Dipeptidyl peptidase 1 light chain	Ctsc	FASMGMLEARIRILTNNSQTPILSPQEVVSC	NO	NO
276	P97821	Dipeptidyl peptidase 1;Dipeptidyl peptidase 1 exclusion domain chain;Dipeptidyl peptidase 1 heavy chain;Dipeptidyl peptidase 1 light chain	Ctsc	ASMGMLEARIRILTNNSQTPILSPQEVVSCS	NO	YES
53	P97821	Dipeptidyl peptidase 1;Dipeptidyl peptidase 1 exclusion domain chain;Dipeptidyl peptidase 1 heavy chain;Dipeptidyl peptidase 1 light chain	Ctsc	TWVFQVGPRSSRSDINCSVMEATEEKVVVHL	YES
134	P18242	Cathepsin D	Ctsd	VHHKYNSDKSSTYVKNGTSFDIHYGSGSLSG	YES
261	P18242	Cathepsin D	Ctsd	GGTDSKYYHGELSYLNVTRKAYWQVHMDQLE	YES
138	Q9R013	Cathepsin F	Ctsf	RRDCSPVNAKVTEFRNATFSSFLPLLDKDPL	YES
221	P06797	Cathepsin L1;Cathepsin L1 heavy chain;Cathepsin L1 light chain	Ctsl	AKDGSCKYRAEFAVANDTGFVDIPQQEKALM	YES
96	Q8BM88	Cathepsin O	Ctso	AWAPRYPAEGQRPIPNVSLPLRFDWRDKHVV	YES
201	P97792	Coxsackievirus and adenovirus receptor homolog	Cxadr	TPWLAEMTSPVISVKNASSEYSGTYSCTVQN	NO	NO
106	P97792	Coxsackievirus and adenovirus receptor homolog	Cxadr	VHFTSNDVKSGDASINVTNLQLSDIGTYQCK	YES
96	O55127	Cytochrome P450 26A1	Cyp26a1	THLFGRPTVRVMGADNVRRILLGEHRLVSVH	YES
639	Q62165	Dystroglycan;Alpha-dystroglycan;Beta-dystroglycan	Dag1	KIALVKKLAFAFGDRNCSSITLQNITRGSIV	YES
647	Q62165	Dystroglycan;Alpha-dystroglycan;Beta-dystroglycan	Dag1	AFAFGDRNCSSITLQNITRGSIVVEWTNNTL	YES
476	Q64237	Dopamine beta-hydroxylase;Soluble dopamine beta-hydroxylase	Dbh	YPGDVLITSCTYNTENKTLATVGGFGILEEM	NO	YES
478	P70211-2	Netrin receptor DCC	Dcc	TVFFSREGDNRERALNTTQPGSLQLTVGNLK	NO	NO
60	P70211-2	Netrin receptor DCC	Dcc	EPSDAVTMRGGNVLLNCSAESDRGVPVIKWK	YES
250	E9PVD3	Protocadherin-16	Dchs1	LDVTLLDINDHAPAFNQSRYHAVVSESLAPG	NO	YES
1989	E9PVD3	Protocadherin-16	Dchs1	LALATLRAEDRDAGANASILYRLAGTPPPGT	NO	YES
1514	E9PVD3	Protocadherin-16	Dchs1	TPALLLLVEATDRPANASRRRAARVSARVFV	YES
2754	E9PVD3	Protocadherin-16	Dchs1	LEAVPGPEGREAFSLNSSTGELRARVPFDYE	YES
206	P28654	Decorin	Dcn	FQGLKSLSYIRISDTNITAIPQGLPTSLTEV	YES
129	Q3U564-2	mRNA-decapping enzyme 1B	Dcp1b	FYDKEECQRIAKLMKNLTQSEQLKACHGAGS	YES
147	P98154	Integral membrane protein DGCR2/IDD	Dgcr2	SGENYWDAAQTCQRVNGSLATFSTDQELRFV	YES
120	Q9QUN9	Dickkopf-related protein 3	Dkk3	GNNTVHVHQEVHKITNNQSGQVVFSETVITS	NO	NO
121	Q9QUN9	Dickkopf-related protein 3	Dkk3	NNTVHVHQEVHKITNNQSGQVVFSETVITSV	NO	NO
106	Q9QUN9	Dickkopf-related protein 3	Dkk3	PPNYHNETSTETRVGNNTVHVHQEVHKITNN	NO	YES
208	Q8JZM4	Delta and Notch-like epidermal growth factor-related receptor	Dner	QVEVVPDVACGNASSNNSAGGRLVSFEVPQN	NO	YES
204	Q8JZM4	Delta and Notch-like epidermal growth factor-related receptor	Dner	MKWDQVEVVPDVACGNASSNNSAGGRLVSFE	NO	YES
223	Q8JZM4	Delta and Notch-like epidermal growth factor-related receptor	Dner	NNSAGGRLVSFEVPQNTSVKIRQDANSLLIL	YES
112	Q6NXK7	Inactive dipeptidyl peptidase 10	Dpp10	YKTNNGHVMKLNTESNASTLLLDNSTFVTFK	NO	YES
120	Q6NXK7	Inactive dipeptidyl peptidase 10	Dpp10	MKLNTESNASTLLLDNSTFVTFKASRHSLSP	YES
749	Q6NXK7	Inactive dipeptidyl peptidase 10	Dpp10	QHSAELIKHLIKAGVNYTLQVYPDEGYHISD	YES
144	P28843	Dipeptidyl peptidase 4;Dipeptidyl peptidase 4 membrane form;Dipeptidyl peptidase 4 soluble form	Dpp4	YDVNKRQLITEEKIPNNTQWITWSPEGHKLA	YES
145	P28843	Dipeptidyl peptidase 4;Dipeptidyl peptidase 4 membrane form;Dipeptidyl peptidase 4 soluble form	Dpp4	DVNKRQLITEEKIPNNTQWITWSPEGHKLAY	YES
112	Q9Z218	Dipeptidyl aminopeptidase-like protein 6	Dpp6	YRERKGSVILRNVETNNSTVLIEGKKIESLR	NO	YES
113	Q9Z218	Dipeptidyl aminopeptidase-like protein 6	Dpp6	RERKGSVILRNVETNNSTVLIEGKKIESLRA	NO	YES
410	Q9Z218	Dipeptidyl aminopeptidase-like protein 6	Dpp6	GRGKFYHITVSSSQPNSSNDNIQSITSGDWD	YES
258	Q9Z218	Dipeptidyl aminopeptidase-like protein 6	Dpp6	HWWSPDGTRLAYATINDSRVPLMELPTYTGS	YES
343	Q9Z218	Dipeptidyl aminopeptidase-like protein 6	Dpp6	ATSTKVAVTWLNRAQNVSILTLCDATTGVCT	YES
505	Q9Z218	Dipeptidyl aminopeptidase-like protein 6	Dpp6	LLKCEGPGVPTVTVHNTTDKRRMFDLEANEE	YES
752	Q9Z218	Dipeptidyl aminopeptidase-like protein 6	Dpp6	QHTAELITQLIKGKANYSLQIYPDESHYFHS	YES
325	Q9ET22	Dipeptidyl peptidase 2	Dpp7	GQRIMGLRALAGLVYNSSGTEPCYDIYRLYQ	NO	NO
118	Q71B07	Probable C-mannosyltransferase DPY19L3	Dpy19l3	QAPTLLQGFHGLIYDNKTESMRTINLLQRMN	YES
121	A2AJQ3-2	Probable C-mannosyltransferase DPY19L4	Dpy19l4	LKAPSFERGVYELTHNNKTISLKTINAMQQM	YES
122	A2AJQ3-2	Probable C-mannosyltransferase DPY19L4	Dpy19l4	KAPSFERGVYELTHNNKTISLKTINAMQQMS	YES
748	Q9ERC8	Down syndrome cell adhesion molecule homolog	Dscam	QFQPIALNGRIQVLSNGSLLIKHVVEEDSGY	YES
110	Q7TSF0-2	Desmoglein-1-gamma;Desmoglein-1-alpha;Desmoglein-1-beta	Dsg1c;Dsg1a;Dsg1b	PPYGIFIINQKTGEINITSIVDREVTPFFII	NO	YES
193	Q4PZA2-3	Endothelin-converting enzyme 1	Ece1	RAKPLMELIEKLGGWNITGPWAKDNFQDTLQ	NO	YES
232	Q4PZA2-3	Endothelin-converting enzyme 1	Ece1	SPFFSVYVSADSKNSNSNVIQVDQSGLGLPS	NO	YES
234	Q4PZA2-3	Endothelin-converting enzyme 1	Ece1	FFSVYVSADSKNSNSNVIQVDQSGLGLPSRD	YES
366	Q4PZA2-3	Endothelin-converting enzyme 1	Ece1	VVYDKEYLRQVSTLINNTDKCLLNNYMMWNL	YES
149	Q4PZA2-3	Endothelin-converting enzyme 1	Ece1	NLWEHNQAVIKHLLENATASVSEAERKAQVY	YES
60	P48302	Endothelin B receptor	Ednrb	EVMTPPTKTSWTRGSNSSLMRSSAPAEVTKG	YES
162	O08543-2	Ephrin-A5	Efna5	GRRSCLKLKVFVRPTNDTVHESAEPSRGENA	YES
139	P52795	Ephrin-B1	Efnb1	LEFKKYHDYYITSTSNGSLEGLENREGGVCR	YES
210	O35393	Ephrin-B3	Efnb3	SAEPGRDTIPGDPSSNATSRGAEGPLPPPSM	NO	YES
124	Q01279	Epidermal growth factor receptor	Egfr	GNALYENTYALAILSNYGTNRTGLRELPMRN	NO	NO
603	Q01279	Epidermal growth factor receptor	Egfr	GPHCVKTCPAGIMGENNTLVWKYADANNVCH	YES
128	Q01279	Epidermal growth factor receptor	Egfr	YENTYALAILSNYGTNRTGLRELPMRNLQEI	YES
352	Q01279	Epidermal growth factor receptor	Egfr	CNGIGIGEFKDTLSINATNIKHFKYCTAISG	YES
586	P23116	Eukaryotic translation initiation factor 3 subunit A	Eif3a	RRQTIEERKERLESLNIQREKEELEQREAEL	YES
223	Q9WUK2	Eukaryotic translation initiation factor 4H	Eif4h	RPRLQLKPRTVATPLNQVANPNSAIFGGARP	YES
227	Q9WUK2	Eukaryotic translation initiation factor 4H	Eif4h	QLKPRTVATPLNQVANPNSAIFGGARPREEV	YES
229	Q9WUK2	Eukaryotic translation initiation factor 4H	Eif4h	KPRTVATPLNQVANPNSAIFGGARPREEVVQ	YES
80	Q68FM6	Protein phosphatase 1 regulatory subunit 29	Elfn2	NKLKAVLYSSLNRFGNLTDLNLTKNEISYIE	YES
85	Q68FM6	Protein phosphatase 1 regulatory subunit 29	Elfn2	VLYSSLNRFGNLTDLNLTKNEISYIEDGAFL	YES
2	Q920L5	Elongation of very long chain fatty acids protein 6	Elovl6	______________MNMSVLTLQEYEFEKQF	YES
298	Q923X1	EGF, latrophilin seven transmembrane domain-containing protein 1	Eltd1	LQIAQNTQKNSQFDMNSTDLALKVFAFDSTH	YES
101	P21995	Embigin	Emb	ELKCVYTATKDLNLMNVTWKKDDEPLETTGD	NO	YES
70	P21995	Embigin	Emb	NLSLKSCNISVTEKSNVSVEENVILEKPSHV	YES
118	P21995	Embigin	Emb	TWKKDDEPLETTGDFNTTKMGNTLTSQYRFI	YES
216	P21995	Embigin	Emb	AQVPIDAHSNEKYIINGSHANETRLKIKHLL	YES
221	P21995	Embigin	Emb	DAHSNEKYIINGSHANETRLKIKHLLEEDGG	YES
62	P21995	Embigin	Emb	EEMMAKYSNLSLKSCNISVTEKSNVSVEENV	YES
914	Q8C7X2-2	ER membrane protein complex subunit 1	Emc1	YSPDVQVHAERFINYNQTVSRMRGIYTAPSG	YES
456	Q99K41	EMILIN-1	Emilin1	PAAPGRLEKLEGLLANVSRELGGRMDLLEEQ	NO	YES
795	Q99K41	EMILIN-1	Emilin1	LLGGQAGLGRRLGALNNSLLLLEDRLQQLSL	NO	YES
43	P47801	Epithelial membrane protein 1	Emp1	WMVADYANASVGLWKNCTGGNCDGSLSYGNE	YES
307	Q63961	Endoglin	Eng	LPDTPQGLIAEARKLNASIVTSFVELPLVSN	NO	YES
322	Q63961	Endoglin	Eng	NASIVTSFVELPLVSNVSLRASSCGGVFQTT	NO	NO
135	Q63961	Endoglin	Eng	AYDSSLVIFQGQPRVNITVLPSLTSRKQILD	YES
754	P16406	Glutamyl aminopeptidase	Enpep	ILGFACKMGDREALGNASQLFDSWLKGSASI	YES
323	P06802-2	Ectonucleotide pyrophosphatase/phosphodiesterase family member 1;Alkaline phosphodiesterase I;Nucleotide pyrophosphatase	Enpp1	DVEIDGILPDIYKVYNGSVPFEERILAVLEW	NO	YES
410	Q9R1E6	Ectonucleotide pyrophosphatase/phosphodiesterase family member 2	Enpp2	KIPNNLKYDPKAIIANLTCKKPDQHFKPYMK	YES
594	Q6DYE8	Ectonucleotide pyrophosphatase/phosphodiesterase family member 3;Alkaline phosphodiesterase I;Nucleotide pyrophosphatase	Enpp3	LQNTPGLEEQANQRLNLSEGEVAATVKANLP	NO	NO
246	Q8BTJ4-2	Bis(5'-adenosyl)-triphosphatase enpp4	Enpp4	SVIDLTPVAAILPKINVTEVYDKLKRCNPHM	YES
158	Q9EQG7	Ectonucleotide pyrophosphatase/phosphodiesterase family member 5	Enpp5	DVKIHDSFPTYYLPYNESVSFEDRVAKIIEW	YES
329	Q9EQG7	Ectonucleotide pyrophosphatase/phosphodiesterase family member 5	Enpp5	QPIVAVADEGWYILQNKSDDFLLGNHGYDNA	YES
73	P55772	Ectonucleoside triphosphate diphosphohydrolase 1	Entpd1	SHTNLYIYKWPAEKENDTGVVQQLEECQVKG	NO	YES
291	P55772	Ectonucleoside triphosphate diphosphohydrolase 1	Entpd1	VLKDPCFNPGYEKVVNVSELYGTPCTKRFEK	YES
129	O55026	Ectonucleoside triphosphate diphosphohydrolase 2	Entpd2	STPLYLGATAGMRLLNLTSPEATAKVLEAVT	YES
231	Q9WUZ9	Ectonucleoside triphosphate diphosphohydrolase 5	Entpd5	LEQTPRGYLTSFEMFNSTFKLYTHSYLGFGL	YES
354	Q8BYW9	EGF domain-specific O-linked N-acetylglucosamine transferase	Eogt	TGLFRAFSQHVLHRLNITQEGPKDGKVRVTI	YES
182	Q99M71	Mammalian ependymin-related protein 1	Epdr1	YTAKDCYPVQETFIRNYTVVMSTRFFDVQLG	YES
235	Q03137-2	Ephrin type-A receptor 4	Epha4	GADTSSLVEVRGSCVNNSEEKDVPKMYCGAD	YES
265	P54763	Ephrin type-B receptor 2	Ephb2	PIGRCMCKAGFEAVENGTVCRGCPSGTFKAN	YES
482	P54763	Ephrin type-B receptor 2	Ephb2	LDYELQYYEKELSEYNATAIKSPTNTVTVQG	YES
483	P54763-4	Ephrin type-B receptor 2	Ephb2	DYELQYYEKQELSEYNATAIKSPTNTVTVQG	YES
403	Q9EQH2	Endoplasmic reticulum aminopeptidase 1	Erap1	YFFGKCFNAMEVDALNSSHPVSTPVENPAQI	NO	YES
125	P70424	Receptor tyrosine-protein kinase erbB-2	Erbb2	DKYALAVLDNRDPLDNVTTAAPGRTPEGLRE	NO	YES
576	Q61527-3	Receptor tyrosine-protein kinase erbB-4;ERBB4 intracellular domain	Erbb4	KMEDGLLTCHGPGPDNCTKCSHFKDGPNCVE	YES
138	Q61527-3	Receptor tyrosine-protein kinase erbB-4;ERBB4 intracellular domain	Erbb4	YRKDGNFGLQELGLKNLTEILNGGVYVDQNK	YES
548	Q61527-3	Receptor tyrosine-protein kinase erbB-4;ERBB4 intracellular domain	Erbb4	IESCNLYDGEFREFENGSICVECDSQCEKME	YES
212	Q9CR89-2	Endoplasmic reticulum-Golgi intermediate compartment protein 2	Ergic2	RGHAHLAALVNHDSYNFSHRIDHLSFGELVP	NO	NO
106	Q8BFZ9	Erlin-2;Erlin-1	Erlin2;Erlin1	VVNFLVPNAVYDIVKNYTADYDKALIFNKIH;VVNMLAPYAVFDIVRNYTADYDKTLIFNKIH	YES
276	Q8R180	ERO1-like protein alpha	Ero1l	RYLLQDTWLEKKWGHNVTEFQQRFDGILTEG	YES
140	Q8R2E9	ERO1-like protein beta	Ero1lb	KELDDCEQANKLGAINSTLSNESKEAFIDWA	YES
145	Q8R2E9	ERO1-like protein beta	Ero1lb	CEQANKLGAINSTLSNESKEAFIDWARYDDS	YES
140	Q8R2E9	ERO1-like protein beta	Ero1lb	KELDDCEQANKLGAINSTLSNESKEAFIDWA	YES
239	Q925F2	Endothelial cell-selective adhesion molecule	Esam	VYVCKAQNRVGFAKCNVTLDVMTGSKAAVVA	NO	NO
75	Q9ES89	Exostosin-like 2	Extl2	SKSALDSFTLIMQTYNRTDLLLRLLNHYQAV	YES
591	Q9WVL6	Exostosin-like 3	Extl3	PVETEPPYASPKYLRNFTLTVTDCYRGWNSA	YES
37	P20352	Tissue factor	F3	LLQVIAGAGIPEKAFNLTWISTDFKTILEWQ	YES
66	A2A699	Protein FAM171A2	Fam171a2	GELVPLARASVDVFGNRTLLAAGTTDSEGVA	YES
465	Q5MJS3	Extracellular serine/threonine protein kinase FAM20C	Fam20c	GNMDRHHYETFEKFGNETFIIHLDNGRGFGK	YES
2597	Q5F226	Protocadherin Fat 2	Fat2	APQFKASGYTVSIPSNVSRDSPIIQVLAYDA	NO	YES
996	Q5F226	Protocadherin Fat 2	Fat2	LSLEKELDFERRAGYNLSFWASDSGRPLARR	YES
3770	Q5F226	Protocadherin Fat 2	Fat2	TARLSILTPRHHLGKNCSCNGTTWRFSGQSY	YES
3774	Q5F226	Protocadherin Fat 2	Fat2	SILTPRHHLGKNCSCNGTTWRFSGQSYMRYR	YES
3432	Q5F226	Protocadherin Fat 2	Fat2	EVVDVNDNPPRFFQLNYSTAVQENSPIGIKV	YES
568	Q5F226	Protocadherin Fat 2	Fat2	RLKNLNDNQPMFEEVNCTVSLRQDAPVGKSI	YES
2470	Q5F226	Protocadherin Fat 2	Fat2	GASDGVFQATVPVYINTTNANKYSPEFQQNV	YES
3278	Q5F226	Protocadherin Fat 2	Fat2	QGKFRLDAHTGILYVNGSLDFETNPKYFLSI	YES
2387	Q5F226	Protocadherin Fat 2	Fat2	INDNPPEFREPQYEANVSELATCGHLVLKVQ	YES
3127	Q5F226	Protocadherin Fat 2	Fat2	APRFFPSHCAVAVFDNTTVKTPVAVVFARDP	YES
39	Q5F226	Protocadherin Fat 2	Fat2	ETITPLTWRFTHSLYNATIYENSAPKTYVES	YES
1828	Q2PZL6	Protocadherin Fat 4	Fat4	LVRADDGLQSSDMRINITISDVNDHTPRFSR	YES
2923	Q2PZL6	Protocadherin Fat 4	Fat4	QVFYFIKSQSEYFRINATTGEIFNKQVLKYQ	YES
91	P08508	Low affinity immunoglobulin gamma Fc region receptor III;Low affinity immunoglobulin gamma Fc region receptor II	Fcgr3;Fcgr2	IRSQVQASYTFKATVNDSGEYRCQMEQTRLS	YES
139	Q9QXC1	Fetuin-B	Fetub	FHINKPRRVLYLPAYNCTLRPVSKRKTHTTC	YES
384	Q8K0E8	Fibrinogen beta chain;Fibrinopeptide B;Fibrinogen beta chain	Fgb	AGNALMDGASQLVGENRTMTIHNGMFFSTYD	YES
77	P16092-6	Fibroblast growth factor receptor 1	Fgfr1	QSINWLRDGVQLVESNRTRITGEEVEVRDSI	NO	YES
262	P16092-6	Fibroblast growth factor receptor 1	Fgfr1	ERSPHRPILQAGLPANKTVALGSNVEFMCKV	YES
318	P21803	Fibroblast growth factor receptor 2	Fgfr2	PDGLPYLKVLKAAGVNTTDKEIEVLYIRNVT	YES
390	Q61576	Peptidyl-prolyl cis-trans isomerase FKBP10	Fkbp10	PSDPVEIKTLSRPPENCNETSKIGDFIRYHY	NO	NO
392	Q61576	Peptidyl-prolyl cis-trans isomerase FKBP10	Fkbp10	DPVEIKTLSRPPENCNETSKIGDFIRYHYNC	YES
406	Q61576	Peptidyl-prolyl cis-trans isomerase FKBP10	Fkbp10	CNETSKIGDFIRYHYNCSLLDGTRLFSSHDY	YES
69	Q61576	Peptidyl-prolyl cis-trans isomerase FKBP10	Fkbp10	CPREVQMGDFVRYHYNGTFEDGKKFDSSYDR	YES
41	O54998	Peptidyl-prolyl cis-trans isomerase FKBP7	Fkbp7	ESTEEVKIEVLHRPENCSKTSRKGDLLNAHY	YES
174	Q9Z247	Peptidyl-prolyl cis-trans isomerase FKBP9	Fkbp9	CPRTIQVSDFVRYHYNGTFLDGTLFDSSHNR	NO	YES
397	Q9Z247	Peptidyl-prolyl cis-trans isomerase FKBP9	Fkbp9	CSVLSKKGDYLKYHYNASLLDGTLLDSTWNL	YES
197	P35969	Vascular endothelial growth factor receptor 1	Flt1	GQRITWDSRRGFIIANATYKEIGLLNCEATV	YES
165	P35969	Vascular endothelial growth factor receptor 1	Flt1	TEGRQLIIPCRVTSPNVTVTLKKFPFDTLTP	YES
542	P11276	Fibronectin;Anastellin	Fn1	VNDTFHKRHEEGHMLNCTCFGQGRGRWKCDP	NO	NO
528	P11276	Fibronectin;Anastellin	Fn1	QLRDQCIVDDITYNVNDTFHKRHEEGHMLNC	YES
430	P11276	Fibronectin;Anastellin	Fn1	SNGALCHFPFLYNNRNYTDCTSEGRRDNMKW	YES
1006	P11276	Fibronectin;Anastellin	Fn1	QQTTKLDAPTNLQFVNETDRTVLVTWTPPRA	YES
2684	Q80T14	Extracellular matrix protein FRAS1	Fras1	EDEPTLEFDKKTYRVNESAGFLFAPIKRQGD	YES
2666	Q80T14	Extracellular matrix protein FRAS1	Fras1	AYALLGEFTQAKVVINDTEDEPTLEFDKKTY	YES
2225	Q6NVD0	FRAS1-related extracellular matrix protein 2	Frem2	TPQGSSAFGAAVGEQNETLIKIQDEADKAVI	NO	NO
2110	Q6NVD0	FRAS1-related extracellular matrix protein 2	Frem2	MNAALGEPSKATVSINDSASDLPKMQFKERV	YES
221	Q62356	Follistatin-related protein 1	Fstl1	NADWKLSFQEFLKCLNPSFNPPEKKCALEDE	NO	NO
225	Q62356	Follistatin-related protein 1	Fstl1	KLSFQEFLKCLNPSFNPPEKKCALEDETYAD	NO	NO
178	Q62356	Follistatin-related protein 1	Fstl1	SSEFLKFVEQNETAINITTYADQENNKLLRS	YES
173	Q62356	Follistatin-related protein 1	Fstl1	DSHLDSSEFLKFVEQNETAINITTYADQENN	YES
142	Q62356	Follistatin-related protein 1	Fstl1	LEAEIIPDGWFSKGSNYSEILDKYFKSFDNG	YES
318	Q8BFR2	Follistatin-related protein 5	Fstl5	DGSLYITKVTTVHMGNYTCYADGYENVRQTH	YES
371	Q99KR8	Plasma alpha-L-fucosidase	Fuca2	VNGEAIYETHTWRSQNDTVTPDVWYTSKPEK	YES
110	Q5F2L2-2	Alpha-(1,3)-fucosyltransferase 10	Fut10	GRLGQCGADACFFTINRTFQHHPMTRAFLFY	YES
162	Q8BHC9	Alpha-(1,3)-fucosyltransferase 11	Fut11	LNNFLLSHGPGIRLFNLTATFSRHSDYPLPL	NO	YES
313	Q8BHC9	Alpha-(1,3)-fucosyltransferase 11	Fut11	VPVYRGSPSVRDWMPNNHSVILIDDFESPQK	YES
314	Q8BHC9	Alpha-(1,3)-fucosyltransferase 11	Fut11	PVYRGSPSVRDWMPNNHSVILIDDFESPQKL	YES
439	Q8BHC9	Alpha-(1,3)-fucosyltransferase 11	Fut11	PVPTPGFGKVEEIPENDSWKEMWLQDYWQGL	YES
926	P70699	Lysosomal alpha-glucosidase	Gaa	ATAPTQVLSNGIPVSNFTYSPDNKSLAIPVS	YES
470	P70699	Lysosomal alpha-glucosidase	Gaa	YRPYDEGLRRGVFITNETGQPLIGKVWPGTT	YES
501	Q9WV18	Gamma-aminobutyric acid type B receptor subunit 1	Gabbr1	GGGRSGVRLEDFNYNNQTITDQIYRAMNSSS	NO	NO
513	Q9WV18	Gamma-aminobutyric acid type B receptor subunit 1	Gabbr1	NYNNQTITDQIYRAMNSSSFEGVSGHVVFDA	YES
439	Q9WV18	Gamma-aminobutyric acid type B receptor subunit 1	Gabbr1	TEIVMLNPANTRSISNMTSQEFVEKLTKRLK	YES
83	Q9WV18	Gamma-aminobutyric acid type B receptor subunit 1	Gabbr1	GEREVVGPKVRKCLANGSWTDMDTPSRCVRI	YES
388	Q80T41	Gamma-aminobutyric acid type B receptor subunit 2	Gabbr2	ETLHASSRHQRIQDFNYTDHTLGRIILNAMN	YES
138	P26048	Gamma-aminobutyric acid receptor subunit alpha-2;Gamma-aminobutyric acid receptor subunit alpha-1	Gabra2;Gabra1	TPDTFFHNGKKSVAHNMTMPNKLLRIQDDGT;TPDTFFHNGKKSVAHNMTMPNKLLRITEDGT	YES
163	P26049	Gamma-aminobutyric acid receptor subunit alpha-3	Gabra3	TPDTFFHNGKKSVAHNMTTPNKLLRLVDNGT	YES
117	P16305-4	Gamma-aminobutyric acid receptor subunit alpha-6;Gamma-aminobutyric acid receptor subunit alpha-5	Gabra6;Gabra5	TPDTFFRNGKKSIAHNMTTPNKLFRLMQNGT	YES
105	P50571	Gamma-aminobutyric acid receptor subunit beta-1	Gabrb1	QSWKDKRLSYSGIPLNLTLDNRVADQLWVPD	YES
104	P63137-2	Gamma-aminobutyric acid receptor subunit beta-2	Gabrb2	QAWRDKRLSYNVIPLNLTLDNRVADQLWVPD	YES
105	P63080	Gamma-aminobutyric acid receptor subunit beta-3	Gabrb3	QYWRDKRLAYSGIPLNLTLDNRVADQLWVPD	YES
552	O08912	Polypeptide N-acetylgalactosaminyltransferase 1;Polypeptide N-acetylgalactosaminyltransferase 1 soluble form	Galnt1	IRDCTGSRSQQWLLRNVTLPEIF________	YES
165	P17439	Glucosylceramidase	Gba	RVYTYADTPNDFQLSNFSLPEEDTKLKIPLI	NO	YES
289	P17439	Glucosylceramidase	Gba	HQRDFISRDLGPALANSSHDVKLLMLDDQRL	YES
78	P17439	Glucosylceramidase	Gba	RRGRRMELSVGAIQANRTGTGLLLTLQPEKK	YES
168	Q9JL56	Glycerophosphodiester phosphodiesterase 1	Gde1	RIPTLKEAVTECLRHNLTIFFDVKGHADMAS	YES
416	Q9ESM6	Glycerophosphoinositol inositolphosphodiesterase GDPD2	Gdpd2	QRAPRMRQIYGHQGGNWTERPQFLNLPYQDL	NO	NO
336	Q640M6	Glycerophosphodiester phosphodiesterase domain-containing protein 5	Gdpd5	WTASSLSPSDHREVQNQSICSLAELLELAKG	NO	YES
401	P97785-2	GDNF family receptor alpha-1	Gfra1	VLPPCANLQAQKLKSNVSGSTHLCLSDNDYG	YES
357	O08842	GDNF family receptor alpha-2	Gfra2	FTENPCLRNAIQAFGNGTDVNMSPKGPTFSA	NO	NO
52	O08842	GDNF family receptor alpha-2	Gfra2	QVDCVRANELCAAESNCSSRYRTLRQCLAGR	NO	YES
570	Q9QYC7	Vitamin K-dependent gamma-carboxylase	Ggcx	LLQGEVTVELVAEQKNQTLQEGEKMQLPAGE	YES
160	Q9Z0L8-2	Gamma-glutamyl hydrolase	Ggh	NLLTSTDTKSKKLPLNFTEGARKSRMFKHFP	YES
186	Q9Z0L8-2	Gamma-glutamyl hydrolase	Ggh	FKHFPTELLDSLALENLTANFHKWSLSVKNF	YES
198	Q99JP7	Gamma-glutamyltransferase 7;Gamma-glutamyltransferase 7 heavy chain;Gamma-glutamyltransferase 7 light chain	Ggt7	GLGGGGVMLVHDIRRNESHLIDFRESAPGAL	YES
523	Q99JP7	Gamma-glutamyltransferase 7;Gamma-glutamyltransferase 7 heavy chain;Gamma-glutamyltransferase 7 light chain	Ggt7	LNSQMLDFSWPNRTANHSAPSLENSVQPGKR	YES
139	P51569	Alpha-galactosidase A	Gla	VHSKGLKLGIYADVGNKTCAGFPGSFGSYDI	YES
192	P51569	Alpha-galactosidase A	Gla	VVSLENGYKYMALALNRTGRSIVYSCEWPLY	YES
225	Q9EPS3	D-glucuronyl C5-epimerase	Glce	YPIQIAQYGLSHYSKNLTEKPPHIEVYETAE	YES
304	Q9EPS3	D-glucuronyl C5-epimerase	Glce	NTKDFIISFDLKLLTNGSVSVVLETTEKNQL	YES
782	Q61543	Golgi apparatus protein 1	Glg1	KKKVDVVICLSTTVRNDTLQEAKEHRVSLKC	YES
161	Q61543	Golgi apparatus protein 1	Glg1	EISSDCNHLLWNYKLNLTTDPKFESVAREVC	YES
206	Q61543	Golgi apparatus protein 1	Glg1	VGKGYMVSCLVDHRGNITEYQCHQYITKMTA	YES
257	Q6NSU3	Glycosyltransferase 8 domain-containing protein 1	Glt8d1	NPGVFVANLTEWKRQNVTNQLEKWMKLNVEE	NO	YES
249	Q6NSU3	Glycosyltransferase 8 domain-containing protein 1	Glt8d1	MKASTCSFNPGVFVANLTEWKRQNVTNQLEK	YES
1062	Q69ZN6-2	N-acetylglucosamine-1-phosphotransferase subunits alpha/beta;N-acetylglucosamine-1-phosphotransferase subunit alpha;N-acetylglucosamine-1-phosphotransferase subunit beta	Gnptab	EIMGEEEIAFKMIRTNVSHVVGQLDDIRKNP	YES
88	Q6S5C2	N-acetylglucosamine-1-phosphotransferase subunit gamma	Gnptg	SLVESTYKYEFCPFHNVTQHEQTFRWNAYSG	YES
379	Q8BFR4	N-acetylglucosamine-6-sulfatase	Gns	IDLGPTILDLAGYDLNKTQMDGMSLLPILKG	NO	YES
175	Q8BFR4	N-acetylglucosamine-6-sulfatase	Gns	GWSYWYALEKNSKYYNYTLSINGKARKHGEN	YES
103	Q8BFR4	N-acetylglucosamine-6-sulfatase	Gns	ASILTGKYPHNHHVVNNTLEGNCSSKAWQKI	YES
109	Q8BFR4	N-acetylglucosamine-6-sulfatase	Gns	KYPHNHHVVNNTLEGNCSSKAWQKIQEPYTF	YES
271	Q8BFR4	N-acetylglucosamine-6-sulfatase	Gns	TNKHWLIRQAKTPMTNSSIRFLDDAFRRRWQ	YES
354	Q8BFR4	N-acetylglucosamine-6-sulfatase	Gns	DIKVPLLVRGPGIKPNQTSKMLVSNIDLGPT	YES
108	Q91XA2	Golgi membrane protein 1	Golm1	ENVNKLHQDEKAVLVNNITTGEKLIRDLQDQ	NO	YES
109	Q91XA2	Golgi membrane protein 1	Golm1	NVNKLHQDEKAVLVNNITTGEKLIRDLQDQL	YES
116	Q9QZF2	Glypican-1;Secreted glypican-1	Gpc1	ATQLHGIDDHFQRLLNDSERTLQEAFPGAFG	NO	NO
527	Q8CAL5	Glypican-5;Secreted glypican-5	Gpc5	VKRTLKITNWMPDSMNFSDVKQVHRADHGST	NO	YES
164	P35802	Neuronal membrane glycoprotein M6-a	Gpm6a	SLPVYMYFNVWTICRNTTLVEGANLCLDLRQ	YES
246	Q99P91	Transmembrane glycoprotein NMB	Gpnmb	VITDQIPVFVTMSQKNDRNLSDEIFLRDLPI	NO	NO
249	Q99P91	Transmembrane glycoprotein NMB	Gpnmb	DQIPVFVTMSQKNDRNLSDEIFLRDLPIVFD	NO	YES
275	Q99P91	Transmembrane glycoprotein NMB	Gpnmb	PIVFDVLIHDPSHFLNDSAISYKWNFGDNTG	YES
64	Q8BUV8	Protein GPR107	Gpr107	HLNTFGFFKDGYMVVNVSSLSVNEPEGATDK	NO	NO
676	Q7TT36	Probable G-protein coupled receptor 125	Gpr125	TKIDGATVDTHHIPVNVTLRRIAHGADAVAA	YES
720	Q6F3F9	G-protein coupled receptor 126	Gpr126	PEDSVLVRRAQFTFFNKTGLFQDVGSQRKVL	YES
303	Q8K209	G-protein coupled receptor 56;GPR56 N-terminal fragment;GPR56 C-terminal fragment	Gpr56	LLVVDFSSQALFQDKNSSQVLGEKVLGIVVQ	NO	NO
234	Q8K209	G-protein coupled receptor 56;GPR56 N-terminal fragment;GPR56 C-terminal fragment	Gpr56	VSFLGDTLSFEEDRVNATVWKLPPTAGLEDL	NO	NO
363	P23818	Glutamate receptor 1	Gria1	GLTGNVQFNEKGRRTNYTLHVIEMKHDGIRK	YES
406	P23818	Glutamate receptor 1	Gria1	AATDAQAGGDNSSVQNRTYIVTTILEDPYVM	YES
249	P23818	Glutamate receptor 1	Gria1	GFMDIDLNKFKESGANVTGFQLVNYTDTIPA	YES
257	P23818	Glutamate receptor 1	Gria1	KFKESGANVTGFQLVNYTDTIPARIMQQWRT	YES
401	P23818	Glutamate receptor 1	Gria1	DKFVPAATDAQAGGDNSSVQNRTYIVTTILE	YES
406	P23818	Glutamate receptor 1	Gria1	AATDAQAGGDNSSVQNRTYIVTTILEDPYVM	YES
256	P23819-4	Glutamate receptor 2	Gria2	GFTDGDLLKIQFGGANVSGFQIVDYDDSLVS	YES
370	P23819-4	Glutamate receptor 2	Gria2	GLSGNIKFDQNGKRINYTINIMELKTNGPRK	YES
406	P23819-4	Glutamate receptor 2	Gria2	EVDKMVVTLTELPSGNDTSGLENKTVVVTTI	YES
413	P23819-4	Glutamate receptor 2	Gria2	TLTELPSGNDTSGLENKTVVVTTILESPYVM	YES
374	Q9Z2W9	Glutamate receptor 3	Gria3	GMTGNIQFDTYGRRTNYTIDVYEMKVSGSRK	YES
409	Q9Z2W9	Glutamate receptor 3	Gria3	NEYERFVPFSDQQISNDSSSSENRTIVVTTI	YES
416	Q9Z2W9	Glutamate receptor 3	Gria3	PFSDQQISNDSSSSENRTIVVTTILESPYVM	YES
258	Q9Z2W8	Glutamate receptor 4	Gria4	GFKDISLERFIHGGANVTGFQLVDFNTPMVT	YES
371	Q9Z2W8	Glutamate receptor 4	Gria4	GLTGNVQFDHYGRRVNYTMDVFELKSTGPRK	YES
407	Q9Z2W8	Glutamate receptor 4	Gria4	DMDKLVLIQDAPTLGNDTAAIENRTVVVTTI	YES
414	Q9Z2W8	Glutamate receptor 4	Gria4	IQDAPTLGNDTAAIENRTVVVTTIMESPYVM	YES
716	Q61625	Glutamate receptor ionotropic, delta-2	Grid2	RDSMYSQMWRMINRSNGSENNVLESQAGIQK	YES
426	Q61625	Glutamate receptor ionotropic, delta-2	Grid2	RGVRKLGCWNPVTGLNGSLTDKKLENNMRGV	YES
430	P39087-2	Glutamate receptor ionotropic, kainate 2	Grik2	ESQKGKPANITDSLSNRSLIVTTILEEPYVL	YES
423	P39087-2	Glutamate receptor ionotropic, kainate 2	Grik2	SSGLNMTESQKGKPANITDSLSNRSLIVTTI	YES
430	P39087-2	Glutamate receptor ionotropic, kainate 2	Grik2	ESQKGKPANITDSLSNRSLIVTTILEEPYVL	YES
412	P39087-2	Glutamate receptor ionotropic, kainate 2	Grik2	EGLEKIGTWDPSSGLNMTESQKGKPANITDS	YES
73	P39087-2	Glutamate receptor ionotropic, kainate 2	Grik2	RFAVNTINRNRTLLPNTTLTYDTQKINLYDS	YES
275	P39087-2	Glutamate receptor ionotropic, kainate 2;Glutamate receptor ionotropic, kainate 1	Grik2;Grik1	DLFALDLELYRYSGVNMTGFRLLNIDNPHVS;DLFALDVEPYRYSGVNMTGFRILNTENTQVS	NO	YES
415	B1AS29	Glutamate receptor ionotropic, kainate 3	Grik3	DGLEKVGVWSPADGLNITEVAKGRGPNVTDS	NO	NO
278	B1AS29	Glutamate receptor ionotropic, kainate 3	Grik3	DLYALDLEPYRYSGVNLTGFRILNVDNPHVS	YES
426	B1AS29	Glutamate receptor ionotropic, kainate 3	Grik3	ADGLNITEVAKGRGPNVTDSLTNRSLIVTTV	YES
433	B1AS29	Glutamate receptor ionotropic, kainate 3	Grik3	EVAKGRGPNVTDSLTNRSLIVTTVLEEPFVM	YES
752	B1AS29	Glutamate receptor ionotropic, kainate 3;Glutamate receptor ionotropic, kainate 2	Grik3;Grik2	LMESTTIEFVTQRNCNLTQIGGLIDSKGYGV;LMESTTIEYITQRNCNLTQIGGLIDSKGYGI	YES
440	P35438-2	Glutamate receptor ionotropic, NMDA 1	Grin1	TVNGDPVKKVICTGPNDTSPGSPRHTVPQCC	NO	YES
350	P35438-2	Glutamate receptor ionotropic, NMDA 1	Grin1	TGRVEFNEDGDRKFANYSIMNLQNRKLVQVG	NO	YES
276	P35438-2	Glutamate receptor ionotropic, NMDA 1	Grin1	YAPDGIIGLQLINGKNESAHISDAVGVVAQA	YES
368	P35438-2	Glutamate receptor ionotropic, NMDA 1	Grin1	IMNLQNRKLVQVGIYNGTHVIPNDRKIIWPG	YES
771	P35438-2	Glutamate receptor ionotropic, NMDA 1	Grin1	SGFGIGMRKDSPWKQNVSLSILKSHENGFME	YES
348	Q01097	Glutamate receptor ionotropic, NMDA 2B	Grin2b	NMLNRYLINVTFEGRNLSFSEDGYQMHPKLV	NO	YES
341	Q01097	Glutamate receptor ionotropic, NMDA 2B	Grin2b	EKRIYQSNMLNRYLINVTFEGRNLSFSEDGY	YES
444	Q01097	Glutamate receptor ionotropic, NMDA 2B	Grin2b	CMRNTVPCQKRIISENKTDEEPGYIKKCCKG	YES
74	Q01097	Glutamate receptor ionotropic, NMDA 2B	Grin2b	FHHLSVVPRVELVAMNETDPKSIITRICDLM	YES
688	Q01097	Glutamate receptor ionotropic, NMDA 2B;Glutamate receptor ionotropic, NMDA 2C;Glutamate receptor ionotropic, NMDA 2A	Grin2b;Grin2c;Grin2a	RPNDFSPPFRFGTVPNGSTERNIRNNYAEMH	NO	YES
712	Q03391	Glutamate receptor ionotropic, NMDA 2D	Grin2d	RPQEQYPPLKFGTVPNGSTEKNIRSNYPDMH	YES
223	P97772	Metabotropic glutamate receptor 1	Grm1	DTLQARAMLDIVKRYNWTYVSAVHTEGNYGE	YES
397	P97772	Metabotropic glutamate receptor 1	Grm1	GHLLENPNFKKVCTGNESLEENYVQDSKMGF	YES
238	Q9QYS2	Metabotropic glutamate receptor 3	Grm3	GETGIEAFEQEARLRNICIATAEKVGRSNIR	YES
414	Q9QYS2	Metabotropic glutamate receptor 3	Grm3	AMAHALHKMQRTLCPNTTKLCDAMKILDGKK	YES
439	Q9QYS2	Metabotropic glutamate receptor 3	Grm3	ILDGKKLYKDYLLKINFTAPFNPNKGADSIV	YES
569	Q68EF4-2	Metabotropic glutamate receptor 4	Grm4	RYTCKTCPYDMRPTENRTSCQPIPIVKLEWD	YES
88	Q3UVX5-2	Metabotropic glutamate receptor 5	Grm5	LHTLERINSDPTLLPNITLGCEIRDSCWHSA	NO	YES
209	Q3UVX5-2	Metabotropic glutamate receptor 5	Grm5	DAQQARAMVDIVKRYNWTYVSAVHTEGNYGE	YES
458	Q68ED2	Metabotropic glutamate receptor 7	Grm7	AGGKKLLKYIRNVNFNGSAGTPVMFNKNGDA	YES
263	P28798	Granulins;Acrogranin;Granulin-1;Granulin-2;Granulin-3;Granulin-4;Granulin-5;Granulin-6;Granulin-7	Grn	QDTVCDLIQSKCLSKNYTTDLLTKLPGYPVK	YES
416	P12265	Beta-glucuronidase	Gusb	DECPGVGIVLPQSFGNESLRHHLEVMEELVR	NO	YES
627	P12265	Beta-glucuronidase	Gusb	KTSAFILRERYWRIANETGGHGSGPRTQCFG	YES
242	Q3UHH8	Glucoside xylosyltransferase 1	Gxylt1	PYYGRTGVNSGVMLMNMTRMRRKYFKNDMTT	NO	YES
201	Q3UHH8	Glucoside xylosyltransferase 1	Gxylt1	FLRPVDDIWSLLKKFNSTQIAAMAPEHEEPR	YES
351	Q3UHH8	Glucoside xylosyltransferase 1	Gxylt1	DDKQPAFRAVYEALRNCSLEDDSVRSLLKPL	YES
110	P01899	H-2 class I histocompatibility antigen, D-B alpha chain	H2-D1	EQWFRVSLRNLLGYYNQSAGGSHTLQQMSGC	NO	YES
107	P01901	H-2 class I histocompatibility antigen, K-B alpha chain	H2-K1	EQSFRVDLRTLLGYYNQSKGGSHTIQVISGC	YES
996	E9Q7X6-2	Protein HEG homolog 1	Heg1	STVFISLKTTFALASNVTLFDLADRIQKYVN	YES
189	Q640R3	Hepatocyte cell adhesion molecule	Hepacam	TKPSYTWLKDGKPLLNDSRMLLSPDQKVLTI	YES
53	Q9Z0Z4-2	Hephaestin	Heph	NYAPKGRNVITNQTLNNDTVASSFLKSGKNR	NO	YES
54	Q9Z0Z4-2	Hephaestin	Heph	YAPKGRNVITNQTLNNDTVASSFLKSGKNRI	YES
49	Q9Z0Z4-2	Hephaestin	Heph	DMQWNYAPKGRNVITNQTLNNDTVASSFLKS	YES
157	P29416	Beta-hexosaminidase subunit alpha	Hexa	FSQLVWKSAEGTFFINKTKIKDFPRFPHRGV	YES
166	P70387	Hereditary hemochromatosis protein homolog	Hfe	GYDGQDHLEFCPKTLNWSAAEPGAWATKVEW	YES
105	Q3UDW8-2	Heparan-alpha-glucosaminide N-acetyltransferase	Hgsnat	APVSVSTQHGSILQVNSTSEERAACRLEYKF	YES
125	Q3UDW8-2	Heparan-alpha-glucosaminide N-acetyltransferase	Hgsnat	ERAACRLEYKFGEFGNYSLLVQHASSGANKI	YES
77	Q3UDW8-2	Heparan-alpha-glucosaminide N-acetyltransferase	Hgsnat	WKSDDCYQCTFQPLANVSHGGKPAKPSVAPV	YES
186	Q91X72	Hemopexin	Hpx	FATRTQKERSWSTVGNCTAALRWLERYYCFQ	YES
108	Q8R3H7	Heparan sulfate 2-O-sulfotransferase 1	Hs2st1	AYDLCAKNRYHVLHINTTKNNPVMSLQDQVR	YES
379	Q9QYK4	Heparan-sulfate 6-O-sulfotransferase 3	Hs6st3	ERTFNLKFISPFTQFNITRASNVDINDGARQ	YES
162	P50172	Corticosteroid 11-beta-dehydrogenase isozyme 1	Hsd11b1	YVVMSTAALPMLKQSNGSIAVISSLAGKMTQ	YES
445	P08113	Endoplasmin	Hsp90b1	LNFVKGVVDSDDLPLNVSRETLQQHKLLKVI	NO	YES
62	P08113	Endoplasmin	Hsp90b1	EVVQREEEAIQLDGLNASQIRELREKSEKFA	YES
107	P08113	Endoplasmin;Heat shock protein HSP 90-beta	Hsp90b1;Hsp90ab1	SLYKNKEIFLRELISNASDALDKIRLISLTD;TFYSNKEIFLRELISNASDALDKIRYESLTD	YES
358	Q05793	Basement membrane-specific heparan sulfate proteoglycan core protein;Endorepellin;LG3 peptide	Hspg2	RCDGDFDCEDRTDEANCSVKQPGEVCGPTHF	YES
2336	Q05793	Basement membrane-specific heparan sulfate proteoglycan core protein;Endorepellin;LG3 peptide	Hspg2	PEHEASFKLTVPSSQNSSFRLRSPVISIEPP	YES
89	Q05793	Basement membrane-specific heparan sulfate proteoglycan core protein;Endorepellin;LG3 peptide	Hspg2	VGSGDFQMVYFRALVNFTRSIEYSPQLEDAS	YES
3098	Q05793	Basement membrane-specific heparan sulfate proteoglycan core protein;Endorepellin;LG3 peptide	Hspg2	SLTQGSLIVGNLAPVNGTSQGKFQGLDLNEE	YES
103	O35632	Hyaluronidase-2	Hyal2	RFDAAGTSVHGGVPQNGSLCAHLPMLKESVE	NO	YES
74	O35632	Hyaluronidase-2	Hyal2	AFDVKATPNEGFFNQNITTFYYDRLGLYPRF	YES
222	Q9JKR6	Hypoxia up-regulated protein 1	Hyou1	TATALSYGVFRRKDINSTAQNVMFYDMGSGS	NO	YES
869	Q9JKR6	Hypoxia up-regulated protein 1	Hyou1	MTTLEKVINDTWAWKNATLAEQAKLPATEKP	YES
515	Q9JKR6	Hypoxia up-regulated protein 1	Hyou1	LGFLGPEDLRVFGSQNLTTVKLKGVGESFKK	YES
596	Q9JKR6	Hypoxia up-regulated protein 1	Hyou1	ISSLFGGGTSSDAKENGTDAVQEEEESPAEG	YES
830	Q9JKR6	Hypoxia up-regulated protein 1	Hyou1	RRKWPERLSALDNLLNHSSIFLKGARLIPEM	YES
862	Q9JKR6	Hypoxia up-regulated protein 1	Hyou1	QVFTEVEMTTLEKVINDTWAWKNATLAEQAK	YES
931	Q9JKR6	Hypoxia up-regulated protein 1	Hyou1	PRPKDKNGTRAEPPLNASAGDQEEKVIPPAG	YES
47	P13597	Intercellular adhesion molecule 1	Icam1	HPREAFLPQGGSVQVNCSSSCKEDLSLGLET	YES
158	P35330	Intercellular adhesion molecule 2	Icam2	ERLTLSLLRGRETLKNQTFGGAETVPQEATA	YES
176	P35330	Intercellular adhesion molecule 2	Icam2	FGGAETVPQEATATFNSTALKKDGLNFSCQA	YES
82	P35330	Intercellular adhesion molecule 2	Icam2	LEEHPQGKWKQFLVSNVSKDTVFFCHFTCSG	YES
49	P35330	Intercellular adhesion molecule 2	Icam2	QIVEATESWKINCSTNCAAPDMGGLETPTNK	YES
117	Q08890	Iduronate 2-sulfatase	Ids	TRLYDFNSYWRVHSGNFSTIPQYFKENGYVT	YES
156	Q9EQS9	Immunoglobulin superfamily DCC subclass member 4	Igdcc4	LEDFSLHPESQIVEENGTARFECHTKGLPAP	NO	NO
748	Q60751	Insulin-like growth factor 1 receptor;Insulin-like growth factor 1 receptor alpha chain;Insulin-like growth factor 1 receptor beta chain	Igf1r	VPRPERRRRDVMQVANTTMSSRSRNTTVADT	NO	NO
608	Q60751	Insulin-like growth factor 1 receptor;Insulin-like growth factor 1 receptor alpha chain;Insulin-like growth factor 1 receptor beta chain	Igf1r	DHIRGAKSEILYIRTNASVPSIPLDVLSASN	YES
623	Q60751	Insulin-like growth factor 1 receptor;Insulin-like growth factor 1 receptor alpha chain;Insulin-like growth factor 1 receptor beta chain	Igf1r	NASVPSIPLDVLSASNSSSQLIVKWNPPTLP	YES
914	Q60751	Insulin-like growth factor 1 receptor;Insulin-like growth factor 1 receptor alpha chain;Insulin-like growth factor 1 receptor beta chain	Igf1r	PGNYTARIQATSLSGNGSWTDPVFFYVPAKT	YES
740	Q07113	Cation-independent mannose-6-phosphate receptor	Igf2r	DRDAGVGFPEYQEEDNSTYNFRWYTSYACPE	NO	YES
2129	Q07113	Cation-independent mannose-6-phosphate receptor	Igf2r	SRAACAVRPQEVTMVNGTLTNPVTGKSFSLG	NO	YES
1532	Q07113	Cation-independent mannose-6-phosphate receptor	Igf2r	GHLFDLSSLSGRAGINASYSEKGLVFMSICE	YES
1649	Q07113	Cation-independent mannose-6-phosphate receptor	Igf2r	HTPLACEQATECTVRNGSSIIDLSPLIHRTG	YES
107	Q07113	Cation-independent mannose-6-phosphate receptor	Igf2r	GDSLLRSSARSLLEFNTTMGCQPSDSQHRIQ	YES
944	Q07113	Cation-independent mannose-6-phosphate receptor	Igf2r	IRDPSSGFVFNLSPLNDSAQGHVVLGIGKTF	YES
430	Q07113	Cation-independent mannose-6-phosphate receptor	Igf2r	CSSGFQRMSVINFECNKTAGKDGRGEPVFTG	YES
1809	Q07113	Cation-independent mannose-6-phosphate receptor	Igf2r	TQGCAVTDEQLLYSFNLTSLSTSTFKVTRDA	YES
1305	Q07113	Cation-independent mannose-6-phosphate receptor	Igf2r	LLSQKLTFENGLLKMNYTGGDTCHKVYQRST	YES
575	Q07113	Cation-independent mannose-6-phosphate receptor	Igf2r	YTDGDDCGSDKKISTNITLVCKPGDLESAPV	YES
170	Q61581	Insulin-like growth factor-binding protein 7	Igfbp7	CEQGPSIVTPPKDIWNVTGAKVFLSCEVIGI	YES
158	Q80W15	Insulin-like growth factor-binding protein-like 1	Igfbpl1	CEFAPVVLMPPRDIHNVTGTQVFLSCEVKAV	YES
288	Q8HW98	IgLON family member 5	Iglon5	RSMLLFANVSARHYGNYTCRAANRLGASSAS	NO	YES
662	Q7TQA1-5	Immunoglobulin superfamily member 1	Igsf1	DGDFVIDNLEGKGIGNYSCSYRLQAYPDIWS	NO	YES
407	Q7TNR6	Immunoglobulin superfamily member 21	Igsf21	FDGKELVLERVPAELNGSMYRCTAQNPLGST	YES
165	Q7TNR6	Immunoglobulin superfamily member 21	Igsf21	VAADSPAPFSRYQAQNFTLVCIVSGGKPAPM	YES
655	Q6ZQA6	Immunoglobulin superfamily member 3	Igsf3	AGKYQCVAELWRRNYNNTWTRLAERTSNLLE	NO	YES
1077	Q6ZQA6	Immunoglobulin superfamily member 3	Igsf3	LYRLTVLEASPQDTGNYSCHVEEWLPSPQKE	YES
700	Q6ZQA6	Immunoglobulin superfamily member 3	Igsf3	SKRTLTLVENRAIQLNCSVKSQTSPNSHFAV	YES
842	Q6ZQA6	Immunoglobulin superfamily member 3	Igsf3	SVLETRQIQLECVVLNRTSVASQLLVEWFVW	YES
961	Q6ZQA6	Immunoglobulin superfamily member 3	Igsf3	VMRPDAALQVDTVVPNATVTEKAAFQLDCSI	YES
137	Q8R366	Immunoglobulin superfamily member 8	Igsf8	FYECYTPSTDTQYLGNYSAKVELRVLPDELQ	NO	NO
461	Q8R366	Immunoglobulin superfamily member 8	Igsf8	AGGTVYRGETASLLCNISVRGGPPGLRLAAS	NO	YES
325	Q8R366	Immunoglobulin superfamily member 8	Igsf8	GERRIGPGEPLELLCNVSGALPPPGRHAAYS	YES
151	Q9DBZ1	Inhibitor of nuclear factor kappa-B kinase-interacting protein	Ikbip	EMLTQKMQNLNEKFQNITDFWKRTLAEMIDD	YES
325	Q9DBZ1-2	Inhibitor of nuclear factor kappa-B kinase-interacting protein	Ikbip	MQREKEIAFLKEKISNLTVVQAAIKDIKDEI	YES
62	Q8JZL1	Interleukin-17 receptor D	Il17rd	ASRNSGLHNITFRYDNCTTYLNPGGKHAIAD	YES
83	Q00560	Interleukin-6 receptor subunit beta	Il6st	KTNHAAVPREQVTVINRTTSSVTFTDVVLPS	NO	YES
225	Q00560	Interleukin-6 receptor subunit beta	Il6st	INFDPVDKVKPTPPYNLSVTNSEELSSILKL	NO	YES
157	Q00560	Interleukin-6 receptor subunit beta	Il6st	MLCQWDPGRETYLETNYTLKSEWATEKFPDC	YES
43	Q00560	Interleukin-6 receptor subunit beta	Il6st	CGYIYPEFPVVQRGSNFTAICVLKEACLQHY	YES
257	Q80V26	Inositol monophosphatase 3	Impad1	SHAGMVKQVALQTFGNQTSIIPAGGAGYKVL	YES
910	P15208	Insulin receptor;Insulin receptor subunit alpha;Insulin receptor subunit beta	Insr	FALERGCRLRGLSPGNYSVRVRATSLAGNGS	NO	YES
138	P15208	Insulin receptor;Insulin receptor subunit alpha;Insulin receptor subunit beta	Insr	FEMVHLKELGLYNLMNITRGSVRIEKNNELC	NO	YES
242	P15208	Insulin receptor;Insulin receptor subunit alpha;Insulin receptor subunit beta	Insr	GCTAEGLCCHKECLGNCSEPDDPTKCVACRN	YES
445	P15208	Insulin receptor;Insulin receptor subunit alpha;Insulin receptor subunit beta	Insr	LDNQNLRQLWDWSKHNLTITQGKLFFHYNPK	YES
338	Q5RKR3	Immunoglobulin superfamily containing leucine-rich repeat protein 2	Islr2	AWPAPPATPRFLALANGSLLVPLLSAKEAGI	YES
121	Q5RKR3	Immunoglobulin superfamily containing leucine-rich repeat protein 2	Islr2	LSHNLISNFPWSDLRNLSALQLLKMNHNRLG	YES
365	Q5RKR3	Immunoglobulin superfamily containing leucine-rich repeat protein 2	Islr2	EAGIYTCRAHNELGTNSTSLRVTVAAAGPPK	YES
52	Q5RKR3	Immunoglobulin superfamily containing leucine-rich repeat protein 2	Islr2	CAYKELREVPEGLPANVTTLSLSANKITVLR	YES
356	Q99KW9	T-cell immunomodulatory protein	Itfg1	GYPDALAILKNTSGSNQQAFLLENVPCNNAS	NO	YES
368	Q99KW9	T-cell immunomodulatory protein	Itfg1	SGSNQQAFLLENVPCNNASCEEVHRMFKVYW	NO	YES
369	Q99KW9	T-cell immunomodulatory protein	Itfg1	GSNQQAFLLENVPCNNASCEEVHRMFKVYWD	NO	YES
351	Q99KW9	T-cell immunomodulatory protein	Itfg1	DYNMDGYPDALAILKNTSGSNQQAFLLENVP	NO	YES
145	Q99KW9	T-cell immunomodulatory protein	Itfg1	GAVIFWGQNQTLDPKNMTILNRTFHDQPLIM	YES
150	Q99KW9	T-cell immunomodulatory protein	Itfg1	WGQNQTLDPKNMTILNRTFHDQPLIMDFNGD	YES
120	Q8C0Z1	Protein ITFG3	Itfg3	VQDVLFLYKNTNSSNNLTRSCADEGFSTPCA	NO	YES
116	Q8C0Z1	Protein ITFG3	Itfg3	NKDKVQDVLFLYKNTNSSNNLTRSCADEGFS	NO	YES
882	Q3V3R4	Integrin alpha-1	Itga1	SGIEEIQKDSCESNQNITCRVGYPFLRTGDV	NO	YES
531	Q3V3R4	Integrin alpha-1	Itga1	GTEKEEQGKVYVYAVNQTRFEYQMSLEPIKQ	NO	YES
459	Q3V3R4	Integrin alpha-1	Itga1	TIPGDVLYIAGQPRYNHTGQVVIYKMEDGDV	YES
418	Q3V3R4	Integrin alpha-1	Itga1	GTVVMQKANQIVIPHNTTFQTEPTKMNEPLA	YES
217	Q3V3R4	Integrin alpha-1	Itga1	IGPKQTQVGIVQYGANVTHEFNLNKYSSTEE	YES
100	Q3V3R4	Integrin alpha-1	Itga1	GRERSMPCVKLDLPVNTSIPNVTEIKENMTF	YES
100	Q3V3R4	Integrin alpha-1	Itga1	GRERSMPCVKLDLPVNTSIPNVTEIKENMTF	YES
105	Q3V3R4	Integrin alpha-1	Itga1	MPCVKLDLPVNTSIPNVTEIKENMTFGSTLV	YES
1113	Q3V3R4	Integrin alpha-1	Itga1	FSSLNLTIRGELQSENSSLTLSSSNRKRELA	YES
112	Q3V3R4	Integrin alpha-1	Itga1	LPVNTSIPNVTEIKENMTFGSTLVTNPKGGF	YES
109	Q62469	Integrin alpha-2	Itga2	LQNSASISNVTEIKTNMSLGLTLTRNPGTGG	NO	YES
1054	Q62469	Integrin alpha-2	Itga2	FRHTKELDCRTTSCSNITCWLKDLHMKAEYF	YES
1071	Q62469	Integrin alpha-2	Itga2	TCWLKDLHMKAEYFINVTTRVWNRTFAASTF	YES
102	Q62469	Integrin alpha-2	Itga2	ATCEKLNLQNSASISNVTEIKTNMSLGLTLT	YES
457	Q62469	Integrin alpha-2	Itga2	STEDGVHFVAGAPRANYTGQIVLYSVNKQGN	YES
575	Q62470-3	Integrin alpha-3;Integrin alpha-3 heavy chain;Integrin alpha-3 light chain	Itga3	SLDAYPVLNQAQAMENHTEVHFQKECGPDNK	YES
906	Q62470-3	Integrin alpha-3;Integrin alpha-3 heavy chain;Integrin alpha-3 light chain	Itga3	DTSNITNVTVKARVWNSTFIEDYKDFDRVRV	YES
487	Q00651	Integrin alpha-4	Itga4	PVVIVEASLSHPESVNRTKFDCTENGLPSVC	YES
715	P11688	Integrin alpha-5;Integrin alpha-5 heavy chain;Integrin alpha-5 light chain	Itga5	APLEAEYSGLVRHPGNFSSLSCDYFAVNQSR	NO	YES
727	P11688	Integrin alpha-5;Integrin alpha-5 heavy chain;Integrin alpha-5 light chain	Itga5	HPGNFSSLSCDYFAVNQSRQLVCDLGNPMKA	NO	YES
185	P11688	Integrin alpha-5;Integrin alpha-5 heavy chain;Integrin alpha-5 light chain	Itga5	DPQNDPVGTCYLSTENFTRILEYAPCRSDFG	NO	NO
678	P11688	Integrin alpha-5;Integrin alpha-5 heavy chain;Integrin alpha-5 light chain	Itga5	YGEKKHVYLGDKNALNLTFHAQNLGEGGAYE	NO	YES
927	Q61739-2	Integrin alpha-6;Integrin alpha-6 heavy chain;Integrin alpha-6 light chain	Itga6	SRKFSLFPERKYQTLNCSVNVRCVNIRCPLR	NO	YES
731	Q61739-2	Integrin alpha-6;Integrin alpha-6 heavy chain;Integrin alpha-6 light chain	Itga6	LRAFPEKQLSCVANQNGSQADCELGNPFKRN	YES
284	Q61739-2	Integrin alpha-6;Integrin alpha-6 heavy chain;Integrin alpha-6 light chain	Itga6	VSKDDITFVSGAPRANHSGAVVLLKRDMKSA	YES
740	Q61738-4	Integrin alpha-7;Integrin alpha-7 heavy chain;Integrin alpha-7 light chain	Itga7	GVRALDSVEKPLCLSNDSASHVECELGNPMK	YES
979	Q61738-4	Integrin alpha-7;Integrin alpha-7 heavy chain;Integrin alpha-7 light chain	Itga7	SFDRAAVLHVWGRLWNSTFLEEYMAVKSLEV	YES
176	A2ARA8-2	Integrin alpha-8;Integrin alpha-8 heavy chain;Integrin alpha-8 light chain	Itga8	NPAKDPVGTCYVAIQNFSAYAEHSPCRNSNA	YES
58	P05555-2	Integrin alpha-M	Itgam	GTSVVVAAPQEAKAVNQTGALYQCDYSTSRC	YES
617	P05555-2	Integrin alpha-M	Itgam	PDCVDDSVSPIILRLNYTLVGEPLRSFGNLR	YES
905	P05555-2	Integrin alpha-M	Itgam	PHSNFRDQLERTPVLNCSVAVCKRIQCDLPS	YES
615	P43406	Integrin alpha-V;Integrin alpha-V heavy chain;Integrin alpha-V light chain	Itgav	DATGLQPILNQFTPANVSRQAHILLDCGEDN	NO	YES
869	P43406	Integrin alpha-V;Integrin alpha-V heavy chain;Integrin alpha-V light chain	Itgav	ADTEINPLRIKTPEKNDTAAAGQGERNHLIT	NO	NO
835	P43406	Integrin alpha-V;Integrin alpha-V heavy chain;Integrin alpha-V light chain	Itgav	FSKAILNLQWPYKYNNNTLLYILHYDIDGPM	NO	NO
941	P43406	Integrin alpha-V;Integrin alpha-V heavy chain;Integrin alpha-V light chain	Itgav	KSLLWTETFMNKENQNHSYSLKSSASFNIIE	NO	YES
851	P43406	Integrin alpha-V;Integrin alpha-V heavy chain;Integrin alpha-V light chain	Itgav	NTLLYILHYDIDGPMNCTADTEINPLRIKTP	NO	YES
74	P43406	Integrin alpha-V;Integrin alpha-V heavy chain;Integrin alpha-V light chain	Itgav	STSSRMFLLVGAPKANTTQPGIVEGGQVLKC	YES
212	P09055	Integrin beta-1	Itgb1	STTPAKLRNPCTSEQNCTSPFSYKNVLSLTD	YES
481	P09055	Integrin beta-1	Itgb1	CQSHGIPASPKCHEGNGTFECGACRCNEGRV	YES
669	P09055	Integrin beta-1	Itgb1	KGEKKDTCAQECSHFNLTKVESREKLPQPVQ	YES
705	O70309	Integrin beta-5	Itgb5	CVMMFSYTELPNGRSNLTVLREPECGSAPNA	YES
580	Q61704	Inter-alpha-trypsin inhibitor heavy chain H3	Itih3	QLLEKRKNAKGDEKENITAEALDLSLKYHFV	YES
835	A6X935-2	Inter alpha-trypsin inhibitor, heavy chain 4	Itih4	LLSLDDPQRGLMLLLNDTQHFSNNVKGELGQ	YES
577	A6X935-2	Inter alpha-trypsin inhibitor, heavy chain 4	Itih4	SASGAELEALEAQVLNLSLKYNFVTPLTHMV	YES
231	Q8BJD1	Inter-alpha-trypsin inhibitor heavy chain H5	Itih5	AEGDVGPPPSTLINQNETFAKVIFKPTVVQQ	YES
508	Q8BJD1	Inter-alpha-trypsin inhibitor heavy chain H5	Itih5	DVVEHATKTLFPNYFNGSEIVIAGKMVDKKF	YES
170	O89051	Integral membrane protein 2B;BRI2, membrane form;BRI2 intracellular domain;BRI2C, soluble form;Bri23 peptide	Itm2b	AYLDLNLDKCYVIPLNTSIVMPPKNLLELLI	YES
2420	P11881-8	Inositol 1,4,5-trisphosphate receptor type 1	Itpr1	LFFKDDFILEVDRLPNETAVPETGESLANDF	NO	NO
2448	P11881-8	Inositol 1,4,5-trisphosphate receptor type 1	Itpr1	NDFLYSDVCRVETGENCTSPAPKEELLPAEE	YES
2655	P11881-8	Inositol 1,4,5-trisphosphate receptor type 1	Itpr1	RNLQEKLESTMKLVTNLSGQLSELKDQMTEQ	YES
27	Q3TNL8-2	Inositol 1,4,5-trisphosphate receptor-interacting protein	Itprip	VVTAIINHPLLFPRENATIPENEEEIIRKMQ	YES
186	Q9JI59	Junctional adhesion molecule B	Jam2	KDGTSLLGNPKGGTHNNSSYTMNTKSGILQF	NO	YES
192	Q9D8B7	Junctional adhesion molecule C	Jam3	DVPLPTDSRANPRFQNSSFHVNSETGTLVFN	NO	YES
152	Q9JHP7-2	KDEL motif-containing protein 1	Kdelc1	CDCPLEDSAAWLREMNCSETISQIQKDLAHF	YES
98	P35918-2	Vascular endothelial growth factor receptor 2	Kdr	DSIFCKTLTIPRVVGNDTGAYKCSYRDVDIA	YES
889	Q8K135	Dyslexia-associated protein KIAA0319-like protein	Kiaa0319l	LIFRALEISTVTCQLNCSDHGHCDSFTKRCV	YES
239	Q69ZQ1	Uncharacterized family 31 glucosidase KIAA1161	Kiaa1161	LERYWLSSRAAAIKVNDSVPFHLGWNSTERS	YES
249	Q69ZQ1	Uncharacterized family 31 glucosidase KIAA1161	Kiaa1161	AAIKVNDSVPFHLGWNSTERSMRLQARYHDT	YES
455	Q69ZQ1	Uncharacterized family 31 glucosidase KIAA1161	Kiaa1161	REWFQGHLRRLRLRYNVTSFKFDAGEVSYLP	YES
497	A2AFS3-3	UPF0577 protein KIAA1324	Kiaa1324	SLCGNQGKKMAVCTDNVTDLRIPDGEAGFSK	YES
398	Q8BYI8	Uncharacterized protein KIAA1467	Kiaa1467	SDGVELLQLVKAPDSNSSSLLITTRQGLVLL	NO	YES
239	Q8BYI8	Uncharacterized protein KIAA1467	Kiaa1467	TICLVTGTRKMLSAFNATSGKVLWTLNPNHL	YES
1113	Q68FD9	UPF0606 protein KIAA1549	Kiaa1549	PVNIIFAVKGSQGFLNGSEVSDLLRNLTVVE	NO	NO
1215	Q68FD9	UPF0606 protein KIAA1549	Kiaa1549	RRATVAAGNSVVQVVNVSRLEGDDNPVQLIY	YES
167	Q8BR86-3	Kin of IRRE-like protein 3;Processed kin of IRRE-like protein 3	Kirrel3	ILGGPVISLRAGDPLNLTCHADNAKPAASII	YES
466	P05532-2	Mast/stem cell growth factor receptor Kit	Kit	QRCTTPVSPVDVQVQNVSVSPFGKLVVQSSI	NO	YES
146	P05532-2	Mast/stem cell growth factor receptor Kit	Kit	SDALVRCPLTDPQVSNYSLIECDGKSLPTDL	YES
242	O08677-2	Kininogen-1;Kininogen-1 heavy chain;Bradykinin;Kininogen-1 light chain	Kng1	ECRGNLFMDINNKIANFSQSCTLYSGDDLVE	YES
82	O08677-2	Kininogen-1;Kininogen-1 heavy chain;Bradykinin;Kininogen-1 light chain	Kng1	GSPTFYSFKYLIKEGNCSAQSGLAWQDCDFK	YES
92	A6BLY7	Keratin, type I cytoskeletal 28	Krt28	GGLLSGNEKVTMQNLNNRLASYLDNVKALEE	NO	YES
93	A6BLY7	Keratin, type I cytoskeletal 28	Krt28	GLLSGNEKVTMQNLNNRLASYLDNVKALEEA	NO	YES
432	P11627	Neural cell adhesion molecule L1	L1cam	YIYVVQLPARILTKDNQTYMAVEGSTAYLLC	NO	YES
978	P11627	Neural cell adhesion molecule L1	L1cam	EQLFFNLSDPELRTHNLTNLNPDLQYRFQLQ	NO	YES
670	P11627	Neural cell adhesion molecule L1	L1cam	EMAPEKWFSLGKVPGNQTSTTLKLSPYVHYT	NO	YES
848	P11627	Neural cell adhesion molecule L1	L1cam	RPVDLAQVKGHLKGYNVTYWWKGSQRKHSKR	NO	YES
246	P11627	Neural cell adhesion molecule L1	L1cam	TNSMIDRKPRLLFPTNSSSRLVALQGQSLIL	YES
478	P11627	Neural cell adhesion molecule L1	L1cam	EGTTVLQDERFFPYANGTLSIRDLQANDTGR	YES
968	P11627	Neural cell adhesion molecule L1	L1cam	SYHPVEGESKEQLFFNLSDPELRTHNLTNLN	YES
293	P11627	Neural cell adhesion molecule L1	L1cam	PSDPMPTDRVIYQNHNKTLQLLNVGEEDDGE	YES
725	P11627	Neural cell adhesion molecule L1	L1cam	EAAPEKNPVDVRGEGNETNNMVITWKPLRWM	YES
1073	P11627	Neural cell adhesion molecule L1	L1cam	KVSPDHQPQPQYVSYNQSSYTQWNLQPDTKY	YES
1107	P11627	Neural cell adhesion molecule L1	L1cam	LIKEKVLLHHLDVKTNGTGPVRVSTTGSFAS	YES
489	P11627	Neural cell adhesion molecule L1	L1cam	FPYANGTLSIRDLQANDTGRYFCQAANDQNN	YES
875	P11627	Neural cell adhesion molecule L1	L1cam	HSKRHIHKSHIVVPANTTSAILSGLRPYSSY	YES
1344	P19137	Laminin subunit alpha-1	Lama1	IKASYGQGLQQSRIANISMEVGRKAVELPAE	YES
1812	P19137	Laminin subunit alpha-1	Lama1	KEEFQEKKLRVQEEQNVTSELIAKGREWVDA	YES
2046	P19137	Laminin subunit alpha-1	Lama1	VKTLEDVLALSLRVFNTSEDLSRVNATVQET	YES
1659	P19137	Laminin subunit alpha-1	Lama1	LARHQKVNAEMERTSNGTQALATFIEQLHAN	YES
2027	P19137	Laminin subunit alpha-1	Lama1	MREKGRKARELAAAANESAVKTLEDVLALSL	YES
2526	P19137	Laminin subunit alpha-1	Lama1	SLSPESSLLATFATKNSSGILLVALGKDAEE	YES
1696	Q60675	Laminin subunit alpha-2	Lama2	LVQDAEAINEKAVQLNETLGNQDKTAERNLE	NO	YES
919	Q60675	Laminin subunit alpha-2	Lama2	DAVNAKNCQPCRCNINGSFSEICHTRTGQCE	NO	YES
1897	Q60675	Laminin subunit alpha-2	Lama2	LAEKVFQAESHAAQLNDSSAVLDGILDEAKN	YES
2013	Q60675	Laminin subunit alpha-2	Lama2	LETADLRNSGLLGALNDTMDKLSAITNDTAA	YES
1610	Q60675	Laminin subunit alpha-2	Lama2	TGPLPAPYKILYGLENTTQELKHLLSPQRAP	YES
1806	Q60675	Laminin subunit alpha-2	Lama2	DKTRDANRLSAANQKNMTILETKKEAIEGSK	YES
2024	Q60675	Laminin subunit alpha-2	Lama2	LGALNDTMDKLSAITNDTAAKLQAVKEKARE	YES
803	P97927	Laminin subunit alpha-4	Lama4	LLDQLRTVEQKRPASNISASIQRIRELIAQT	NO	YES
550	P97927	Laminin subunit alpha-4	Lama4	TIPQLTLEELDEIIKNASGIYAEIDGAKNEL	YES
735	P97927	Laminin subunit alpha-4	Lama4	AHQRLGQSKLFIEEANKTTAAVQQVTTPMAN	YES
780	P97927	Laminin subunit alpha-4	Lama4	SAYNTAVDSARDAVRNLTEVVPQLLDQLRTV	YES
2395	Q61001	Laminin subunit alpha-5	Lama5	ESGLMDLREALNQAVNTTREAEELNSRNQER	NO	NO
1643	P02469	Laminin subunit beta-1	Lamb1	TSIESETAASEETLTNASQRISKLERNVEEL	NO	YES
1336	P02469	Laminin subunit beta-1	Lamb1	ITKYFQMSLEAEKRVNASTTDPNSTVEQSAL	YES
1343	P02469	Laminin subunit beta-1	Lamb1	SLEAEKRVNASTTDPNSTVEQSALTRDRVED	YES
1279	P02469	Laminin subunit beta-1	Lamb1	MAQVEVKLTDTASQSNSTAGELGALQAEAES	YES
1542	P02469	Laminin subunit beta-1	Lamb1	EVLKMEMPSTPQQLQNLTEDIRERVETLSQV	YES
677	P02469	Laminin subunit beta-1	Lamb1	RYVVLPRPVCFEKGMNYTVRLELPQYTASGS	YES
1309	Q61292	Laminin subunit beta-2	Lamb2	ANHALSGLERDGLALNLTLRQLDQHLEILKH	YES
1203	P02468	Laminin subunit gamma-1	Lamc1	HKQEADDIVRVAKTANETSAEAYNLLLRTLA	NO	YES
648	P02468	Laminin subunit gamma-1	Lamc1	WRPALSPFEFQKLLNNLTSIKIRGTYSERTA	YES
1020	P02468	Laminin subunit gamma-1	Lamc1	FVGNRCDQCEENYFYNRSWPGCQECPACYRL	YES
1105	P02468	Laminin subunit gamma-1	Lamc1	VKDVDQNLMDRLQRVNSSLHSQISRLQNIRN	YES
1221	P02468	Laminin subunit gamma-1	Lamc1	SAEAYNLLLRTLAGENQTALEIEELNRKYEQ	YES
1514	Q9R0B6	Laminin subunit gamma-3	Lamc3	KLGSLGVHQAPAQTLNETQRALESLRLQLDS	YES
1196	Q9R0B6	Laminin subunit gamma-3	Lamc3	ATKIEATSERALLASNASYELLKLMEGRVAS	YES
78	P11438	Lysosome-associated membrane glycoprotein 1	Lamp1	ASAEVLKNGSSCGKENVSDPSLTITFGRGYL	NO	YES
248	P11438	Lysosome-associated membrane glycoprotein 1	Lamp1	ITYLKKDNKTVTRAFNISPNDTSSGSCGINL	YES
252	P11438	Lysosome-associated membrane glycoprotein 1	Lamp1	KKDNKTVTRAFNISPNDTSSGSCGINLVTLK	YES
115	P11438	Lysosome-associated membrane glycoprotein 1	Lamp1	KNTTRYSVQHMYFTYNLSDTEHFPNAISKEI	YES
159	P11438	Lysosome-associated membrane glycoprotein 1	Lamp1	NKAYRCVSDIRVYMKNVTVVLRDATIQAYLS	YES
177	P11438	Lysosome-associated membrane glycoprotein 1	Lamp1	VVLRDATIQAYLSSGNFSKEETHCTQDGPSP	YES
252	P11438	Lysosome-associated membrane glycoprotein 1	Lamp1	KKDNKTVTRAFNISPNDTSSGSCGINLVTLK	YES
296	P11438	Lysosome-associated membrane glycoprotein 1	Lamp1	MNASSSLFFLQGVRLNMTLPDALVPTFSISN	YES
296	P11438	Lysosome-associated membrane glycoprotein 1	Lamp1	MNASSSLFFLQGVRLNMTLPDALVPTFSISN	YES
311	P11438	Lysosome-associated membrane glycoprotein 1	Lamp1	NMTLPDALVPTFSISNHSLKALQATVGNSYK	YES
97	P11438	Lysosome-associated membrane glycoprotein 1	Lamp1	PSLTITFGRGYLLTLNFTKNTTRYSVQHMYF	YES
234	P17047-3	Lysosome-associated membrane glycoprotein 2	Lamp2	PTPTPTVGNYSIRNGNTTCLLATMGLQLNIT	NO	YES
232	P17047-3	Lysosome-associated membrane glycoprotein 2	Lamp2	PTPTPTPTVGNYSIRNGNTTCLLATMGLQLN	NO	NO
247	P17047-3	Lysosome-associated membrane glycoprotein 2	Lamp2	NGNTTCLLATMGLQLNITEEKVPFIFNINPA	NO	YES
156	P17047-3	Lysosome-associated membrane glycoprotein 2	Lamp2	VPLDVIFKCNSVLTYNLTPVVQKYWGIHLQA	YES
322	P17047-3	Lysosome-associated membrane glycoprotein 2	Lamp2	YMYLANGSAFNISNKNLSFWDAPLGSSYMCN	YES
361	P17047-3	Lysosome-associated membrane glycoprotein 2	Lamp2	RAFQINTFNLKVQPFNVTKGQYSTAQECSLD	YES
122	Q9Z1M7	Glycosyltransferase-like protein LARGE1;Xylosyltransferase LARGE;Beta-1,3-glucuronyltransferase LARGE	Large	GTGDSENLRAGIVAGNSSECGQQPAVEKCET	YES
44	P16301	Phosphatidylcholine-sterol acyltransferase	Lcat	NVLFPPHTTPKAELSNHTRPVILVPGCLGNR	YES
79	Q8K2B0	Synaptonemal complex protein SC65	Leprel4	RLHRLLRDSEAFCHANCSGPATSQPRPASGP	NO	NO
367	Q8K2B0	Synaptonemal complex protein SC65	Leprel4	EDEDFQPREEAMLYHNQTSELRELLDFTHMY	YES
69	Q07797	Galectin-3-binding protein	Lgals3bp	NLLDAHVVCRALGYENATQALGRAAFGPGKG	NO	YES
543	Q07797	Galectin-3-binding protein	Lgals3bp	SFEGSKAPIPTALDTNSSKTPSLFPCASGAF	YES
277	Q9JIA1	Leucine-rich glioma-inactivated protein 1	Lgi1	FLEWDHVEKTFRNYDNITGTSTVVCKPIVID	YES
422	Q9JIA1	Leucine-rich glioma-inactivated protein 1	Lgi1	RPVIYQWSKATQLFTNQTDIPNMEDVYAVKH	YES
268	Q8K4Z0-2	Leucine-rich repeat LGI family member 2	Lgi2	VLEWDHIEMNFRSYDNITGQSIVGCKAILID	YES
265	O89017	Legumain	Lgmn	KETLHKQYHLVKSHTNTSHVMQYGNKSISTM	YES
265	O89017	Legumain	Lgmn	KETLHKQYHLVKSHTNTSHVMQYGNKSISTM	YES
274	O89017	Legumain	Lgmn	LVKSHTNTSHVMQYGNKSISTMKVMQFQGMK	YES
385	P42703-2	Leukemia inhibitory factor receptor	Lifr	ISGKSAVFHRIEGLTNETYRLGVQMHPGQEI	YES
138	Q9D1T0	Leucine-rich repeat and immunoglobulin-like domain-containing nogo receptor-interacting protein 1	Lingo1	NRLKLIPLGVFTGLSNLTKLDISENKIVILL	YES
536	Q9D1T0	Leucine-rich repeat and immunoglobulin-like domain-containing nogo receptor-interacting protein 1	Lingo1	KTFAFISNQPGEGEANSTRATVPFPFDIKTL	YES
130	Q3URE9	Leucine-rich repeat and immunoglobulin-like domain-containing nogo receptor-interacting protein 2	Lingo2	NRLKLVPLGVFTGLSNLTKLDISENKIVILL	YES
509	Q6GQU6	Leucine-rich repeat and immunoglobulin-like domain-containing nogo receptor-interacting protein 3	Lingo3	LTVQPAANRTQGDGHNETQVGVRFPLDLTTI	NO	YES
159	Q9Z0M5	Lysosomal acid lipase/cholesteryl ester hydrolase	Lipa	EMAKYDLPASINYILNKTGQEQIYYVGHSQG	YES
185	Q9DBH5	Vesicular integral-membrane protein VIP36	Lman2	ETTERVFPYISVMVNNGSLSYDHSKDGRWSE	YES
256	Q8C129	Leucyl-cystinyl aminopeptidase	Lnpep	EQIAVVAPEPLLTGHNYTLKIEYSANISNSY	YES
525	Q8C129	Leucyl-cystinyl aminopeptidase	Lnpep	DFLDARFKTMRKDSLNSSHPISSSVQSSEQI	YES
145	Q8C129	Leucyl-cystinyl aminopeptidase	Lnpep	LLPRCTFTKEGCHKTNQSAELIQPVATNGKV	YES
215	Q8C129	Leucyl-cystinyl aminopeptidase	Lnpep	ALQDTRDIILHSTGHNISRVTFMSAVSSQEK	YES
447	Q8C129	Leucyl-cystinyl aminopeptidase	Lnpep	NWGLLTFREETLLYDNATSSVADRKLVTKII	YES
682	Q8C129	Leucyl-cystinyl aminopeptidase	Lnpep	EYRSVSLLDKKSDVINLTEQVQWVKVNSNMT	YES
624	Q80TR1-2	Latrophilin-1	Lphn1	IFTVAHLEAKNHFNANCSFWNYSERSMLGYW	NO	NO
629	Q80TR1-2	Latrophilin-1	Lphn1	HLEAKNHFNANCSFWNYSERSMLGYWSTQGC	YES
355	Q80TR1-2	Latrophilin-1	Lphn1	LPALGLWNPRGPDLSNCTSPWVNQVAQKIKS	YES
524	Q8JZZ7	Latrophilin-2	Lphn2	MASTGTWNPKGPDLSNCTSHWVNQLAQKIRS	YES
735	Q8JZZ7	Latrophilin-2	Lphn2	VFIIYRSLGQFLSTENATIKLGADLMGRNST	YES
646	Q80TS3-4	Latrophilin-3	Lphn3	FTVKHIKQSEENFNPNCSFWSYSKRTMTGYW	YES
601	Q80TS3-4	Latrophilin-3	Lphn3	TENASMKLGTEAMSTNHSVIVNSPVITAAIN	YES
148	Q8BFZ2-2	Lipid phosphate phosphatase-related protein type 1	Lppr1	NYTSTDCRAHQQFINNGNICTGDLEVIEKAR	NO	YES
150	Q8BFZ2-2	Lipid phosphate phosphatase-related protein type 1	Lppr1	TSTDCRAHQQFINNGNICTGDLEVIEKARRS	NO	YES
376	Q80XU8	Leucine-rich repeat and fibronectin type-III domain-containing protein 4	Lrfn4	TARVELRVLALPHGGNTSAEGGRPGPSDIAA	YES
339	Q8BXA0	Leucine-rich repeat and fibronectin type-III domain-containing protein 5	Lrfn5	EGKLISNATRSLVYDNGTLDILITTVKDTGA	NO	YES
76	P70193	Leucine-rich repeats and immunoglobulin-like domains protein 1	Lrig1	LATLPRDLPSWTRSLNLSYNRLSEIDSAAFE	YES
172	Q52KR2	Leucine-rich repeats and immunoglobulin-like domains protein 2	Lrig2	EIKTSSFPRMSLKYLNLSNNRISTLEAGCFD	YES
1557	Q91ZX7	Prolow-density lipoprotein receptor-related protein 1;Low-density lipoprotein receptor-related protein 1 85 kDa subunit;Low-density lipoprotein receptor-related protein 1 515 kDa subunit;Low-density lipoprotein receptor-related protein 1 intracellular domain	Lrp1	EANGGRGPCSHLCLINYNRTVSCACPHLMKL	NO	YES
2503	Q91ZX7	Prolow-density lipoprotein receptor-related protein 1;Low-density lipoprotein receptor-related protein 1 85 kDa subunit;Low-density lipoprotein receptor-related protein 1 515 kDa subunit;Low-density lipoprotein receptor-related protein 1 intracellular domain	Lrp1	GGCQDLCLLTHQGHVNCSCRGGRILQEDFTC	NO	NO
2906	Q91ZX7	Prolow-density lipoprotein receptor-related protein 1;Low-density lipoprotein receptor-related protein 1 85 kDa subunit;Low-density lipoprotein receptor-related protein 1 515 kDa subunit;Low-density lipoprotein receptor-related protein 1 intracellular domain	Lrp1	EAPKNPHCTSPEHKCNASSQFLCSSGRCVAE	NO	YES
3664	Q91ZX7	Prolow-density lipoprotein receptor-related protein 1;Low-density lipoprotein receptor-related protein 1 85 kDa subunit;Low-density lipoprotein receptor-related protein 1 515 kDa subunit;Low-density lipoprotein receptor-related protein 1 intracellular domain	Lrp1	GTGVRTCPLDEFQCNNTLCKPLAWKCDGEDD	NO	YES
1559	Q91ZX7	Prolow-density lipoprotein receptor-related protein 1;Low-density lipoprotein receptor-related protein 1 85 kDa subunit;Low-density lipoprotein receptor-related protein 1 515 kDa subunit;Low-density lipoprotein receptor-related protein 1 intracellular domain	Lrp1	NGGRGPCSHLCLINYNRTVSCACPHLMKLHK	NO	YES
2473	Q91ZX7	Prolow-density lipoprotein receptor-related protein 1;Low-density lipoprotein receptor-related protein 1 85 kDa subunit;Low-density lipoprotein receptor-related protein 1 515 kDa subunit;Low-density lipoprotein receptor-related protein 1 intracellular domain	Lrp1	RVDIPQQPMGIIAVANDTNSCELSPCRINNG	NO	YES
3663	Q91ZX7	Prolow-density lipoprotein receptor-related protein 1;Low-density lipoprotein receptor-related protein 1 85 kDa subunit;Low-density lipoprotein receptor-related protein 1 515 kDa subunit;Low-density lipoprotein receptor-related protein 1 intracellular domain	Lrp1	CGTGVRTCPLDEFQCNNTLCKPLAWKCDGED	NO	NO
1734	Q91ZX7	Prolow-density lipoprotein receptor-related protein 1;Low-density lipoprotein receptor-related protein 1 85 kDa subunit;Low-density lipoprotein receptor-related protein 1 515 kDa subunit;Low-density lipoprotein receptor-related protein 1 intracellular domain	Lrp1	WTDGDNISMANMDGSNHTLLFSGQKGPVGLA	NO	NO
1734	Q91ZX7	Prolow-density lipoprotein receptor-related protein 1;Low-density lipoprotein receptor-related protein 1 85 kDa subunit;Low-density lipoprotein receptor-related protein 1 515 kDa subunit;Low-density lipoprotein receptor-related protein 1 intracellular domain	Lrp1	WTDGDNISMANMDGSNHTLLFSGQKGPVGLA	NO	NO
1724	Q91ZX7	Prolow-density lipoprotein receptor-related protein 1;Low-density lipoprotein receptor-related protein 1 85 kDa subunit;Low-density lipoprotein receptor-related protein 1 515 kDa subunit;Low-density lipoprotein receptor-related protein 1 intracellular domain	Lrp1	VVHPLRGKLYWTDGDNISMANMDGSNHTLLF	NO	YES
1826	Q91ZX7	Prolow-density lipoprotein receptor-related protein 1;Low-density lipoprotein receptor-related protein 1 85 kDa subunit;Low-density lipoprotein receptor-related protein 1 515 kDa subunit;Low-density lipoprotein receptor-related protein 1 intracellular domain	Lrp1	GTCNKADGSGSVVLRNSTTLVMHMKVYDESI	NO	YES
2621	Q91ZX7	Prolow-density lipoprotein receptor-related protein 1;Low-density lipoprotein receptor-related protein 1 85 kDa subunit;Low-density lipoprotein receptor-related protein 1 515 kDa subunit;Low-density lipoprotein receptor-related protein 1 intracellular domain	Lrp1	CGVGEFRCRDGSCIGNSSRCNQFVDCEDASD	YES
4126	Q91ZX7	Prolow-density lipoprotein receptor-related protein 1;Low-density lipoprotein receptor-related protein 1 85 kDa subunit;Low-density lipoprotein receptor-related protein 1 515 kDa subunit;Low-density lipoprotein receptor-related protein 1 intracellular domain	Lrp1	NRVFKIHKFGHSPLINLTGGLSHASDVVLYH	YES
3058	Q91ZX7	Prolow-density lipoprotein receptor-related protein 1;Low-density lipoprotein receptor-related protein 1 85 kDa subunit;Low-density lipoprotein receptor-related protein 1 515 kDa subunit;Low-density lipoprotein receptor-related protein 1 intracellular domain	Lrp1	LNLDGSNYTLLKQGLNNAVALDFDYREQMIY	YES
3840	Q91ZX7	Prolow-density lipoprotein receptor-related protein 1;Low-density lipoprotein receptor-related protein 1 85 kDa subunit;Low-density lipoprotein receptor-related protein 1 515 kDa subunit;Low-density lipoprotein receptor-related protein 1 intracellular domain	Lrp1	DINECLRFGTCSQLCNNTKGGHLCSCARNFM	YES
1764	Q91ZX7	Prolow-density lipoprotein receptor-related protein 1;Low-density lipoprotein receptor-related protein 1 85 kDa subunit;Low-density lipoprotein receptor-related protein 1 515 kDa subunit;Low-density lipoprotein receptor-related protein 1 intracellular domain	Lrp1	AIDFPESKLYWISSGNHTINRCNLDGSELEV	YES
2118	Q91ZX7	Prolow-density lipoprotein receptor-related protein 1;Low-density lipoprotein receptor-related protein 1 85 kDa subunit;Low-density lipoprotein receptor-related protein 1 515 kDa subunit;Low-density lipoprotein receptor-related protein 1 intracellular domain	Lrp1	SVFEDFIYWSDRTHANGSIKRGCKDNATDSV	YES
3789	Q91ZX7	Prolow-density lipoprotein receptor-related protein 1;Low-density lipoprotein receptor-related protein 1 85 kDa subunit;Low-density lipoprotein receptor-related protein 1 515 kDa subunit;Low-density lipoprotein receptor-related protein 1 intracellular domain	Lrp1	EEDCSIDPKLTSCATNASMCGDEARCVRTEK	YES
3954	Q91ZX7	Prolow-density lipoprotein receptor-related protein 1;Low-density lipoprotein receptor-related protein 1 85 kDa subunit;Low-density lipoprotein receptor-related protein 1 515 kDa subunit;Low-density lipoprotein receptor-related protein 1 intracellular domain	Lrp1	SNRHRRQIDRGVTHLNISGLKMPRGIAIDWV	YES
4365	Q91ZX7	Prolow-density lipoprotein receptor-related protein 1;Low-density lipoprotein receptor-related protein 1 85 kDa subunit;Low-density lipoprotein receptor-related protein 1 515 kDa subunit;Low-density lipoprotein receptor-related protein 1 intracellular domain	Lrp1	QGACVVNKQTGDVTCNCTDGRVAPSCLTCID	YES
447	Q91ZX7	Prolow-density lipoprotein receptor-related protein 1;Low-density lipoprotein receptor-related protein 1 85 kDa subunit;Low-density lipoprotein receptor-related protein 1 515 kDa subunit;Low-density lipoprotein receptor-related protein 1 intracellular domain	Lrp1	ANTQQKTSVIRVNRFNSTEYQVVTRVDKGGA	YES
137	Q91ZX7	Prolow-density lipoprotein receptor-related protein 1;Low-density lipoprotein receptor-related protein 1 85 kDa subunit;Low-density lipoprotein receptor-related protein 1 515 kDa subunit;Low-density lipoprotein receptor-related protein 1 intracellular domain	Lrp1	QHHCVPTPSGPTCYCNSSFQLQADGKTCKDF	YES
1576	Q91ZX7	Prolow-density lipoprotein receptor-related protein 1;Low-density lipoprotein receptor-related protein 1 85 kDa subunit;Low-density lipoprotein receptor-related protein 1 515 kDa subunit;Low-density lipoprotein receptor-related protein 1 intracellular domain	Lrp1	TVSCACPHLMKLHKDNTTCYEFKKFLLYARQ	YES
2128	Q91ZX7	Prolow-density lipoprotein receptor-related protein 1;Low-density lipoprotein receptor-related protein 1 85 kDa subunit;Low-density lipoprotein receptor-related protein 1 515 kDa subunit;Low-density lipoprotein receptor-related protein 1 intracellular domain	Lrp1	DRTHANGSIKRGCKDNATDSVPLRTGIGVQL	YES
240	Q91ZX7	Prolow-density lipoprotein receptor-related protein 1;Low-density lipoprotein receptor-related protein 1 85 kDa subunit;Low-density lipoprotein receptor-related protein 1 515 kDa subunit;Low-density lipoprotein receptor-related protein 1 intracellular domain	Lrp1	PTSTRQTTAMDFSYANETVCWVHVGDSAAQT	YES
3049	Q91ZX7	Prolow-density lipoprotein receptor-related protein 1;Low-density lipoprotein receptor-related protein 1 85 kDa subunit;Low-density lipoprotein receptor-related protein 1 515 kDa subunit;Low-density lipoprotein receptor-related protein 1 intracellular domain	Lrp1	FANRYYLRKLNLDGSNYTLLKQGLNNAVALD	YES
3334	Q91ZX7	Prolow-density lipoprotein receptor-related protein 1;Low-density lipoprotein receptor-related protein 1 85 kDa subunit;Low-density lipoprotein receptor-related protein 1 515 kDa subunit;Low-density lipoprotein receptor-related protein 1 intracellular domain	Lrp1	PTNFYLGGDGRTCVSNCTASQFVCKNDKCIP	YES
4076	Q91ZX7	Prolow-density lipoprotein receptor-related protein 1;Low-density lipoprotein receptor-related protein 1 85 kDa subunit;Low-density lipoprotein receptor-related protein 1 515 kDa subunit;Low-density lipoprotein receptor-related protein 1 intracellular domain	Lrp1	YWADAKLSVIGSIRLNGTDPIVAADSKRGLS	YES
730	Q91ZX7	Prolow-density lipoprotein receptor-related protein 1;Low-density lipoprotein receptor-related protein 1 85 kDa subunit;Low-density lipoprotein receptor-related protein 1 515 kDa subunit;Low-density lipoprotein receptor-related protein 1 intracellular domain	Lrp1	YWVDAFYDRIETILLNGTDRKIVYEGPELNH	YES
1636	Q9JI18	Low-density lipoprotein receptor-related protein 1B	Lrp1b	YWTDIKTQTITRAFINGTGLETVISRDIQSI	NO	YES
3316	Q9JI18	Low-density lipoprotein receptor-related protein 1B	Lrp1b	PTNFYLAADNRTCLSNCTASQFRCKTDKCIP	NO	YES
3310	Q9JI18	Low-density lipoprotein receptor-related protein 1B	Lrp1b	THTCACPTNFYLAADNRTCLSNCTASQFRCK	YES
1145	Q9JI18	Low-density lipoprotein receptor-related protein 1B	Lrp1b	DCDSFLCGPPKYPCANDTSVCLQPEKLCNGR	YES
3164	Q9JI18	Low-density lipoprotein receptor-related protein 1B	Lrp1b	CCEYPHIGRVGMDGTNQSVVIETKISRPMAL	YES
498	Q8VI56-2	Low-density lipoprotein receptor-related protein 4	Lrp4	FWSDVTLDRILRANLNGSNVEEVVSTGLESP	NO	YES
501	Q8VI56-2	Low-density lipoprotein receptor-related protein 4	Lrp4	DVTLDRILRANLNGSNVEEVVSTGLESPGGL	NO	YES
271	P55302	Alpha-2-macroglobulin receptor-associated protein	Lrpap1	EEPRVIDLWDLAQSANFTEKELESFREELKH	YES
133	Q8K1T1	Leucine-rich repeat-containing protein 25	Lrrc25	ADCSCGLASWYALRQNCSGQQQLLCLHPATE	YES
334	Q3V0M2-2	Leucine-rich repeat-containing protein 36	Lrrc36	GNSLRTLLLPPGTPENREIPTKRSLSPSRRG	YES
409	Q99PH1	Leucine-rich repeat-containing protein 4	Lrrc4	ASRHPRISVLNDGTLNFSRVLLIDTGVYTCM	YES
362	Q99PH1	Leucine-rich repeat-containing protein 4	Lrrc4	FQCSAPFIMDAPRDLNISEDRMAELKCRTPP	YES
376	P0C192	Leucine-rich repeat-containing protein 4B	Lrrc4b	FTCYAPVIVEPPTDLNVTEGMAAELKCRTGT	NO	NO
226	P0C192	Leucine-rich repeat-containing protein 4B	Lrrc4b	LRYLNLGMCNLKDIPNLTALVRLEELELSGN	YES
66	Q80WG5	Volume-regulated anion channel subunit LRRC8A	Lrrc8a	KMICLPCKWVTKDSCNDSFRGWAASSPEPTY	YES
83	Q80WG5	Volume-regulated anion channel subunit LRRC8A	Lrrc8a	SFRGWAASSPEPTYPNSTVLPTPDTGPTGIK	YES
78	Q5DU41-2	Volume-regulated anion channel subunit LRRC8B	Lrrc8b	DNQCAVPWDLLKGSENASSNSGLLLPLPLRI	YES
211	Q8C0R9	Leucine-rich repeat and death domain-containing protein 1	Lrrd1	SIPLEIQLFHNLKILNASYNEISQIPKELLQ	NO	YES
69	Q61809	Leucine-rich repeat neuronal protein 1	Lrrn1	TTVDCNDLRLTRIPGNLSSDTQVLLLQSNNI	NO	NO
517	Q61809	Leucine-rich repeat neuronal protein 1	Lrrn1	QNVQGADTRVATIKVNGTLLDGAQVLKIYVK	YES
579	Q8CBC6	Leucine-rich repeat neuronal protein 3	Lrrn3	HAAQSARIPFDVKVYNLTHLKPSTEYKICID	NO	YES
57	Q8BGA3	Leucine-rich repeat transmembrane neuronal protein 2	Lrrtm2	KLLFYCDSQGFHSVPNATDKGSLGLSLRHNH	YES
40	Q8BLK3	Limbic system-associated membrane protein	Lsamp	TGLPVRSVDFNRGTDNITVRQGDTAILRCVV	YES
279	Q8BLK3	Limbic system-associated membrane protein	Lsamp	LEIKSTEGQSSLTVTNVTEEHYGNYTCVAAN	YES
287	Q8BLK3	Limbic system-associated membrane protein	Lsamp	QSSLTVTNVTEEHYGNYTCVAANKLGVTNAS	YES
287	Q8BLK3	Limbic system-associated membrane protein	Lsamp	QSSLTVTNVTEEHYGNYTCVAANKLGVTNAS	YES
529	Q60767	Lymphocyte antigen 75	Ly75	CYKIYEKEAPFGTNCNLTITSRFEQEFLNYM	NO	NO
1393	Q60767	Lymphocyte antigen 75	Ly75	ISACKIEMVDYEDKHNGTLPQFIPYKDGVYS	NO	YES
1077	Q60767	Lymphocyte antigen 75	Ly75	ALILNLKKSPLTGTWNFTSCSERHSLSLCQK	NO	YES
1594	Q60767	Lymphocyte antigen 75	Ly75	ENENKFVSRLMRENYNITMRVWLGLSQHSLD	NO	YES
1104	Q60767	Lymphocyte antigen 75	Ly75	LCQKYSETEDGQPWENTSKTVKYLNNLYKII	YES
135	Q60767	Lymphocyte antigen 75	Ly75	QYRLALKDGYAVANTNTSDVWKKGGSEENLC	YES
865	Q60767	Lymphocyte antigen 75	Ly75	ITSFTGLKAIKNKLANISGEEQKWWVKTSEN	YES
52	Q8BHC0	Lymphatic vessel endothelial hyaluronic acid receptor 1	Lyve1	IMGVALVGRNKNPQMNFTEANEACKMLGLTL	YES
117	P24668	Cation-dependent mannose-6-phosphate receptor	M6pr	TVVGRINETHIFNGSNWIMLIYKGGDEYDNH	NO	YES
114	P24668	Cation-dependent mannose-6-phosphate receptor	M6pr	DKETVVGRINETHIFNGSNWIMLIYKGGDEY	YES
108	P24668	Cation-dependent mannose-6-phosphate receptor	M6pr	QINKSNDKETVVGRINETHIFNGSNWIMLIY	YES
84	P24668	Cation-dependent mannose-6-phosphate receptor	M6pr	SDTYSYIFRVCREASNHSSGAGLVQINKSND	YES
450	P20917-2	Myelin-associated glycoprotein	Mag	KSNPEPSVAFELPSRNVTVNETEREFVYSER	YES
454	P20917-2	Myelin-associated glycoprotein	Mag	EPSVAFELPSRNVTVNETEREFVYSERSGLL	YES
99	P20917-2	Myelin-associated glycoprotein	Mag	SFQGRSRLLGDLGLRNCTLLLSTLSPELGGK	YES
1095	Q8BRK9	Alpha-mannosidase 2x	Man2a2	RKGFDCGLEAKNLGFNCTTSQGKLALGSLFH	NO	YES
693	O09159	Lysosomal alpha-mannosidase	Man2b1	QISLVKTALVQEVHQNFSAWCSQVIRLYKGQ	YES
497	O09159	Lysosomal alpha-mannosidase	Man2b1	RLSHYKQNFSFCRELNISICPVSQTSERFQV	YES
367	O09159	Lysosomal alpha-mannosidase	Man2b1	LYSTPTCYLWELNKANLTWTVKEDDFFPYAD	YES
89	Q8K2I4	Beta-mannosidase	Manba	SLDNWTYSTEFKIPFNLSEWQKVKLIFDGVD	NO	YES
77	Q8K2I4	Beta-mannosidase	Manba	YYRFNDLNYRWISLDNWTYSTEFKIPFNLSE	NO	NO
148	Q9WTZ2	Membrane-bound transcription factor site-1 protease	Mbtps1	FRSLKFAESNPIVPCNETRWSQKWQSSRPLK	YES
58	Q8R2Y2-2	Cell surface glycoprotein MUC18	Mcam	GSTALLKCGPSRASGNFSQVDWFLIHKERQI	YES
811	Q0PMG2	MAM domain-containing glycosylphosphatidylinositol anchor protein 1	Mdga1	PRELGDRARLVSPLYNASAKFYCVSFFYHMY	YES
235	Q0PMG2	MAM domain-containing glycosylphosphatidylinositol anchor protein 1	Mdga1	NVCGIPDKAITFQLTNTTAPPALKLSVNETL	YES
307	Q0PMG2	MAM domain-containing glycosylphosphatidylinositol anchor protein 1	Mdga1	TLSIPSVQARDSGYYNCTATNNVGNPAKKTV	YES
331	Q0PMG2	MAM domain-containing glycosylphosphatidylinositol anchor protein 1	Mdga1	NPAKKTVNLLVRSLKNATFQITPDMIKESEN	YES
90	Q0PMG2	MAM domain-containing glycosylphosphatidylinositol anchor protein 1	Mdga1	TAGSASDKFQETSVFNETLRIERIARTQGGR	YES
610	P60755	MAM domain-containing glycosylphosphatidylinositol anchor protein 2	Mdga2	EYPLKSLSNENYGVYNCSIINEAGAGRCSFL	YES
92	P60755	MAM domain-containing glycosylphosphatidylinositol anchor protein 2	Mdga2	TAGSASDRFQDSSVFNETLRITNIQRHQGGR	YES
1271	P60882	Multiple epidermal growth factor-like domains protein 8	Megf8	GGSCFRECGGRALLTNVSSVALGSRRFGGLL	YES
810	P60882	Multiple epidermal growth factor-like domains protein 8	Megf8	PGRGNKYAVEIRGQLNGSAGPGHSELTLLWD	YES
302	Q8BH27	Multiple epidermal growth factor-like domains protein 9	Megf9	GHYGFGKTGCLPCQCNNRSDSCDVHTGACLN	YES
303	Q8BH27	Multiple epidermal growth factor-like domains protein 9	Megf9	HYGFGKTGCLPCQCNNRSDSCDVHTGACLNC	YES
426	Q8BH27	Multiple epidermal growth factor-like domains protein 9	Megf9	KICKPESGECINCLHNTTGFWCEKCLEGYVR	YES
357	Q8BH27	Multiple epidermal growth factor-like domains protein 9	Megf9	KQCHRCPCSAVTSTGNCTIESGELEPTCDQC	YES
165	Q60805	Tyrosine-protein kinase Mer	Mertk	SIIALFSIASVQRSDNGSYFCKMKVNNREIV	NO	YES
202	Q60805	Tyrosine-protein kinase Mer	Mertk	EVQGLPYFIKQPESVNVTRNTAFNLTCQAVG	NO	YES
35	Q9EPL4	Methyltransferase-like protein 9	Mettl9	RMWTLRSPLSRSLYVNMTSGPGGPAAAAGGG	YES
89	Q9D1H9	Microfibril-associated glycoprotein 4	Mfap4	MTTEGGKWTVFQKRFNGSVSFFRGWSDYKLG	NO	NO
139	Q9D1H9	Microfibril-associated glycoprotein 4	Mfap4	LKQKYELRVDLEDFENNTAYAKYIDFSISPN	NO	YES
279	P21956-2	Lactadherin	Mfge8	LGCELHGCSEPLGLKNNTIPDSQMSASSSYK	YES
280	P21956-2	Lactadherin	Mfge8	GCELHGCSEPLGLKNNTIPDSQMSASSSYKT	YES
263	Q10470	Beta-1,4-mannosyl-glycoprotein 4-beta-N-acetylglucosaminyltransferase	Mgat3	AYGEPRPLKFREMLTNGTFEYIRHKVLYVFL	YES
236	Q765H6	Alpha-1,6-mannosylglycoprotein 6-beta-N-acetylglucosaminyltransferase B	Mgat5b	TAPKSLPRVQAVFRSNLSHLLELMGSGKESL	YES
127	Q765H6	Alpha-1,6-mannosylglycoprotein 6-beta-N-acetylglucosaminyltransferase B	Mgat5b	TPGASLIERIQAIAQNVSDIAVKVDQILRHS	YES
93	Q765H6	Alpha-1,6-mannosylglycoprotein 6-beta-N-acetylglucosaminyltransferase B	Mgat5b	LELMVKRMDMLARLENSSELHRTASVAHLAA	YES
631	Q8BI84	Melanoma inhibitory activity protein 3	Mia3	GPSRELGGKVPISGRNLSWQQEQDVAAVVGK	NO	YES
252	Q8BI84	Melanoma inhibitory activity protein 3	Mia3	LHDKLKVPGSESRTGNSSPASVEREKTDAYK	YES
54	P34884	Macrophage migration inhibitory factor	Mif	AVHVVPDQLMTFSGTNDPCALCSLHSIGKIG	NO	YES
236	Q9Z2L6	Multiple inositol polyphosphate phosphatase 1	Minpp1	RFFDHCEKFLTDVERNETALYHVEAFKTGPE	YES
249	A6H6E2	Multimerin-2	Mmrn2	DAFLKAHFSPIWKNFNDSLHSLSQAIRNLSL	NO	NO
50	Q3TEW6-2	Myelin protein zero-like protein 1	Mpzl1	ISALEVHTPKEIFVVNGTQGKLTCTFDSPNT	YES
1204	Q61830	Macrophage mannose receptor 1	Mrc1	CVYMDVDGYWRTSYCNESFYFLCKKSDEIPA	YES
104	Q61830	Macrophage mannose receptor 1	Mrc1	YACDSKSEYQKWECKNDTLFGIKGTELYFNY	YES
1133	Q64449	C-type mannose receptor 2	Mrc2	PAATPPAPGAELSYLNHTFRLLQKPLRWKDA	NO	YES
68	Q64449	C-type mannose receptor 2	Mrc2	CLEAQGVQVRVTPVCNASLPAQRWKWVSRNR	YES
363	Q64449	C-type mannose receptor 2	Mrc2	HDCSIALPYVCKKKPNATVEPIQPDRWTNVK	YES
201	Q9QWR8	Alpha-N-acetylgalactosaminidase	Naga	SCSWPAYEGGLPPKVNYTEVSRVCNLWRNYK	YES
177	Q9QWR8	Alpha-N-acetylgalactosaminidase	Naga	SRERAEGYPKMAAALNATGRPIAFSCSWPAY	YES
479	P13595	Neural cell adhesion molecule 1	Ncam1	YLEVTPDSENDFGNYNCTAVNRIGQESLEFI	NO	NO
222	P13595	Neural cell adhesion molecule 1	Ncam1	IVNVPPTVQARQSIVNATANLGQSVTLVCDA	NO	NO
450	P13595	Neural cell adhesion molecule 1	Ncam1	ATISWFRDGQLLPSSNYSNIKIYNTPSASYL	YES
453	P13595	Neural cell adhesion molecule 1	Ncam1	SWFRDGQLLPSSNYSNIKIYNTPSASYLEVT	YES
168	O35136	Neural cell adhesion molecule 2	Ncam2	EEVTTIPDNRFAVLANNNLQILNINKSDEGI	NO	NO
177	O35136	Neural cell adhesion molecule 2	Ncam2	RFAVLANNNLQILNINKSDEGIYRCEGRVEA	NO	YES
474	O35136	Neural cell adhesion molecule 2	Ncam2	ILEIAPTSDNDFGRYNCTATNRIGTRFQEYI	YES
177	O35136	Neural cell adhesion molecule 2	Ncam2	RFAVLANNNLQILNINKSDEGIYRCEGRVEA	YES
219	O35136	Neural cell adhesion molecule 2	Ncam2	IVNVPPAIMMPQKSFNATAERGEEMTLTCKA	YES
1175	P55066	Neurocan core protein	Ncan	CKKGTVLCGPPPAVENASLVGVRKIKYNVHA	YES
121	P55066	Neurocan core protein	Ncan	WQGRVSLPAYPRHRANATLLLGPLRASDSGL	YES
428	Q8VCM8	Nicalin	Ncln	RNTRIIAEALTRVIYNLTEKGTPPDMPVFTE	YES
611	P57716	Nicastrin	Ncstn	KDLYEYSWVQGPWNSNRTERLPQCVRSTVRL	NO	YES
128	P57716	Nicastrin	Ncstn	TTSRIAGLAVTLAKPNSTSSFSPSVQCPNDG	NO	NO
529	P57716	Nicastrin	Ncstn	PQTVTRLLYGFLVRANNSWFQSILKHDLRSY	YES
386	P57716	Nicastrin	Ncstn	TSLDLWMHTDPMSQKNESVKNQVEDLLATLE	YES
434	P57716	Nicastrin	Ncstn	QALPPSSLQRFLRARNISGVVLADHSGSFHN	YES
54	P57716	Nicastrin	Ncstn	IYIPLNKTAPCVRLLNATHQIGCQSSISGDT	YES
561	P57716	Nicastrin	Ncstn	DDRPLQHYIAVSSPTNTTYVVQYALANLTGK	YES
572	P57716	Nicastrin	Ncstn	SSPTNTTYVVQYALANLTGKATNLTREQCQD	YES
260	Q80Z24	Neuronal growth regulator 1	Negr1	PPPAFEWYKGEKRLFNGQQGIIIQNFSTRSI	NO	YES
269	Q80Z24	Neuronal growth regulator 1	Negr1	GEKRLFNGQQGIIIQNFSTRSILTVTNVTQE	NO	YES
269	Q80Z24	Neuronal growth regulator 1	Negr1	GEKRLFNGQQGIIIQNFSTRSILTVTNVTQE	NO	YES
280	Q80Z24	Neuronal growth regulator 1	Negr1	IIIQNFSTRSILTVTNVTQEHFGNYTCVAAN	YES
288	Q80Z24	Neuronal growth regulator 1	Negr1	RSILTVTNVTQEHFGNYTCVAANKLGTTNAS	YES
56	Q61220	Protein kinase C-binding protein NELL2	Nell2	LGESTDGVRQVPGLHNGTKAFLFQESPRSIK	YES
221	P97798-5	Neogenin	Neo1	DDRIVKLPSGTLVISNATEGDGGLYRCIVES	NO	YES
501	P97798-5	Neogenin	Neo1	IKLTWRTPASDPHGDNLTYSVFYTKEGVDRE	YES
84	P97798-5	Neogenin	Neo1	EPVDTLSVRGSSVILNCSAYSEPSPNIEWKK	YES
520	P97798-5	Neogenin	Neo1	SVFYTKEGVDRERVENTSQPGEMQVTIQNLM	YES
746	P97798-5	Neogenin	Neo1	DRGTEYNFRVAALTVNGTGPATDWLSAETFE	YES
778	Q810U3	Neurofascin	Nfasc	YIVKWRRRETRETWNNVTVWGSRYVVGQTPV	NO	YES
483	Q810U3	Neurofascin	Nfasc	GQGSNLDGGNYHVYENGSLEIKMIRKEDQGI	YES
881	Q810U3	Neurofascin	Nfasc	NGTKLGKQMVENFSPNQTKFSVQRADPVSRY	YES
1015	Q810U3	Neurofascin	Nfasc	GTKIHETAPDEQSIWNVTVLPNSKWANITWK	YES
305	Q810U3	Neurofascin	Nfasc	NKAKFENFNKALRITNVSEEDSGEYFCLASN	YES
866	Q810U3	Neurofascin	Nfasc	PNGILIGYILRYVPFNGTKLGKQMVENFSPN	YES
415	P10493	Nidogen-1	Nid1	ECRDYATGFCCRCVANYTGNGRQCVAEGSPQ	NO	NO
681	O88322	Nidogen-2	Nid2	SIKTNIEGQVPFIPANFTAHITPYKEFYHYR	NO	YES
100	Q9D035	Sodium/potassium-transporting ATPase subunit beta-1-interacting protein 1	Nkain1	EVGQLSQDRDFIMTFNTSLHRSWWMENGPGC	YES
109	Q99K10	Neuroligin-1	Nlgn1	RFQPPEPPSPWSDIRNATQFAPVCPQNIIDG	NO	NO
210	Q6GQT9	Nodal modulator 1	Nomo1	NSNANAAGPLIVAGYNVSGSVRSDGEPMKGV	NO	NO
42	Q6GQT9	Nodal modulator 1	Nomo1	IVVGCGGFVKSDVEINYSLIEIKLYTKHGTL	YES
361	Q6GQT9	Nodal modulator 1	Nomo1	QIKVKTKADGSFRLENITTGTYTIHAQKEHL	YES
1404	Q01705-2	Neurogenic locus notch homolog protein 1;Notch 1 extracellular truncation;Notch 1 intracellular domain	Notch1	WDGGDCSLNFNDPWKNCTQSLQCWKYFSDGH	NO	NO
598	O35604	Niemann-Pick C1 protein	Npc1	WEKEFISFVKNYKNPNLTISFTAERSIEDEL	NO	YES
1063	O35604	Niemann-Pick C1 protein	Npc1	ADYTDAMKKARLIASNITETMRSKGSDYRVF	YES
868	O35604	Niemann-Pick C1 protein	Npc1	VNKVDIGLDQSLSMPNDSYVIDYFKSLAQYL	YES
185	O35604	Niemann-Pick C1 protein	Npc1	EKALGLLCGRDARACNATNWIEYMFNKDNGQ	YES
414	O35604	Niemann-Pick C1 protein	Npc1	FGPFFRTEQLIIQAPNTSVHIYEPYPAGADV	YES
80	P97300-1	Neuroplastin	Nptn	SYWTRNGVELTATRKNASNMEYRINKPRAED	YES
112	P97300-1	Neuroplastin	Nptn	GEYHCVYHFVSAPKANATIEVKAAPDITGHK	YES
167	P97300-1	Neuroplastin	Nptn	WIWRKKENGVFEEISNSSGRFFITNKENYTE	YES
146	O70340	Neuronal pentraxin-2	Nptx2	TLKDRLESLELQLRTNVSNAGLPSDFREVLQ	NO	YES
42	Q99J85	Neuronal pentraxin receptor	Nptxr	PLAASPARALPGGTDNASAASAAGGSGPQRS	NO	YES
403	Q80XB4-3	Nebulin-related-anchoring protein	Nrap	DRRMLHALKVGSLASNVAYKADYKHDVVDYN	YES
700	Q810U4-2	Neuronal cell adhesion molecule	Nrcam	SGTQTTAQLKLSPYVNYSFRVMAENSIGRSM	YES
786	Q810U4-2	Neuronal cell adhesion molecule	Nrcam	RQKDGDDEWTSVVVANVSKYIVSGTPTFVPY	YES
427	Q810U4-2	Neuronal cell adhesion molecule	Nrcam	IFSNVQESSSAVYQCNASNKYGYLLANAFVN	YES
217	Q810U4-2	Neuronal cell adhesion molecule	Nrcam	LPEDTREDYICYARFNHTQTIQQKQPISLKV	YES
77	Q810U4-2	Neuronal cell adhesion molecule	Nrcam	CEAKGKPPPSFSWTRNGTHFDIDKDPLVTMK	YES
1003	Q810U4-2	Neuronal cell adhesion molecule	Nrcam	LKIPANKTRWTLKNLNFSTRYKFYFYAQTSV	YES
270	Q810U4-2	Neuronal cell adhesion molecule	Nrcam	KSSKERPPTFLTPEGNESHKEELRGNVLSLE	YES
308	Q810U4-2	Neuronal cell adhesion molecule	Nrcam	TPIIYWIKEDGMLPANRTFYRNFKKTLQITH	YES
501	Q810U4-2	Neuronal cell adhesion molecule	Nrcam	TKGSALHEDIYVLHDNGTLEIPVAQKDSTGT	YES
842	Q810U4-2	Neuronal cell adhesion molecule	Nrcam	DLPMVAPGNVRVSVVNSTLAEVHWDPVPPKS	YES
522	P97333	Neuropilin-1	Nrp1	ENKVFMRKFKIAYSNNGSDWKTIMDDSKRKA	NO	YES
150	P97333	Neuropilin-1	Nrp1	SIRYEIFKRGPECSQNYTAPTGVIKSPGFPE	YES
261	P97333	Neuropilin-1	Nrp1	VFYTDSAIAKEGFSANYSVLQSSISEDFKCM	YES
152	O35375-5	Neuropilin-2	Nrp2	LRYEIFKTGSEDCSKNFTSPNGTIESPGFPE	YES
157	O35375-5	Neuropilin-2	Nrp2	FKTGSEDCSKNFTSPNGTIESPGFPEKYPHN	YES
125	Q9CS84-4	Neurexin-1	Nrxn1	NDGAWHSVRIRRQFRNTTLYIDRAEAKWVEV	YES
190	Q9CS84-4	Neurexin-1	Nrxn1	REREPFKGWIRDVRVNSSQALPVDGGEVKLD	YES
825	Q6P9K9-2	Neurexin-3;Neurexin-3-beta;Neurexin-3-beta, soluble form;Neurexin-3-beta, C-terminal fragment	Nrxn3	NDGKYHVVRFTRNGGNATLQVDNWPVNEHYP	NO	YES
44	Q99PJ0	Neurotrimin	Ntm	VPVRSGDATFPKAMDNVTVRQGESATLRCTI	YES
284	Q99PJ0	Neurotrimin	Ntm	VKVENRPFLSKLTFFNVSEHDYGNYTCVASN	YES
292	Q99PJ0	Neurotrimin	Ntm	LSKLTFFNVSEHDYGNYTCVASNKLGHTNAS	YES
387	Q9R1A3	Netrin-3;Netrin-1	Ntn3;Ntn1	RACDCHPVGAAGKTCNQTTGQCPCKDGVTGL	YES
320	Q8R4G0-6	Netrin-G1	Ntng1	SCLYDNSKLTCECEHNTTGPDCGKCKKNYQG	YES
178	P15209-2	BDNF/NT-3 growth factors receptor	Ntrk2	QETKSSPDTQDLYCLNESSKNMPLANLQIPN	YES
325	P15209-2	BDNF/NT-3 growth factors receptor	Ntrk2	NPKPALQWFYNGAILNESKYICTKIHVTNHT	YES
205	P15209-2	BDNF/NT-3 growth factors receptor	Ntrk2	QIPNCGLPSARLAAPNLTVEEGKSVTLSCSV	YES
241	P15209-2	BDNF/NT-3 growth factors receptor	Ntrk2	PTLYWDVGNLVSKHMNETSHTQGSLRITNIS	YES
254	P15209-2	BDNF/NT-3 growth factors receptor	Ntrk2	HMNETSHTQGSLRITNISSDDSGKQISCVAE	YES
67	P15209-2	BDNF/NT-3 growth factors receptor	Ntrk2	IVAFPRLEPNSVDPENITEILIANQKRLEII	YES
95	P15209-2	BDNF/NT-3 growth factors receptor	Ntrk2	EIINEDDVEAYVGLRNLTIVDSGLKFVAYKA	YES
163	Q6VNS1-3	NT-3 growth factor receptor	Ntrk3	QTLSLRELRLEQNFFNCSCDIRWMQLWQEQG	NO	YES
388	Q6VNS1-3	NT-3 growth factor receptor	Ntrk3	NGNYTLIAKNALGTANQTINGHFLKEPFPES	YES
144	Q9CQ48	NudC domain-containing protein 2	Nudcd2	KENPGFDFSGAEISGNYTKGGPDFSNLEK__	YES
405	Q9QY81	Nuclear pore membrane glycoprotein 210	Nup210	AVLPAEFFEVLSSSQNGSYHHIRAIQSGQTA	NO	YES
1441	Q9QY81	Nuclear pore membrane glycoprotein 210	Nup210	ATNRDDFVQIGKGATNNTCIIRTVSVGLTLL	NO	YES
44	Q9QY81	Nuclear pore membrane glycoprotein 210	Nup210	NIPKVLLPFTRATRVNFTLEASEGCYRWSST	YES
1135	Q9QY81	Nuclear pore membrane glycoprotein 210	Nup210	AAVSSSGLVRGLMVGNGSVLGVVQAVDAETG	YES
263	Q9D136	2-oxoglutarate and iron-dependent oxygenase domain-containing protein 3	Ogfod3	EDFGGGRFVFMEEGSNKTVEPRAGRVSFFTS	YES
260	O88998-3	Noelin	Olfm1	FVREYKSMVDFMNTDNFTSHRLPHPWSGTGQ	NO	YES
279	O88998-3	Noelin	Olfm1	HRLPHPWSGTGQVVYNGSIYFNKFQSHIIIR	NO	YES
75	O88998-3	Noelin	Olfm1	DARTKQLRQLLEKVQNMSQSIEVLDRRTQRD	YES
152	Q63912	Oligodendrocyte-myelin glycoprotein	Omg	KVVLIKNTLRSLEVLNLSSNKLWTVPTNMPS	YES
103	Q63912	Oligodendrocyte-myelin glycoprotein	Omg	NRLESLPAQLPRSLWNMSAANNNIKLLDKSD	YES
234	Q63912	Oligodendrocyte-myelin glycoprotein	Omg	EITLHNNRWSCDHKQNITYLLKWVMETKAHV	YES
177	Q8K2C7-2	Protein OS-9	Os9	SKQHRLKRYHSQTYGNGSKCDLNGKPREAEV	YES
234	Q8BGT0	Osteopetrosis-associated transmembrane protein 1	Ostm1	KNYSEVCRNCKEAYKNLSLLYSQMQKLNGLE	YES
139	Q8BGT0	Osteopetrosis-associated transmembrane protein 1	Ostm1	QQVAIKMDNISRNIGNTSEGPRCGGSLLTAD	YES
131	Q9JJX6-3	P2X purinoceptor 4	P2rx4	CPEIPDKTSICDSDANCTLGSSDTHSSGIGT	NO	NO
75	Q9JJX6-3	P2X purinoceptor 4	P2rx4	VVSSVTTKAKGVAVTNTSQLGFRIWDVADYV	NO	YES
208	Q9JJX6-3	P2X purinoceptor 4	P2rx4	IWYPKFNFSKRNILPNITTSYLKSCIYNART	YES
187	Q9Z1M0	P2X purinoceptor 7	P2rx7	EEKEAPRPALLRSAENFTVLIKNNIHFPGHN	YES
213	Q9Z1M0	P2X purinoceptor 7	P2rx7	FPGHNYTTRNILPTMNGSCTFHKTWDPQCSI	YES
74	Q9Z1M0	P2X purinoceptor 7	P2rx7	SSVHTKVKGIAEVTENVTEGGVTKLGHSIFD	YES
113	Q60715-2	Prolyl 4-hydroxylase subunit alpha-1	P4ha1	LENLILKDMSDGFISNLTIQRQYFPNDEDQV	YES
349	Q8BG58	Transmembrane prolyl 4-hydroxylase	P4htm	PVYPETICSHTKLVANESVPFETSCRYMTVL	NO	YES
254	Q9JIP4	Pannexin-1	Panx1	LSDEFLCSIKSGVLKNDSTIPDRFQCKLIAV	YES
455	Q3TVI8	Pre-B-cell leukemia transcription factor-interacting protein 1	Pbxip1	LQDLENQGINTGRSPNDSEAWHQKKPHTQSP	YES
546	Q80TF3	Protocadherin-19	Pcdh19	FKVLAKDGGLPSLQSNATVRVIILDVNDNTP	NO	NO
616	Q7TSK3-3	Protocadherin-8	Pcdh8	DQNDHSPILVHPAPANGSLEVAVPGRSTKDT	NO	NO
893	O88689-3	Protocadherin gamma-A4	Pcdhga4	YRQNVYIPGSNATLTNAAGKRDGKAPAGGNG	NO	NO
374	P21661	Neuroendocrine convertase 2	Pcsk2	KRNPEAGVATTDLYGNCTLRHSGTSAAAPEA	YES
523	P21661	Neuroendocrine convertase 2	Pcsk2	AVITVNATRRGDLNINMTSPMGTKSILLSRR	YES
353	Q9CQF9	Prenylcysteine oxidase	Pcyox1	DPYQQLVTTFIKGELNSTLFSSRPKDQFGLS	YES
196	Q9CQF9	Prenylcysteine oxidase	Pcyox1	KLMHAIGGDDYVRLLNQTLRENLKKAGFSET	YES
323	Q9CQF9	Prenylcysteine oxidase	Pcyox1	YDIVLVAAPLNRKMSNITFRNFDPPIEEFND	YES
467	P05622	Platelet-derived growth factor receptor beta	Pdgfrb	DLKRCPRKLSPTPLGNSSKEESQLETNVTFW	YES
90	P27773	Protein disulfide-isomerase A3	Pdia3	KGIVPLAKVDCTANTNTCNKYGVSGYPTLKI	NO	YES
141	Q08481-2	Platelet endothelial cell adhesion molecule	Pecam1	TLDKKEVTEGGVVTVNCSLQEEKPPIFFKIE	YES
360	Q08481-2	Platelet endothelial cell adhesion molecule	Pecam1	NFTIQKEETVLSQYQNFSKIAEESDSGEYSC	YES
74	Q08481-2	Platelet endothelial cell adhesion molecule	Pecam1	SQHRVLFYKDDAMVYNVTSREHTESYVIPQA	YES
234	Q3UUQ7	GPI inositol-deacylase	Pgap1	YMNVNNYWILNARHINLTTLSVAGGFRDYQV	YES
363	Q3UUQ7	GPI inositol-deacylase	Pgap1	MWVPVKVSRWSYVAYNESDKIYFAFPLANHR	YES
558	Q3UUQ7	GPI inositol-deacylase	Pgap1	SSTDISLKLHVAQPENDSHVALLKMYTSSDC	YES
2310	E2JF22	Piezo-type mechanosensitive ion channel component 1	Piezo1	RISPPSRAQMKQELYNGTADITLRFTWNFQR	NO	YES
191	Q9R1S3-2	GPI ethanolamine phosphate transferase 1	Pign	TWVFDKVKDFFDAARNNQSLFTKVNEEKVVF	YES
192	Q9R1S3-2	GPI ethanolamine phosphate transferase 1	Pign	WVFDKVKDFFDAARNNQSLFTKVNEEKVVFF	YES
128	Q9R1S3-2	GPI ethanolamine phosphate transferase 1	Pign	AKGWKENPVEFDSLFNESKYTWSWGSPDILP	YES
37	Q9JJI6	GPI ethanolamine phosphate transferase 3	Pigo	ALFTSGFLLTRLELTNQSSCQELPGPGPLPW	NO	YES
370	Q6PD26	GPI transamidase component PIG-S	Pigs	RWGGIMVYNVDPKIYNASELPVRVEVDMVRV	YES
168	Q8BXQ2	GPI transamidase component PIG-T	Pigt	NTVTPTASFKPLGLANDTDDYFLRYAVLPRE	YES
857	Q9JMB7	Piwi-like protein 1	Piwil1	LVGQSIHREPNLSLSNRLYYL__________	NO	YES
360	O35245-2	Polycystin-2	Pkd2	VYSVSSEDRAPFGPRNGTAWMYTSEKELNGS	NO	YES
289	Q8VEB4	Group XV phospholipase A2	Pla2g15	HTWSHEKVFVYTPTTNYTLRDYHRFFRDIGF	YES
398	Q8VEB4	Group XV phospholipase A2	Pla2g15	SLQELPGSEHIEMLANATTLAYLKRVLLEP_	YES
239	Q8BG07-2	Phospholipase D4	Pld4	WRSLTQVKELGAIIYNCSNLAQDLEKTFQTY	YES
539	Q9R0E2	Procollagen-lysine,2-oxoglutarate 5-dioxygenase 1	Plod1	VFSNPEDWKEKYIHENYTKALAGKLVETPCP	YES
696	Q9R0B9	Procollagen-lysine,2-oxoglutarate 5-dioxygenase 2	Plod2	VGEDFQGGGCKFLRYNCSIESPRKGWSFMHP	YES
66	Q9R0E1	Procollagen-lysine,2-oxoglutarate 5-dioxygenase 3	Plod3	ETEGYRRFLQSAEFFNYTVRTLGLGQEWRGG	NO	NO
245	P55065	Phospholipid transfer protein	Pltp	LDMEFRGAFFPLKEDNWSLPNRAVEPQLEDD	YES
398	P55065	Phospholipid transfer protein	Pltp	ALRVKLDLRRFQIYSNQSALESLALIPLQAP	YES
143	P55065	Phospholipid transfer protein	Pltp	GLQLSQDSSGRIKVSNVSCEASVSKMNMAFG	YES
64	P55065	Phospholipid transfer protein	Pltp	ITIPDVYGAKGHFYYNISDVRVTQLHLISSE	YES
81	Q91ZV7	Plexin domain-containing protein 1	Plxdc1	QDLGGGSLAIDTLPDNRTRVVEDNHNYYVSR	YES
163	P70207	Plexin-A2	Plxna2	LVEPSHKKEHYLSSVNKTGTMYGVIVRSEGE	YES
1074	P70208	Plexin-A3	Plxna3	AKYRGIETTNTCQVINDTAMLCKAPGIFLGH	YES
60	P70208	Plexin-A3	Plxna3	EVFVGAVNRVFKLAPNLTELRAHVTGPIEDN	YES
1006	Q80UG2	Plexin-A4	Plxna4	QPCLFHRRSPSYIICNTTSSEEVLDMKVTVQ	YES
441	Q80UG2	Plexin-A4	Plxna4	EDRDRMTSVIAYVYKNHSLAFVGTKSGKLKK	YES
543	Q8CJH3	Plexin-B1	Plxnb1	QPELGCLRVVAVSPANISREERREVFLSVPG	YES
1251	Q8CJH3	Plexin-B1	Plxnb1	ERRLQHGQFKYTSDPNVTSVGPSKSFFSGGR	YES
735	B2RXS4	Plexin-B2	Plxnb2	SDTFSFRTPKLSHDGNETLPLHLYVKSFGKN	NO	NO
1005	B2RXS4	Plexin-B2	Plxnb2	AFEPLRSFVSGGRSINVTGQGFSLIQKFAMV	YES
1053	B2RXS4	Plexin-B2	Plxnb2	ALERVTVEGMEYVFYNDTKVVFLSPAVPEEP	YES
1103	B2RXS4	Plexin-B2	Plxnb2	TEAGVFEYVADPTFENFTGGVKKQVNKLIHA	YES
127	B2RXS4	Plexin-B2	Plxnb2	CGSLFKGICALRAMSNISVRLFYEDGSGEKS	YES
393	B2RXS4	Plexin-B2	Plxnb2	RDGLVATAVLHRGGLNLTAVTVTAENDHTVA	YES
451	B2RXS4	Plexin-B2	Plxnb2	VDINKKIKQDLALSGNLSSLYAMTQDKVFRL	YES
761	B2RXS4	Plexin-B2	Plxnb2	SFGKNIDSKLQVTLYNCSFGRSDCSLCLAAD	YES
919	B2RXS4	Plexin-B2	Plxnb2	EPRQGPQAGGTTLTINGTHLDTGSKEDVRVT	YES
889	Q9QY40	Plexin-B3	Plxnb3	YRISARIVCVTSPAPNGTAGPVQVAIKSRPP	YES
587	Q9QZC2	Plexin-C1	Plxnc1	NATFSFPSWNLSERFNFTNCASLKECPACIR	NO	YES
86	Q9QZC2	Plexin-C1	Plxnc1	SLKNRLSRLYRDQAGNCTEPVSLAPPARPRP	NO	YES
141	Q9QZC2	Plexin-C1	Plxnc1	GWTFDRGACEVRPLGNLNRSSLRNGTEVVSC	YES
143	Q9QZC2	Plexin-C1	Plxnc1	TFDRGACEVRPLGNLNRSSLRNGTEVVSCHP	YES
407	Q9QZC2	Plexin-C1	Plxnc1	LGTGDGQLLKVVLGENLTSNCPEVIYEIKEE	YES
717	Q9QZC2	Plexin-C1	Plxnc1	TSTCERDVIRVSHVLNDTHMKFSLPSSRKEM	YES
896	Q9QZC2	Plexin-C1	Plxnc1	DDIDITLFHGENKQFNCSFENITRNQDLTTI	YES
901	Q9QZC2	Plexin-C1	Plxnc1	TLFHGENKQFNCSFENITRNQDLTTILCKIK	YES
1134	Q3UH93	Plexin-D1	Plxnd1	LNSTLITCPSPGALSNASAPVDFFINGRAYA	NO	YES
1120	Q3UH93	Plexin-D1	Plxnd1	AVHHIGREPTFCKVLNSTLITCPSPGALSNA	NO	YES
585	Q3UH93	Plexin-D1	Plxnd1	WCTLETRCTLQQDCTNSSQPHFWTSASEGPS	YES
330	Q8CAE9-3	Podocalyxin-like protein 2	Podxl2	CKDWSNLAGKSYIILNMTQNIDCEVFRRHRG	YES
165	Q91ZW2	GDP-fucose protein O-fucosyltransferase 1	Pofut1	GNPFGPFWDQFHVSFNKSELFTGISFSASYK	YES
259	Q8VHI3	GDP-fucose protein O-fucosyltransferase 2	Pofut2	KHLRAVGDEFRSQHLNSTDAADKMAPEEDWT	YES
373	Q8BYB9	Protein O-glucosyltransferase 1	Poglut1	YWENLLTDYSKFLSYNVTRRKDYYQIVPRRL	NO	NO
53	Q8BYB9	Protein O-glucosyltransferase 1	Poglut1	QINRALENYEPCSSQNCSCYHGVIEEDLTPF	YES
471	Q8R2R1	Protein O-mannosyl-transferase 1	Pomt1	DTWKTILSEVRFVHVNTSAILKLSGAHLPDW	YES
583	Q8BGQ4-2	Protein O-mannosyl-transferase 2	Pomt2	WHWPINYQGLRFSGANDTDFRVYLLGNPVSI	YES
98	Q8BGQ4-2	Protein O-mannosyl-transferase 2	Pomt2	CWDETHFGKMGSYYINRTFFFDVHPPLGKML	YES
322	Q62086	Serum paraoxonase/arylesterase 2	Pon2	QNILSEKPSVTTVYINNGSVLQGSSVATIYD	NO	YES
254	Q62086	Serum paraoxonase/arylesterase 2	Pon2	ILAHEIHVLEKQPNMNLTQLKVLQLGTLVDN	YES
323	Q62086	Serum paraoxonase/arylesterase 2	Pon2	NILSEKPSVTTVYINNGSVLQGSSVATIYDR	YES
601	Q62009-5	Periostin	Postn	ILKTTQGSKIYLKGVNETLLVNELKSKESDI	YES
148	P24369	Peptidyl-prolyl cis-trans isomerase B	Ppib	YGPGWVSMANAGKDTNGSQFFITTVKTSWLD	YES
117	Q8BHN0	Protein phosphatase 1L	Ppm1l	RDHMEDRFEVLTDLANKTHPSIFGIFDGHGG	YES
197	O88531	Palmitoyl-protein thioesterase 1	Ppt1	QAQYWHDPIKESVYRNYSIFLADINQERCVN	YES
212	O88531	Palmitoyl-protein thioesterase 1	Ppt1	NYSIFLADINQERCVNESYKKNLMALKKFVM	YES
289	O35448	Lysosomal thioesterase PPT2	Ppt2	VRCPMAGISHTTWHSNRTLYDTCIEPWLS__	YES
60	O35448	Lysosomal thioesterase PPT2	Ppt2	LFDSSYSFRHLLDYINETHTGTVVTVLDLFD	YES
72	O08795	Glucosidase 2 subunit beta	Prkcsh	DCKDGSDEPGTAACPNGSFHCTNTGYKPLYI	NO	YES
196	P04925	Major prion protein	Prnp	ITIKQHTVTTTTKGENFTETDVKMMERVVEQ	YES
323	O54990-6	Prominin-1	Prom1	CDSIRPSLSSLGSSLNSSQLPSVDRELNTVT	YES
282	O54990-6	Prominin-1	Prom1	SSLKSLQDAATQLNTNLSSVRNSIENSLSSS	YES
264	O54990-6	Prominin-1	Prom1	KAMATAIKQTKDALQNMSSSLKSLQDAATQL	YES
333	Q61207	Prosaposin	Psap	QTCQFVMNKFSELIVNNATEELLVKGLSNAC	NO	NO
334	Q61207	Prosaposin	Psap	TCQFVMNKFSELIVNNATEELLVKGLSNACA	YES
214	Q61207	Prosaposin	Psap	DCMKLVSDVQTAVKTNSSFIQGFVDHVKEDC	YES
459	Q61207	Prosaposin	Psap	VCKKLVLYLEHNLEKNSTKEEILAALEKGCS	YES
80	Q61207	Prosaposin	Psap	ICKTVVTEAGNLLKDNATQEEILHYLEKTCE	YES
77	Q14B62	Patched domain-containing protein 1	Ptchd1	LAKIERNLVNSLFPVNRSKHRLYSDLQTPGR	YES
159	Q9Z1X2-2	Phosphatidylserine synthase 2	Ptdss2	PERDYGGNCLIYDADNKTDPFHNIWDKLDGF	YES
618	Q9WV91	Prostaglandin F2 receptor negative regulator	Ptgfrn	KYIISLDQDSVVKLENWTDASRVDGVVLEKV	YES
300	Q9WV91	Prostaglandin F2 receptor negative regulator	Ptgfrn	RTVSVTEGKDLDLSCNITTDRVDDVRPEVTW	YES
600	Q9WV91	Prostaglandin F2 receptor negative regulator	Ptgfrn	VLITAEKPVGDLSSPNETKYIISLDQDSVVK	YES
397	Q8BKG3	Inactive tyrosine-protein kinase 7	Ptk7	TCHASNLAGQRRQDVNITVATVPTWLRKPQD	NO	NO
108	Q8BKG3	Inactive tyrosine-protein kinase 7	Ptk7	CVARDNVTGEEVRSTNASFNIKWIEAGPVVL	YES
559	Q8BKG3	Inactive tyrosine-protein kinase 7	Ptk7	AGTLHFARVTRDDAGNYTCIASNEPQGQIRA	YES
98	Q8BKG3	Inactive tyrosine-protein kinase 7	Ptk7	DRLQDSGAFQCVARDNVTGEEVRSTNASFNI	YES
29	P26350	Prothymosin alpha;Prothymosin alpha, N-terminally processed;Thymosin alpha	Ptma	TKDLKEKKEVVEEAENGRDAPANGNAQNEEN	YES
287	P06800-3	Receptor-type tyrosine-protein phosphatase C	Ptprc	VLCYKNNSEKCKSLPNNVTSFEVESLKPYKY	NO	YES
288	P06800-3	Receptor-type tyrosine-protein phosphatase C	Ptprc	LCYKNNSEKCKSLPNNVTSFEVESLKPYKYY	NO	YES
714	Q64487-1	Receptor-type tyrosine-protein phosphatase delta	Ptprd	DVPSGPPRKVEVEAVNATAVKVSWRSPVPNK	YES
957	A2A8L5	Receptor-type tyrosine-protein phosphatase F	Ptprf	YTVVYRDINSQLELQNVTNDTHLTLLGLKPD	NO	NO
941	A2A8L5	Receptor-type tyrosine-protein phosphatase F	Ptprf	TWDPPVLAERNGHITNYTVVYRDINSQLELQ	NO	NO
721	A2A8L5	Receptor-type tyrosine-protein phosphatase F	Ptprf	DVPSGPPRKVEVEPLNSTAVHVSWKLPVPNK	YES
113	Q05909	Receptor-type tyrosine-protein phosphatase gamma	Ptprg	EYQELQLDGFDNESSNKTWMKNTGKTVAILL	YES
444	Q05909	Receptor-type tyrosine-protein phosphatase gamma	Ptprg	NDMRSDFSQTMLFQANTTRIFQGTRIVKTGV	YES
662	Q64455	Receptor-type tyrosine-protein phosphatase eta	Ptprj	MYTGFELGVRSDSWDNMTRLENCTSDDDTEC	NO	YES
78	Q64455	Receptor-type tyrosine-protein phosphatase eta	Ptprj	DSGASECRIENKMESNLTFPVKNQTSCNITG	YES
267	Q64455	Receptor-type tyrosine-protein phosphatase eta	Ptprj	ANGTEGQPRNKVFKTNSTQVSDVRAMNISAS	YES
313	Q64455	Receptor-type tyrosine-protein phosphatase eta	Ptprj	SIVYKIHVAGGTHSVNQTVNKTEAIILGLSS	YES
317	Q64455	Receptor-type tyrosine-protein phosphatase eta	Ptprj	KIHVAGGTHSVNQTVNKTEAIILGLSSSTLY	YES
437	Q64455	Receptor-type tyrosine-protein phosphatase eta	Ptprj	IPRGPDGTEGLSSTVNGSTDPSAVTDIRVVN	YES
572	Q64455	Receptor-type tyrosine-protein phosphatase eta	Ptprj	SYAYSVLILKTGDGSNVTSNFTKDPSILIPE	YES
576	Q64455	Receptor-type tyrosine-protein phosphatase eta	Ptprj	SVLILKTGDGSNVTSNFTKDPSILIPELIPG	YES
668	Q64455	Receptor-type tyrosine-protein phosphatase eta	Ptprj	LGVRSDSWDNMTRLENCTSDDDTECRTEVAY	YES
139	P35822	Receptor-type tyrosine-protein phosphatase kappa	Ptprk	ILVRVNKGPLANPIWNVTGFTGRDWLRAELA	NO	YES
249	P28828	Receptor-type tyrosine-protein phosphatase mu	Ptprm	KVTSSRRFIASFNVVNTTKRDAGKYRCMICT	NO	YES
131	P28828	Receptor-type tyrosine-protein phosphatase mu	Ptprm	VYVKVNNGPLGNPIWNISGDPTRTWHRAELA	YES
524	Q60673	Receptor-type tyrosine-protein phosphatase-like N	Ptprn	VVGPAVTFRIRHNEQNLSLADVTQQAGLVKS	YES
550	P80560	Receptor-type tyrosine-protein phosphatase N2	Ptprn2	VLGPAVTFKVSANIQNMTTADVIKAAADNKD	NO	YES
154	E9Q612	Receptor-type tyrosine-protein phosphatase O	Ptpro	FEIHYPEKYNVFSRVNISYWEGRDFRTMLYK	YES
674	B0V2N1-6	Receptor-type tyrosine-protein phosphatase S	Ptprs	DVPSAPPRKVEAEALNATAIRVLWRSPTPGR	YES
501	B9EKR1	Receptor-type tyrosine-protein phosphatase zeta	Ptprz1	GSEFSGKSDVPNTSPNSTSQHVAEFETERGI	NO	YES
317	B9EKR1	Receptor-type tyrosine-protein phosphatase zeta	Ptprz1	GKEEIHEVVCSSEPENVQADPENYTSLLVTW	NO	YES
324	B9EKR1	Receptor-type tyrosine-protein phosphatase zeta	Ptprz1	VVCSSEPENVQADPENYTSLLVTWERPRVVY	NO	YES
232	B9EKR1	Receptor-type tyrosine-protein phosphatase zeta	Ptprz1	LQNLLPNSTDKYYIYNGSLTSPPCTDTVEWI	YES
105	B9EKR1	Receptor-type tyrosine-protein phosphatase zeta	Ptprz1	LENTFIHNTGKTVEINLTNDYYLSGGLSEKV	YES
552	B9EKR1	Receptor-type tyrosine-protein phosphatase zeta	Ptprz1	SLNSGSKTLFIFPQMNLSGTAESLNTVPITE	YES
223	B9EKR1	Receptor-type tyrosine-protein phosphatase zeta	Ptprz1	KQAALDPFVLQNLLPNSTDKYYIYNGSLTSP	YES
1058	B9EKR1	Receptor-type tyrosine-protein phosphatase zeta	Ptprz1	ADGIKPLSKSEMMYGNETELKMSSFSDMAYP	YES
134	B9EKR1	Receptor-type tyrosine-protein phosphatase zeta	Ptprz1	KVFKASKITFHWGKCNVSSEGSEHSLEGQKF	YES
685	B9EKR1	Receptor-type tyrosine-protein phosphatase zeta	Ptprz1	TQSETGSGRESFLQVNSTDIQIDESRETTES	YES
42	Q8R143	Pituitary tumor-transforming gene 1 protein-interacting protein	Pttg1ip	ASAQEPPRVGCSEYTNRSCEECLRNVSCLWC	YES
51	Q8R143	Pituitary tumor-transforming gene 1 protein-interacting protein	Pttg1ip	GCSEYTNRSCEECLRNVSCLWCNENKACMDY	YES
202	Q9JKF6	Nectin-1	Pvrl1	TRLKGEAEYQEIRNPNGTVTVISRYRLVPSR	NO	YES
315	P32507-2	Nectin-2	Pvrl2	AQGSQLLVHSVDRMVNTTFICTATNAVGTGR	YES
128	P32507-2	Nectin-2	Pvrl2	DATLAFRGLRVEDEGNYTCEFATFPNGTRRG	YES
138	P32507-2	Nectin-2	Pvrl2	VEDEGNYTCEFATFPNGTRRGVTWLRVIAQP	YES
186	Q9JLB9	Nectin-3	Pvrl3	TVSLIKGPDSLIDGGNETVAAVCVAATGKPV	YES
83	Q9JLB9	Nectin-3	Pvrl3	AVWGKNVSLKCLIEVNETITQISWEKIHGKS	YES
1277	Q3UQ28	Peroxidasin homolog	Pxdn	LKQTSLARILCDNSDNITRVQQDVFRVAEFP	NO	YES
1175	Q3UQ28	Peroxidasin homolog	Pxdn	RDHGIPPYHDYRVYCNLSAAYTFEDLKNEIK	YES
99	Q9WUP0	Receptor activity-modifying protein 2	Ramp2	WYEYKSCMDSVKDWCNWTLISRHYSDLQNCL	NO	YES
47	Q05186	Reticulocalbin-1	Rcn1	VVRPDSELGERPPEDNQSFQYDHEAFLGKED	YES
140	Q8BH97	Reticulocalbin-3	Rcn3	YDTDRDGRVGWEELRNATYGHYEPGEEFHDV	NO	NO
1267	Q60841-3	Reelin	Reln	QMSVWLMLANEGMAKNDSFCATTPSAMVFGK	NO	NO
290	Q60841-3	Reelin	Reln	RFSYSDPSITVSYAKNNTADWIQLEKIRAPS	YES
291	Q60841-3	Reelin	Reln	FSYSDPSITVSYAKNNTADWIQLEKIRAPSN	YES
1600	Q60841-3	Reelin	Reln	KHSAQWALDDVLIGVNDSSQTGFQDKFDGSI	YES
3016	Q60841-3	Reelin	Reln	SVRHDYILLPEGALTNTTRLRWWQPFVISNG	YES
306	Q60841-3	Reelin	Reln	NTADWIQLEKIRAPSNVSTVIHILYLPEEAK	YES
89	Q7TNK1-4	Transcription factor RFX4	Rfx4	YSPRSKLGTLLPDFPNVKDLNLPASLPEEKV	NO	YES
99	Q6PCX7-2	Repulsive guidance molecule A	Rgma	YHSAVHGIEDLMSQHNCSKDGPTSQPRVRTL	YES
80	Q9CQ01	Ribonuclease T2	Rnaset2	YWTIHGLWPDRAEDCNQSWHFNLDEIKDLLR	YES
88	O54965-2	E3 ubiquitin-protein ligase RNF13	Rnf13	PENACEPIVPPPLKDNSSGTFIVLIRRLDCN	YES
75	O54965-2	E3 ubiquitin-protein ligase RNF13	Rnf13	PAEGLKGFLINSKPENACEPIVPPPLKDNSS	YES
135	Q8VEM1	E3 ubiquitin-protein ligase RNF130	Rnf130	SRAAFHNAVAVVIYNNKSKEEPVTMTHPGTG	YES
781	O89026	Roundabout homolog 1	Robo1	TQNGMVQEYKVWCLGNETKYHINKTVDGSTF	YES
123	Q7TPD3-2	Roundabout homolog 2	Robo2	YVCVARNYLGEAVSRNASLEVALLRDDFRQN	YES
786	Q7TPD3-2	Roundabout homolog 2	Robo2	HQNGIIQEYKIWCLGNETRFHINKTVDAAIR	YES
318	Q9Z138	Tyrosine-protein kinase transmembrane receptor ROR2	Ror2	IGIPAERLGRYHQCYNGSGADYRGMASTTKS	YES
106	Q9DBG6	Dolichyl-diphosphooligosaccharide--protein glycosyltransferase subunit 2	Rpn2	AQSSQVLSGCEISVSNETKELLLAAVSEDSP	YES
179	Q99PI8	Reticulon-4 receptor	Rtn4r	NNLQALPDNTFRDLGNLTHLFLHGNRIPSVP	YES
303	Q9D394	Protein RUFY3	Rufy3	LEKSNTKLTEELAVANNRIITLQEEMERVKE	YES
304	Q9D394	Protein RUFY3	Rufy3	EKSNTKLTEELAVANNRIITLQEEMERVKEE	YES
15	Q9Z0U9	Sphingosine 1-phosphate receptor 3	S1pr3	_MATTHAQGHQPVLGNDTLREHYDYVGKLAG	YES
590	Q6GQT6	Sterol regulatory element-binding protein cleavage-activating protein	Scap	PAFSIFPPDAPKLPENQTLPGELPEHAGPAE	YES
430	Q8C850	Scavenger receptor class A member 3	Scara3	ERFSLLSARLDFNVRNLSMIMEEMKAVDTHH	YES
383	Q61009	Scavenger receptor class B member 1	Scarb1	HSLFLDIHPVTGIPMNCSVKMQLSLYIKSVK	YES
304	O35114	Lysosome membrane protein 2	Scarb2	GLPAFRYKVPAEILANTSENAGFCIPEGNCM	NO	NO
308	O35114	Lysosome membrane protein 2	Scarb2	FRYKVPAEILANTSENAGFCIPEGNCMDSGV	NO	NO
325	O35114	Lysosome membrane protein 2	Scarb2	GFCIPEGNCMDSGVLNISICKNGAPIIMSFP	NO	YES
122	O35114	Lysosome membrane protein 2	Scarb2	TTISAVTNKAYVFERNQSVGDPNVDLIRTIN	NO	YES
209	O35114	Lysosome membrane protein 2	Scarb2	DVSPNFGLFYERNGTNDGEYVFLTGEDNYLN	YES
206	O35114	Lysosome membrane protein 2	Scarb2	FKPDVSPNFGLFYERNGTNDGEYVFLTGEDN	YES
224	O35114	Lysosome membrane protein 2	Scarb2	NDGEYVFLTGEDNYLNFSKIVEWNGKTSLDW	YES
249	O35114	Lysosome membrane protein 2	Scarb2	KTSLDWWTTDTCNMINGTDGDSFHPLISKDE	YES
105	O35114	Lysosome membrane protein 2	Scarb2	TYRELRNKANIQFGENGTTISAVTNKAYVFE	YES
412	O35114	Lysosome membrane protein 2	Scarb2	ETGDIRTMVFPVMYLNESVLIDKETANQLKS	YES
45	O35114	Lysosome membrane protein 2	Scarb2	QKAVDQTIEKNMVLQNGTKVFNSWEKPPLPV	YES
135	P97952	Sodium channel subunit beta-1	Scn1b	ECHVYRLLFFDNYEHNTSVVKKIHLEVVDKA	YES
93	P97952	Sodium channel subunit beta-1	Scn1b	LQLEEDERFEGRVVWNGSRGTKDLQDLSIFI	YES
95	Q8BHK2	Sodium channel subunit beta-3	Scn3b	GHQEVESPFQGRLQWNGSKDLQDVSITVLNV	YES
788	Q9JJS0	Signal peptide, CUB and EGF-like domain-containing protein 2	Scube2	YQPEFGKNNCVSCPGNTTTDFDGSTNITQCK	NO	YES
798	Q9JJS0	Signal peptide, CUB and EGF-like domain-containing protein 2	Scube2	VSCPGNTTTDFDGSTNITQCKNRKCGGELGD	NO	YES
759	Q9JJS0	Signal peptide, CUB and EGF-like domain-containing protein 2	Scube2	QDCETRVQCSPGHFYNTTTHRCIRCPLGTYQ	NO	YES
529	Q9JJS0	Signal peptide, CUB and EGF-like domain-containing protein 2	Scube2	LPERHSSVKESFQYANLTCSPGKQVPGALGR	YES
1579	Q6V4S5	Protein sidekick-2	Sdk2	PGAKWAELTSLYSMRNLTRPSLTQYELDNLS	YES
581	Q6V4S5	Protein sidekick-2	Sdk2	GDIGTYTCRVLSAGGNDSRNAHLRVRQLPHA	YES
1260	Q6V4S5	Protein sidekick-2	Sdk2	EKDSDSQPRFWLVEGNSSRSAQLTGLGKYVL	YES
218	Q9Z2G6-2	Protein sel-1 homolog 1	Sel1l	GQTGLGFLYASGLGVNSSQAKALVYYTFGAL	YES
554	Q9Z2G6-2	Protein sel-1 homolog 1	Sel1l	AAFILDQREATIVGENETYPRALLHWNRAAS	YES
377	Q9Z2G6-2	Protein sel-1 homolog 1	Sel1l	LGKMYSEGSDIVPQSNETALHYFKKAADMGN	YES
665	Q80TS8-2	Protein sel-1 homolog 3	Sel1l3	GVLYLDGIFPGVPGRNLTLAGEYFHKAAQGG	YES
56	Q62179	Semaphorin-4B	Sema4b	SEERLIRKFEAENISNYTALLLSQDGKTLYV	YES
522	Q64151	Semaphorin-4C	Sema4c	VDCVLARDPYCAWNVNTSRCVATTSGRSGSF	NO	YES
419	Q64151	Semaphorin-4C	Sema4c	VKPRLGRPLLVKKNTNFTHVVADRVPGLDGA	YES
106	Q64151	Semaphorin-4C	Sema4c	APAEKKIECTQKGKSNQTECFNFIRFLQPYN	YES
77	O09126	Semaphorin-4D	Sema4d	LYVGAREAVFAVNALNISEKQHEVYWKVSED	NO	YES
379	O09126	Semaphorin-4D	Sema4d	TPRPGACIDSEARAANYTSSLNLPDKTLQFV	YES
419	O09126	Semaphorin-4D	Sema4d	VTPIDNRPKLIKKDVNYTQIVVDRTQALDGT	YES
386	Q9WUH7	Semaphorin-4G	Sema4g	RPGSCITDSLRSRGYNSSQDLPSLVLDFVKL	YES
55	Q9WUH7	Semaphorin-4G	Sema4g	YEELSQIRHFKGQTQNYSTLLLEEASERLLV	YES
596	Q9WUH7	Semaphorin-4G	Sema4g	PCDQPSNLARALWLLNGSKSLSDGQDGYRVG	YES
434	O35464-3	Semaphorin-6A	Sema6a	RLTKIAVDNAAGPYQNHTVVFLGSEKGIILK	NO	NO
461	O35464-3	Semaphorin-6A	Sema6a	IILKFLARIGSSGFLNGSLFLEEMNVYNPEK	YES
461	Q76KF0-3	Semaphorin-6D	Sema6d	GVVLKVLAKTSPFSLNDSVLLEEIEAYNPAK	NO	YES
328	Q9QUR8	Semaphorin-7A	Sema7a	QWRDTRVYGVFSNPWNYSAVCVYSLGDIDRV	YES
256	Q9QUR8	Semaphorin-7A	Sema7a	FFREDNPDKNPEAPLNVSRVAQLCRGDQGGE	YES
83	P70274	Selenoprotein P	Sepp1	RLEDLRIKLESQGYFNISYIVVNHQGSPSQL	NO	YES
295	Q8BHJ6	Serine incorporator 5	Serinc5	LTSKPEKKVLDEHGKNVTICAPDFGQDLHRD	NO	NO
101	Q00896	Alpha-1-antitrypsin 1-3;Alpha-1-antitrypsin 1-2;Alpha-1-antitrypsin 1-1;Alpha-1-antitrypsin 1-4	Serpina1c;Serpina1b;Serpina1a;Serpina1d	SKGDTHTQILEGLQFNLTQTSEADIHKSFQH	YES
225	P32261	Antithrombin-III	Serpinc1	ENPEQSRVTINNWVANKTEGRIKDVIPQGAI	YES
119	P19324	Serpin H1	Serpinh1	EEVHTGLGELLRSLSNSTARNVTWKLGSRLY	YES
157	O35684	Neuroserpin	Serpini1	SQNVAVANSINKWVENYTNSLLKDLVSPEDF	NO	YES
321	O35684	Neuroserpin	Serpini1	ILKALGVTEIFIKDANLTAMSDKKELFLSKA	YES
375	Q6P1D5-2	Seizure 6-like protein	Sez6l	HLGYELQGAKTLTCINASKPHWSSQEPVCSA	NO	YES
398	Q6P1D5-2	Seizure 6-like protein	Sez6l	SQEPVCSAPCGGAVHNATIGRVLSPSFPGTA	NO	YES
558	Q6P1D5-2	Seizure 6-like protein	Sez6l	GPAVIECVNVRDPYWNDTEPLCRAMCGGELS	NO	YES
454	Q6P1D5-2	Seizure 6-like protein	Sez6l	LLHEKDRMIVYSGRTNTSALLYDSLRTESVP	YES
268	Q6P1D5-2	Seizure 6-like protein	Sez6l	TVYTGYGVELQVKSVNLSEGELLSIRGVDGP	YES
414	Q6P1D5-2	Seizure 6-like protein	Sez6l	ATIGRVLSPSFPGTANGSQLCVWTIEAPEGQ	YES
173	Q8C4U3	Secreted frizzled-related protein 1	Sfrp1	DKFPEGDVCIAMTPPNTTEASKPQGTTVCPP	YES
213	P82349	Beta-sarcoglycan	Sgcb	KSLNVQKASTERITSNATSDLNIKVDGRAIV	YES
200	O70258	Epsilon-sarcoglycan	Sgce	GAVKNVWQPERLNAINITSALDRGGRVPLPI	YES
167	Q8VD33	Small glutamine-rich tetratricopeptide repeat-containing protein beta	Sgtb	YSKAYGRMGLALTAMNKFEEAVTSYQKALDL	YES
62	Q8C3Q5-2	Protein shisa-7	Shisa7	TGALAGGGSAAGTSANATKTSPASGTGAAAR	YES
45	Q9CZN4-4	Protein shisa-9	Shisa9	GQLAQLGGVLLLTGGNRSGAASGEAGEGVGG	YES
67	Q6AXF6	SID1 transmembrane family member 1	Sidt1	YSGVVSLSTENIYSFNHTSHPGQVTAVRVHV	NO	YES
83	Q6AXF6	SID1 transmembrane family member 1	Sidt1	HTSHPGQVTAVRVHVNSSSDNLDYPVLVVVR	NO	NO
165	Q8CIF6	SID1 transmembrane family member 2	Sidt2	RVDNFVLRTGELFTFNTTAAQPQYFKYEFPD	YES
197	Q9EPK6	Nucleotide exchange factor SIL1	Sil1	LETDMQIMVRLINKFNSSSSSLEEKVAALFD	YES
271	P97797-2	Tyrosine-protein phosphatase non-receptor type substrate 1	Sirpa	TVKVTQQSPTSMNQVNLTCRAERFYPEDLQL	NO	NO
312	P97797-2	Tyrosine-protein phosphatase non-receptor type substrate 1	Sirpa	NDTPKNLTKNTDGTYNYTSLFLVNSSAHRED	NO	NO
246	P97797-2	Tyrosine-protein phosphatase non-receptor type substrate 1	Sirpa	VAHITLDRSPLRGIANLSNFIRVSPTVKVTQ	NO	NO
205	P97797-2	Tyrosine-protein phosphatase non-receptor type substrate 1	Sirpa	QELHHLETTVNPSGKNVSYNISSTVRVVLNS	YES
209	P97797-2	Tyrosine-protein phosphatase non-receptor type substrate 1	Sirpa	HLETTVNPSGKNVSYNISSTVRVVLNSMDVH	YES
546	P55012	Solute carrier family 12 member 2	Slc12a2	VSVGSCVVRDATGNVNDTITTELTNCTSAAC	NO	NO
555	P55012	Solute carrier family 12 member 2	Slc12a2	DATGNVNDTITTELTNCTSAACKLNFDFSYC	NO	YES
331	Q9JIS8	Solute carrier family 12 member 4	Slc12a4	SRDQFDICAKTVVVDNETVATRLWTFFCHSP	YES
312	Q9JIS8	Solute carrier family 12 member 4	Slc12a4	KSIFDPPVFPVCMLGNRTLSRDQFDICAKTV	YES
338	Q91V14-2	Solute carrier family 12 member 5	Slc12a5	SSRLLNATCDEYFTRNNVTEIQGIPGAASGL	NO	YES
339	Q91V14-2	Solute carrier family 12 member 5	Slc12a5	SRLLNATCDEYFTRNNVTEIQGIPGAASGLI	NO	NO
328	Q91V14-2	Solute carrier family 12 member 5	Slc12a5	VTTRLWGLFCSSRLLNATCDEYFTRNNVTEI	NO	NO
310	Q91V14-2	Solute carrier family 12 member 5	Slc12a5	SRHGFDVCAKLAWEGNETVTTRLWGLFCSSR	YES
291	Q91V14-2	Solute carrier family 12 member 5	Slc12a5	KSAFDPPNFPICLLGNRTLSRHGFDVCAKLA	YES
328	Q924N4-2	Solute carrier family 12 member 6	Slc12a6	KSSFAPPHFPVCMLGNRTLSSRHLDICSKTK	NO	YES
347	Q924N4-2	Solute carrier family 12 member 6	Slc12a6	SSRHLDICSKTKEVDNMTVPSKLWGFFCNSS	YES
312	Q9WVL3-2	Solute carrier family 12 member 7	Slc12a7	KTAFAPPDIPVCLLGNRTLANRNFDTCAKMQ	NO	NO
243	Q99MR3	Solute carrier family 12 member 9	Slc12a9	NASSVPHRHGHFTGFNGSTLRDNLGAGYAED	YES
566	Q67BT3	Solute carrier family 13 member 5	Slc13a5	WGRAMFNLDNFPDWANSTSVNT_________	YES
100	Q8BLE7	Vesicular glutamate transporter 2	Slc17a6	FGIRCNLGVAIVDMVNNSTIHRGGKVIKEKA	NO	YES
101	Q8BLE7	Vesicular glutamate transporter 2	Slc17a6	GIRCNLGVAIVDMVNNSTIHRGGKVIKEKAK	NO	YES
178	P51906	Excitatory amino acid transporter 3	Slc1a1	KTKREEVKPVGDPGGNATEVSVTTAMTTMSE	NO	YES
194	P51906	Excitatory amino acid transporter 3	Slc1a1	ATEVSVTTAMTTMSENKTKEYKIVGLYSDGI	NO	NO
205	P43006	Excitatory amino acid transporter 2	Slc1a2	TVTKKVLVAPPSEEANTTKAVISMLNETMNE	YES
215	P43006	Excitatory amino acid transporter 2	Slc1a2	PSEEANTTKAVISMLNETMNEAPEETKIVIK	YES
201	O35874	Neutral amino acid transporter A	Slc1a4	AAFTTSATDYTVVTHNTSSGNVTKEKIPVVT	YES
201	O35874	Neutral amino acid transporter A	Slc1a4	AAFTTSATDYTVVTHNTSSGNVTKEKIPVVT	YES
206	O35874	Neutral amino acid transporter A	Slc1a4	SATDYTVVTHNTSSGNVTKEKIPVVTDVEGM	YES
91	Q9Z0E8	Solute carrier family 22 member 5;Solute carrier family 22 member 21	Slc22a5;Slc22a21	QVPQKCRRYRLATIANFSELGLEPGRDVDLE	YES
64	Q9Z0E8	Solute carrier family 22 member 5;Solute carrier family 22 member 4	Slc22a5;Slc22a4	RCLVPHTVNLSSAWRNHSIPLETKDGRQVPQ	YES
182	Q8BZ09	Mitochondrial 2-oxodicarboxylate carrier	Slc25a21	LNKGLTATLGRHGIFNMVYFGFYHNVKNIIP	YES
151	Q8CIW6-3	Solute carrier family 26 member 6	Slc26a6	VTESLTADKAFVQGLNATADDARVQVAYTLS	NO	NO
48	Q9JIM1-2	Equilibrative nucleoside transporter 1	Slc29a1	MTATKYFTNRLDVSQNVSSDTDQSCESTKAL	YES
45	P17809	Solute carrier family 2, facilitated glucose transporter member 1	Slc2a1	TGVINAPQKVIEEFYNQTWNHRYGEPIPSTT	NO	NO
447	Q3UHK1	Proton myo-inositol cotransporter	Slc2a13	NECMLDPDCGFCYKINGSAVIDSSCVPVNKA	YES
43	P32037	Solute carrier family 2, facilitated glucose transporter member 3	Slc2a3	TGVINAPETILKDFLNYTLEERLEDLPSEGL	YES
294	Q60738	Zinc transporter 1	Slc30a1	NPCFPDPCKSSVEIINSTQAPMRDAGPCWVL	YES
341	Q6P5F6	Zinc transporter ZIP10	Slc39a10	SHKDQSEDDRQHECLNVTQLLKHFGLGPNSP	NO	NO
52	Q75N73-2	Zinc transporter ZIP14	Slc39a14	SATSFLEDLMDRYGKNDSLTLTQLKSLLDHL	YES
100	Q75N73-2	Zinc transporter ZIP14	Slc39a14	NLSTCFSSGDLFAAHNLSERSQIGASEFQEF	YES
85	Q75N73-2	Zinc transporter ZIP14	Slc39a14	GVGRDNVSQPKEGPRNLSTCFSSGDLFAAHN	YES
275	Q8C145	Zinc transporter ZIP6	Slc39a6	FMYSRNTNDNIQECFNTTKLLTSHGMSIQAL	YES
68	Q8C145	Zinc transporter ZIP6	Slc39a6	MQRHHLQQLFYRYGENDSLSVEGFRKLLQNI	YES
385	P10852	4F2 cell-surface antigen heavy chain	Slc3a2	GALPGQPAKAPLMPWNESSIFHIPRPVSLNM	NO	YES
166	P10852	4F2 cell-surface antigen heavy chain	Slc3a2	GLVLGPIHKNQKDEINETDLKQINPTLGSQE	YES
259	P10852	4F2 cell-surface antigen heavy chain	Slc3a2	VGKLMNAPLYLAEWQNITKNLSEDRLLIAGT	YES
385	P10852	4F2 cell-surface antigen heavy chain	Slc3a2	GALPGQPAKAPLMPWNESSIFHIPRPVSLNM	YES
399	P10852	4F2 cell-surface antigen heavy chain	Slc3a2	WNESSIFHIPRPVSLNMTVKGQNEDPGSLLT	YES
399	P10852	4F2 cell-surface antigen heavy chain	Slc3a2	WNESSIFHIPRPVSLNMTVKGQNEDPGSLLT	YES
134	Q6X893	Choline transporter-like protein 1	Slc44a1	QELKTLSDVQKFAEINGSALCSYNIKPSEYT	YES
185	Q8BY89-2	Choline transporter-like protein 2	Slc44a2	CFPAIHASKGVLMVGNETTYEDGHGARKNIT	NO	NO
198	Q8BY89-2	Choline transporter-like protein 2	Slc44a2	VGNETTYEDGHGARKNITDLVEGAKKANKIL	YES
58	Q6PEM8	Proton-coupled folate transporter	Slc46a1	TTQYLWHRFSTELGYNGTRHRENCGNQSADP	YES
591	Q8JZR6-2	Electroneutral sodium bicarbonate exchanger 1	Slc4a8	HLSLYYCRCVLPENPNNHTLQYWKDHNILAA	NO	YES
424	Q8BG16	Sodium-dependent neutral amino acid transporter B(0)AT2	Slc6a15	IIQKVKEEEFAVLHLNACQIEDELNKAVQGT	NO	YES
186	Q8BJI1	Sodium-dependent neutral amino acid transporter SLC6A17	Slc6a17	SFQYPLPWSECPVIRNGTVAVVEPECEKSSA	YES
393	Q8BJI1	Sodium-dependent neutral amino acid transporter SLC6A17	Slc6a17	LNSNVLSRDLIPPHVNFSHLTTKDYSEMYSV	YES
192	O55192	Sodium-dependent noradrenaline transporter	Slc6a2	GHSWNSPNCTDPKLLNASVLGDHTKYSKYKF	YES
229	Q09143	High affinity cationic amino acid transporter 1	Slc7a1	IKNWQLTEKNFSCNNNDTNVKYGEGGFMPFG	NO	NO
229	Q09143	High affinity cationic amino acid transporter 1	Slc7a1	IKNWQLTEKNFSCNNNDTNVKYGEGGFMPFG	NO	YES
223	Q09143	High affinity cationic amino acid transporter 1	Slc7a1	GFVKGSIKNWQLTEKNFSCNNNDTNVKYGEG	YES
145	Q8BLV3-2	Sodium/hydrogen exchanger 7	Slc9a7	LSCTQEDRAFSTLLVNVSGKFFEYTLKGEIS	YES
253	Q810C1	SLIT and NTRK-like protein 1	Slitrk1	RVVCEAPTRLQGKDLNETTEQDLCPLKNRVD	NO	YES
422	Q810C0	SLIT and NTRK-like protein 2	Slitrk2	LGNNRIAVIQEGAFTNLTSLRRLYLNGNYLE	YES
1701	Q6P5D8	Structural maintenance of chromosomes flexible hinge domain-containing protein 1	Smchd1	TTHIEALLEKKITEQNELKKRPRRLCTLPNY	NO	YES
518	Q04519	Sphingomyelin phosphodiesterase	Smpd1	PGSSHVVLDHETYILNLTQANAAGGTPSWKR	NO	YES
333	Q04519	Sphingomyelin phosphodiesterase	Smpd1	ESTPVNGFPPPFIKGNQSSQWLYEAMAKAWE	YES
121	O09164	Extracellular superoxide dismutase [Cu-Zn]	Sod3	RLEAYFSLEGFPAEQNASNRAIHVHEFGDLS	NO	YES
774	Q9JLC4-2	VPS10 domain-containing receptor SorCS1	Sorcs1	GQSYLNSAGYRKVVSNNCTDGVREQYTAKPQ	NO	YES
775	Q9JLC4-2	VPS10 domain-containing receptor SorCS1	Sorcs1	QSYLNSAGYRKVVSNNCTDGVREQYTAKPQK	NO	YES
786	Q8VI51	VPS10 domain-containing receptor SorCS3	Sorcs3	PASPSKDCSLGQSYLNSTGYRRIVSNNCTDG	YES
2011	O88307	Sortilin-related receptor	Sorl1	KLEPGGKYHIIVQLGNMSKDSSIKITTVSLS	NO	NO
1164	O88307	Sortilin-related receptor	Sorl1	DESHCEMHQCRSDEFNCSSGMCIRSSWVCDG	YES
871	O88307	Sortilin-related receptor	Sorl1	IEVANPDGDFRLTIVNSSVLDRPRALVLVPQ	YES
1895	O88307	Sortilin-related receptor	Sorl1	LDLYRNPKSVTTSLHNKTVIVSKDEQYLFLV	YES
1733	O88307	Sortilin-related receptor	Sorl1	LYTVRVAAVTSRGIGNWSDSKSITTIKGKVI	YES
1855	O88307	Sortilin-related receptor	Sorl1	RGSSPPAPSLKAKAINQTAVECIWTGPKNVV	YES
1987	O88307	Sortilin-related receptor	Sorl1	DLIRKTDRSYKVRSRNSTVEYSLSKLEPGGK	YES
160	Q6PHU5	Sortilin	Sort1	SEDYGKNFKDITNLINNTFIRTEFGMAIGPE	NO	NO
161	Q6PHU5	Sortilin	Sort1	EDYGKNFKDITNLINNTFIRTEFGMAIGPEN	YES
272	Q6PHU5	Sortilin	Sort1	AKWGPNNIIFFTTHVNGSCKADLGALELWRT	YES
404	Q6PHU5	Sortilin	Sort1	DRHLYTTTGGETDFTNVTSLRGVYITSTLSE	YES
462	P70663	SPARC-like protein 1	Sparcl1	TCPPAKILDQACGTDNQTYASSCHLFATKCR	YES
225	Q9ER58	Testican-2	Spock2	RLRDWFQLLRENSKQNGSANSATNPAGLDKS	YES
286	Q9ER58	Testican-2	Spock2	AINLDKYEVCIRPFFNSCDTYKDGRVSTAEW	YES
287	Q8BKV0-2	Testican-3	Spock3	SIYLDKNEQCTKAFFNSCDTYKDSLISNNEW	YES
214	Q8VCC9	Spondin-1	Spon1	CCACGTAKYRLTFYGNWSEKTHPKDYPRRAN	NO	YES
119	Q9JJF9	Signal peptide peptidase-like 2A	Sppl2a	ARIAQEGGAAALLIANNSVLIPSSRNKSTFQ	NO	YES
61	Q9JJF9	Signal peptide peptidase-like 2A	Sppl2a	MYYNNNWTRLPSSLENATSLSLMNLTGTALC	YES
69	Q9JJF9	Signal peptide peptidase-like 2A	Sppl2a	RLPSSLENATSLSLMNLTGTALCHLSDIPPD	YES
379	Q3TD49-2	Signal peptide peptidase-like 2B	Sppl2b	KSGNSIMVEVATGPSNSSTHEKLPMVLKVPR	YES
191	Q9CY50	Translocon-associated protein subunit alpha	Ssr1	NYKDLNGNVFQDAVFNQTVTVIEREDGLDGE	YES
136	Q9CY50	Translocon-associated protein subunit alpha	Ssr1	DASFRYPQDYQFYIQNFTALPLNTVVPPQRQ	YES
88	Q9CPW5	Translocon-associated protein subunit beta	Ssr2	SGMLNVKWDRIAPASNVSHTVVLRPLKAGYF	YES
224	O88829-2	Lactosylceramide alpha-2,3-sialyltransferase	St3gal5	RLNSAPVEGYSEHVGNKTTIRMTYPEGAPLS	YES
219	O35696	Alpha-2,8-sialyltransferase 8B	St8sia2	TMNPSVIQRAFEDLVNATWREKLLQRLHGLN	NO	NO
60	O35696	Alpha-2,8-sialyltransferase 8B	St8sia2	VNSLHSKSNRAEVVINGSSPPAVADRSNESL	YES
206	Q64689	Sia-alpha-2,3-Gal-beta-1,4-GlcNAc-R:alpha 2,8-sialyltransferase	St8sia3	FAPTEAFHKDVGRKTNLTTFNPSILEKYYNN	YES
674	Q8R4Y4-2	Stabilin-1	Stab1	QHQTVLGSCVDCQALNTSVCPPNSVKMDIFP	NO	NO
1398	Q8R4Y4-2	Stabilin-1	Stab1	VCDCDHGLCQEGLRGNGSCVCHAGWQGLRCD	NO	YES
1180	Q8R4Y4-2	Stabilin-1	Stab1	TIFVPTNHSLETQGNNSVLGIDTVRHHVILG	YES
1179	Q8R4Y4-2	Stabilin-1	Stab1	YTIFVPTNHSLETQGNNSVLGIDTVRHHVIL	YES
1171	Q8R4Y4-2	Stabilin-1	Stab1	AQIEAAKAYTIFVPTNHSLETQGNNSVLGID	YES
1011	Q8R4Y4-2	Stabilin-1	Stab1	LEANAHFSAFSQWFKNSSITLPADSRVTALV	YES
713	Q8R4Y4-2	Stabilin-1	Stab1	PNGLNVLKKGCADYCNQTITKRGCCKGFFGP	YES
171	P70302	Stromal interaction molecule 1	Stim1	KLQLTGHAMPRLAVTNTTMTGTVLKMTDRSH	YES
549	P46978	Dolichyl-diphosphooligosaccharide--protein glycosyltransferase subunit STT3A	Stt3a	AMANRTILVDNNTWNNTHISRVGQAMASTEE	NO	YES
544	P46978	Dolichyl-diphosphooligosaccharide--protein glycosyltransferase subunit STT3A	Stt3a	GYQITAMANRTILVDNNTWNNTHISRVGQAM	NO	YES
548	P46978	Dolichyl-diphosphooligosaccharide--protein glycosyltransferase subunit STT3A	Stt3a	TAMANRTILVDNNTWNNTHISRVGQAMASTE	NO	YES
537	P46978	Dolichyl-diphosphooligosaccharide--protein glycosyltransferase subunit STT3A	Stt3a	VMSWWDYGYQITAMANRTILVDNNTWNNTHI	YES
613	Q3TDQ1	Dolichyl-diphosphooligosaccharide--protein glycosyltransferase subunit STT3B	Stt3b	VMSWWDYGYQIAGMANRTTLVDNNTWNNSHI	NO	YES
624	Q3TDQ1	Dolichyl-diphosphooligosaccharide--protein glycosyltransferase subunit STT3B	Stt3b	AGMANRTTLVDNNTWNNSHIALVGKAMSSNE	YES
638	Q3TDQ1	Dolichyl-diphosphooligosaccharide--protein glycosyltransferase subunit STT3B	Stt3b	WNNSHIALVGKAMSSNETAAYKIMRSLDVDY	YES
529	Q8C341	SUN domain-containing ossification factor	Suco	AKTEDLTEGNKSISENATATTEPKMTESTRV	YES
523	Q8C341	SUN domain-containing ossification factor	Suco	AANILGAKTEDLTEGNKSISENATATTEPKM	YES
149	Q8CFG0	Extracellular sulfatase Sulf-2	Sulf2	TGYRTAFFGKYLNEYNGSYVPPGWKEWVGLL	NO	NO
171	Q8CFG0	Extracellular sulfatase Sulf-2	Sulf2	GWKEWVGLLKNSRFYNYTLCRNGVKEKHGSD	NO	NO
241	Q8CFG0	Extracellular sulfatase Sulf-2	Sulf2	HGPEDSAPQYSRLFPNASQHITPSYNYAPNP	NO	YES
139	Q8R0F3	Sulfatase-modifying factor 1	Sumf1	MDAYEVSNADFEKFVNSTGYLTEAEKFGDSF	YES
711	Q9D666-2	SUN domain-containing protein 1	Sun1	TFTMEHIPKTLSPTGNISSAPKDFAVYGLET	YES
618	Q8BJS4-3	SUN domain-containing protein 2	Sun2	PTAVTLEHVPKALSPNSTISSAPKDFAIFGF	YES
580	Q9DBX3-2	Sushi domain-containing protein 2	Susd2	FCILDVMSTGSSSVGNATRIAHQLHQHRLKS	NO	NO
39	Q9DBX3-2	Sushi domain-containing protein 2	Susd2	AHPYKVSESEKSQLVNETHWQYYGTSDTRGN	YES
498	Q9JIS5	Synaptic vesicle glycoprotein 2A	Sv2a	RTKVFPGERVEHVTFNFTLENQIHRGGQYFN	NO	NO
548	Q9JIS5	Synaptic vesicle glycoprotein 2A	Sv2a	ECYFEDVTSSNTFFRNCTFINTVFYNTDLFE	YES
573	Q9JIS5	Synaptic vesicle glycoprotein 2A	Sv2a	NTDLFEYKFVNSRLVNSTFLHNKEGCPLDVT	YES
491	Q8BG39	Synaptic vesicle glycoprotein 2B	Sv2b	KCYFEDVTSTDTYFKNCTIESTTFYNTDLYK	YES
516	Q8BG39	Synaptic vesicle glycoprotein 2B	Sv2b	NTDLYKHKFINCRFINSTFLEQKEGCHMDFE	YES
534	Q69ZS6	Synaptic vesicle glycoprotein 2C	Sv2c	SCTFDDVTSVNTYFKNCTFIDTLFDNTDFEP	NO	YES
559	Q69ZS6	Synaptic vesicle glycoprotein 2C	Sv2c	NTDFEPYKFIDSEFQNCSFLHNKTGCQITFD	YES
565	Q69ZS6	Synaptic vesicle glycoprotein 2C	Sv2c	YKFIDSEFQNCSFLHNKTGCQITFDDDYSAY	YES
53	Q8BGN8-2	Synaptoporin	Synpr	CGGYSGGLRLSVDCVNKTESNLSIDIAFAYP	YES
58	Q8BGN8-2	Synaptoporin	Synpr	GGLRLSVDCVNKTESNLSIDIAFAYPFRLQQ	YES
59	Q62277	Synaptophysin	Syp	CGSYTGELRLSVECANKTESALNIEVEFEYP	YES
52	O09117-2	Synaptophysin-like protein 1	Sypl1	KGKTEIQVNCPKVGVNKNQTVTATFGYPFRL	NO	NO
77	O09117-2	Synaptophysin-like protein 1	Sypl1	GYPFRLNQASFHTPPNVSVCDVNWEKHVLIG	YES
54	O09117-2	Synaptophysin-like protein 1	Sypl1	KTEIQVNCPKVGVNKNQTVTATFGYPFRLNQ	YES
270	Q8VD31	Tapasin-related protein	Tapbpl	RKGATLEPEELLRAGNASLTLPNLTLKDEGN	NO	YES
512	Q2MV57-2	Tectonic-2	Tctn2	NVPAQMPHPPTRFQINFTEYDCTRNELCWPQ	YES
1702	Q9WTS5	Teneurin-2;Ten-2, soluble form;Ten-2 intracellular domain	Tenm2	GWTTFYDYDHEGRLTNVTRPTGVVTSLHREM	NO	NO
1762	Q9WTS5	Teneurin-2;Ten-2, soluble form;Ten-2 intracellular domain	Tenm2	YTVVQDQVRNSYQLCNNGTLRVMYANGMAVS	NO	YES
1763	Q9WTS5	Teneurin-2;Ten-2, soluble form;Ten-2 intracellular domain	Tenm2	TVVQDQVRNSYQLCNNGTLRVMYANGMAVSF	NO	YES
1983	Q9WTS5	Teneurin-2;Ten-2, soluble form;Ten-2 intracellular domain	Tenm2	TSIGYIRNIYNPPESNASVIFDYSDDGRILK	NO	YES
1257	Q9WTS5	Teneurin-2;Ten-2, soluble form;Ten-2 intracellular domain	Tenm2	FVGDFNYIRRIFPSRNVTSILELRNKEFKHS	YES
443	Q9WTS5	Teneurin-2;Ten-2, soluble form;Ten-2 intracellular domain	Tenm2	VATVPSGGKVPWSLKNSSIDSGEAEVGRRVT	YES
938	Q9WTS5	Teneurin-2;Ten-2, soluble form;Ten-2 intracellular domain	Tenm2	RGQVVTMDGTPLVGVNVSFVKYPKYGYTITR	YES
1211	Q9WTS6	Teneurin-3	Tenm3	YVGDFNYVRRIFPSGNVTSVLELRNKDFRHS	NO	YES
380	Q9WTS6	Teneurin-3	Tenm3	LPSGDNGKLGGFTHENNTIDSGELDIGRRAI	NO	YES
869	Q9WTS6	Teneurin-3	Tenm3	IGSDSTHVLPGESPFNKSLASVIRGQVLTAD	YES
1656	Q9WTS6	Teneurin-3	Tenm3	GWTTFFDYDSEGRLTNVTFPTGVVTNLHGDM	YES
1811	Q3UHK6	Teneurin-4	Tenm4	TVGKRNVTLPIDNGLNLVEWRQRKEQARGQV	NO	YES
1801	Q3UHK6	Teneurin-4	Tenm4	PHLLAGTVNPTVGKRNVTLPIDNGLNLVEWR	NO	YES
2190	Q3UHK6	Teneurin-4	Tenm4	MGRVVKKELKVGPYANTTRYSYEYDADGQLQ	YES
513	Q921I1	Serotransferrin	Tf	FDEFFSQGCAPGYEKNSTLCDLCIGPLKCAP	YES
730	Q62351	Transferrin receptor protein 1	Tfrc	LVENLKLRQKNITAFNETLFRNQLALATWTI	YES
725	Q62351	Transferrin receptor protein 1	Tfrc	HTLSALVENLKLRQKNITAFNETLFRNQLAL	YES
730	Q62351	Transferrin receptor protein 1	Tfrc	LVENLKLRQKNITAFNETLFRNQLALATWTI	YES
570	O88393	Transforming growth factor beta receptor type 3	Tgfbr3	EGETAPLSRAGVVVFNCSLRQLRSPSGFQDQ	YES
110	Q62313	Trans-Golgi network integral membrane protein 1	Tgoln1	LGDSRRQPEKTDAELNETARPLSPVNPKLEK	NO	YES
957	Q69ZU6	Thrombospondin type-1 domain-containing protein 7A	Thsd7a	TQYCPCDKYNAQPVGNWSDCILPEGKAEVLL	NO	NO
1354	Q69ZU6	Thrombospondin type-1 domain-containing protein 7A	Thsd7a	CQVQEAQCGEGTRTRNISCVVSDGSAEDFSK	YES
1488	Q69ZU6	Thrombospondin type-1 domain-containing protein 7A	Thsd7a	KGSSRTVWCQRSDGINVTGGCLVVSQPDTDR	YES
118	P01831	Thy-1 membrane glycoprotein	Thy1	YFCELQVSGANPMSSNKSISVYRDKLVKCGG	YES
94	P01831	Thy-1 membrane glycoprotein	Thy1	VTLSNQPYIKVLTLANFTTKDEGDYFCELQV	YES
442	Q9QUN7	Toll-like receptor 2	Tlr2	PMPDSCQWPEKMRFLNLSSTGIRVVKTCIPQ	YES
73	Q99MB3	TM2 domain-containing protein 1	Tm2d1	ICKEPKINDATQEPVNCTNYTAHVQCFPAPK	NO	NO
76	Q99MB3	TM2 domain-containing protein 1	Tm2d1	EPKINDATQEPVNCTNYTAHVQCFPAPKITC	NO	YES
198	Q99MB3	TM2 domain-containing protein 1	Tm2d1	IIDYYGTRLTRLSITNETFRKTQLYP_____	YES
140	Q8BJ83-2	TM2 domain-containing protein 3	Tm2d3	TTCMTVACPRQRYFANCTVRDHIHCLGNRTF	YES
105	Q8BJ83-2	TM2 domain-containing protein 3	Tm2d3	TCVDQDLKPQRNFVINMTCRFCWQLPETDYE	YES
152	Q8BJ83-2	TM2 domain-containing protein 3	Tm2d3	YFANCTVRDHIHCLGNRTFPKLLYCNWTGGY	YES
70	Q8BJ83-2	TM2 domain-containing protein 3	Tm2d3	GLCSRLPADCIECATNVSCTYGKPVTFDCTV	YES
178	Q9DBU0	Transmembrane 9 superfamily member 1	Tm9sf1	LDFHLEFHGDRIIFANVSVRDVKPHSLDGLR	YES
172	Q9ET30	Transmembrane 9 superfamily member 3	Tm9sf3	KKLEIGFNGNRIVDVNLTSEGKVKLVPNTKI	YES
117	Q8R1V4	Transmembrane emp24 domain-containing protein 4	Tmed4	FTSHTPGDHQICLHSNSTRMALFAGGKLRVH	YES
125	Q99KF1	Transmembrane emp24 domain-containing protein 9	Tmed9	FTSHTPGEHQICLHSNSTKFSLFAGGMLRVH	YES
55	Q6PFE7-3	Tomoregulin-1	Tmeff1	PAGGGGDCPGGRGKSNCSELNLRESDIRVCD	YES
184	Q80X71	Transmembrane protein 106B	Tmem106b	QVQFSKTVIGKARLNNITNIGPLDMKQIDYT	YES
184	Q80VP8	Transmembrane protein 106C	Tmem106c	TTNVSLIAPRSEHLVNFTVKAEVGGPSSYVY	YES
1057	O70472	Transmembrane protein 131	Tmem131	YGFKVVNCQEFALSANASRDIVILFTPDFTA	YES
276	Q922P8	Transmembrane protein 132A	Tmem132a	MRPGQLFTATLLLRHNFTASLLTLRIKVKKG	NO	YES
67	Q922P8	Transmembrane protein 132A	Tmem132a	PEHFRVQQVGHYPPANSSLASRSETFLLMQP	YES
109	Q8C4U2	Transmembrane protein 145	Tmem145	LAKESVIRPENNQVINLTTQYAWSGCQVVSE	YES
636	Q5FWI3	Transmembrane protein 2	Tmem2	LGLLTKPGTLLPTDRNSSMCTVMRDGVFGNY	NO	NO
362	Q5FWI3	Transmembrane protein 2	Tmem2	AWALVGVIDGGSSSCNESVRNYENHSTGGKA	NO	YES
980	Q5FWI3	Transmembrane protein 2	Tmem2	VGRMDNYLIRHPNCVNVTKWNAVICSGTYAQ	YES
1234	Q5FWI3	Transmembrane protein 2	Tmem2	GKAEIQRGDPSIISVNGTDFTFRSAGALLLI	YES
525	Q5FWI3	Transmembrane protein 2	Tmem2	FFDYDTFGGHVMIEKNFTSVHLSYVELKHMG	YES
155	Q9D771	Transmembrane protein 206	Tmem206	SPGQPGDRNCTTQRINYTHPFFNHTMQSALI	YES
162	Q9D771	Transmembrane protein 206	Tmem206	RNCTTQRINYTHPFFNHTMQSALIVQGPQEV	YES
549	B1AZA5	Transmembrane protein 245	Tmem245	WITHKLHKILGDKVNNTAVIEKQVLELWDRL	YES
180	Q8CIV2	Membralin	Tmem259	IEPKVFKPQSGADALNDSQDFPFPETPAKVW	YES
297	Q8VEK0	Cell cycle control protein 50A	Tmem30a	RDDLHPTLPAGQYFLNITYNYPVHSFDGRKR	NO	YES
98	Q8VEK0	Cell cycle control protein 50A	Tmem30a	TGTEPSSPCNKCLSPNVTSCACTINFTLKQS	YES
107	Q8VEK0	Cell cycle control protein 50A	Tmem30a	NKCLSPNVTSCACTINFTLKQSFEGNVFMYY	YES
98	Q8VEK0	Cell cycle control protein 50A	Tmem30a	TGTEPSSPCNKCLSPNVTSCACTINFTLKQS	YES
384	Q8BXJ9	Transmembrane protein 62	Tmem62	SGPIFILKWNPRNYSNGTHTIEVFVQDSAGR	NO	YES
127	Q8BXN9-3	Transmembrane protein 87A	Tmem87a	KGLSGRYQTSSRLFQNCSELYKAQSFSGDFT	YES
79	Q8BXN9-3	Transmembrane protein 87A	Tmem87a	TILLKFDGEPCDQSLNITWFLKSADCYNEIY	YES
157	Q8BXN9-3	Transmembrane protein 87A	Tmem87a	THRLPLLGEKQEAKENATNVTFTGDKIAMHE	YES
160	Q8BXN9-3	Transmembrane protein 87A	Tmem87a	LPLLGEKQEAKENATNVTFTGDKIAMHEPLQ	YES
62	Q8BXN9-3	Transmembrane protein 87A	Tmem87a	PSGKGYFNFGKILFRNTTILLKFDGEPCDQS	YES
47	Q9CR23	Transmembrane protein 9	Tmem9	ICPPYRNISGHIYNQNVSQKDCNCLHVVEPM	NO	YES
38	Q9CR23	Transmembrane protein 9	Tmem9	SSEDIRCKCICPPYRNISGHIYNQNVSQKDC	NO	YES
38	Q9CR23	Transmembrane protein 9	Tmem9	SSEDIRCKCICPPYRNISGHIYNQNVSQKDC	YES
289	Q61029	Lamina-associated polypeptide 2, isoforms beta/delta/epsilon/gamma	Tmpo	ISESTPIAETIKASSNESLVANRLTGNFKHA	YES
609	Q8BG19	Transmembrane and TPR repeat-containing protein 4	Tmtc4	YADLNRHVDALNAWRNATVLKPEHSLAWNNM	NO	NO
497	Q8BG19	Transmembrane and TPR repeat-containing protein 4	Tmtc4	AKVHYNIGKNLADQGNQTAAIKYYREAVRLN	YES
261	Q8BXZ1	Protein disulfide-isomerase TMX3	Tmx3	GDTGKLVAIAVIDEKNTSLEHTRLKSIIQEV	YES
184	Q80YX1	Tenascin	Tnc	AEGCGCVCEPGWKGPNCSEPDCPGNCNLRGQ	NO	NO
1018	Q80YX1	Tenascin	Tnc	FFWTTPLAKFDRYRLNYSLPTGQSMEVQLPK	NO	NO
1301	Q80YX1	Tenascin	Tnc	FVVQVQEANNVEAAQNLTVPGSLRAVDIPGL	NO	YES
1394	Q80YX1	Tenascin	Tnc	IEIIDSNRLLQTAEHNISGAERTAHISGLPP	YES
166	Q80YX1	Tenascin	Tnc	AEGRLDTRPFCSGRGNFSAEGCGCVCEPGWK	YES
470	Q8BYI9	Tenascin-R	Tnr	EGGVIAQLPSDVTSFNQTGLKPGEEYIVNVV	YES
55	Q8BYI9	Tenascin-R	Tnr	AQRQTVEEEGGASSYNTSSKEQPMVFNHVYN	YES
581	Q8BYI9	Tenascin-R	Tnr	PGSRYEVSISAVRGTNESEASSTQFTTEIDA	YES
869	Q8BYI9	Tenascin-R	Tnr	EPIVGSITTGIDPPKNITISNVTKDSLTVSW	YES
874	Q8BYI9	Tenascin-R	Tnr	SITTGIDPPKNITISNVTKDSLTVSWSSPVA	YES
411	Q921T2	Torsin-1A-interacting protein 1	Tor1aip1	EKLWKRGTTFLEKHLNSSLPRPQPAILLLTA	YES
165	Q9ER41	Torsin-1B	Tor1b	KIKVYQDQLQKWIRGNVSACGSSVFIFDEMD	YES
64	Q9ER41	Torsin-1B	Tor1b	FYCRFTECCHEERPLNTSALKLDLEEKLFGQ	YES
149	P0C7W3	Prosalusin;Salusin-beta;Torsin-2A	Tor2a	RTEQYKKELKSWVQGNLTACGRSLFLFDEMD	NO	YES
110	Q9ER38	Torsin-3A	Tor3a	FQDCCSGGGDCRISNNLTGLESDLRVRLHGQ	NO	YES
124	Q9Z0L0	Trophoblast glycoprotein	Tpbg	GAFARQPPLADLEALNLSGNHLKEVCAGAFE	NO	YES
281	Q9Z0L0	Trophoblast glycoprotein	Tpbg	LESLHLEDNALKVLHNSTLAEWHGLAHVKVF	YES
262	Q9Z0L0	Trophoblast glycoprotein	Tpbg	LRNNSLVSLTYASFRNLTHLESLHLEDNALK	YES
66	Q8C013	Trophoblast glycoprotein-like	Tpbgl	AELRQPPRDVPPDARNLTIVGANLTVLRAAA	NO	NO
73	Q8C013	Trophoblast glycoprotein-like	Tpbgl	RDVPPDARNLTIVGANLTVLRAAAFAGGGEG	NO	NO
600	Q9EQJ0	Two pore calcium channel protein 1	Tpcn1	VGMEFFNGRLTPNCCNTSTVADAYRFINHTV	YES
612	Q9EQJ0	Two pore calcium channel protein 1	Tpcn1	NCCNTSTVADAYRFINHTVGNKTKVEEGYYY	YES
617	Q9EQJ0	Two pore calcium channel protein 1	Tpcn1	STVADAYRFINHTVGNKTKVEEGYYYLNNFD	YES
442	O89023	Tripeptidyl-peptidase 1	Tpp1	QFLKSSSHLPPSSYFNASGRAYPDVAALSDG	YES
209	Q9DBY4	TLR4 interactor with leucine rich repeats	Tril	LGKNAFSQLGKLRFLNLSANELQPSLRHAAT	YES
114	Q9D8C2	Tetraspanin-13	Tspan13	LNREQQGQLLEVGWNNTASARNDIQRNLNCC	NO	YES
137	Q9D8C2	Tetraspanin-13	Tspan13	IQRNLNCCGFRSYNPNDTCPASCAKSTQKCS	NO	YES
139	Q922J6	Tetraspanin-2	Tspan2	YEEAYSDYLKDRARGNGTLITFHSAFQCCGK	YES
167	Q9QY33	Tetraspanin-3	Tspan3	NYSDWENTDWFKETKNQSVPLSCCRETAKSC	YES
152	Q9QY33	Tetraspanin-3	Tspan3	AIDYVQRQLHCCGIHNYSDWENTDWFKETKN	YES
183	Q9QY33	Tetraspanin-3	Tspan3	QSVPLSCCRETAKSCNGSLANPSDLYAEGCE	YES
117	Q9CQ88	Tetraspanin-31	Tspan31	NTQADVINASWSVLSNSTRHELERSFDCCGL	NO	NO
134	Q9CQ88	Tetraspanin-31	Tspan31	TRHELERSFDCCGLFNLTTLRLQDDTSCSAV	YES
109	Q9CQ88	Tetraspanin-31	Tspan31	CSCLAINRNTQADVINASWSVLSNSTRHELE	YES
117	Q9CQ88	Tetraspanin-31	Tspan31	NTQADVINASWSVLSNSTRHELERSFDCCGL	YES
134	O70401	Tetraspanin-6	Tspan6	KNSFKSNYENALKEYNSTGDYRSEAVDKIQS	YES
184	E9PVB5-2	Tetratricopeptide repeat protein 17	Ttc17	SIHAFQHLRGVQERVNLSAPLLPKEDPIFTY	YES
704	E9PVB5-2	Tetratricopeptide repeat protein 17	Ttc17	PLTFLSLGNAYLALKNVSGALEAFRQALKLS	YES
355	Q9D3A9	Protein tweety homolog 1	Ttyh1	FSAAQKPLLSLEETLNVTERSFHQLVALLHC	NO	YES
351	Q6P5F7-2	Protein tweety homolog 3	Ttyh3	HPATKDPLLRVQEVLNGTEVNLQHLTALVDC	NO	NO
144	Q6P5F7-2	Protein tweety homolog 3	Ttyh3	VAGVQDRVWDTAAALNRTAEPNLQSLERQLA	YES
306	Q8K2W3	Thioredoxin domain-containing protein 11	Txndc11	HRHFNTSLVFPREVMNFTAENIYKWASENQE	NO	YES
443	Q8K2W3	Thioredoxin domain-containing protein 11	Txndc11	GPALSRTHNVCELCVNQTVGGTRPSSVSVPQ	YES
165	Q6P6J9	Thioredoxin domain-containing protein 15	Txndc15	STDSLKSPKVNCEERNVTGLENFTLKILNMS	YES
277	Q6P6J9	Thioredoxin domain-containing protein 15	Txndc15	NHTDRTLETLKIFIFNQTGIEAKKNVVVTQA	YES
165	Q6P6J9	Thioredoxin domain-containing protein 15	Txndc15	STDSLKSPKVNCEERNVTGLENFTLKILNMS	YES
171	Q6P6J9	Thioredoxin domain-containing protein 15	Txndc15	SPKVNCEERNVTGLENFTLKILNMSQDLMDF	YES
461	Q7TN22-2	Thioredoxin domain-containing protein 16	Txndc16	TRINCADWSDICTKQNVTAFPVVKLYKEGES	YES
269	Q6P5E4	UDP-glucose:glycoprotein glucosyltransferase 1	Uggt1	EYKAKDDTQVKGTEVNATVIGESDPIDEVQG	YES
442	Q64676	2-hydroxyacylsphingosine 1-beta-galactosyltransferase	Ugt8	QKLSEIHKDQPGHPVNRTTYWIDYILRHDGA	YES
78	Q64676	2-hydroxyacylsphingosine 1-beta-galactosyltransferase	Ugt8	APSNHYSLQRYPGIFNSTTSDAFLQSKMRNI	YES
236	O08747	Netrin receptor UNC5C;Netrin receptor UNC5B	Unc5c;Unc5b	DHNLIIKQARLSDTANYTCVAKNIVAKRKST	NO	YES
225	P29533	Vascular cell adhesion protein 1	Vcam1	ERETVKELQVYISPRNTTISVHPSTRLQEGG	YES
330	Q62059-2	Versican core protein	Vcan	CGGGLLGVRTLYRFENQTCFPLPDSRFDAYC	NO	YES
241	P29788	Vitronectin	Vtn	YWRFEDGVLDPGYPRNISEGFSGIPDNVDAA	NO	YES
459	Q7TT15-2	Putative polypeptide N-acetylgalactosaminyltransferase-like protein 3	Wbscr17	FQWYLDHVYPEMRRYNNTIAYGELRNNKAKD	YES
50	Q7TT15-2	Putative polypeptide N-acetylgalactosaminyltransferase-like protein 3	Wbscr17	SGDAFHEIRPRAEVANLSAHSASPIQDAVLK	YES
748	P56695	Wolframin	Wfs1	MRCLYGEAYPSCSSGNTSTAEEELCRLKQLA	YES
292	P22725-2	Protein Wnt-5a	Wnt5a	QDLVYIDPSPDYCVRNESTGSLGTQGRLCNK	YES
3061	Q8CE72	Uncharacterized protein C5orf42 homolog		PGPYRRQRGSSPKRENAHGQSLPVNRPGGDR	NO	YES
3070	Q8CE72	Uncharacterized protein C5orf42 homolog		SSPKRENAHGQSLPVNRPGGDRHISRSSHLC	NO	YES
58	P10404	MLV-related proviral Env polyprotein;Surface protein;Transmembrane protein		NVTWRVTNLMTGQTANATSLLGTMTDAFPKL	NO	NO
26	Q32M26	Uncharacterized protein C11orf87 homolog		LALPPCLLNRTFASHNASGGSSAGLRSSGAG	YES
577	Q3UZV7-3	UPF0577 protein KIAA1324-like homolog		FYHEKENQTLHYDFRNLSSVGSLMNGPSFTS	YES
619	Q3UZV7-3	UPF0577 protein KIAA1324-like homolog		SLCGHEGRKMALCTNNISDFTVKEMVTGSDD	YES
179	P03987-2	Ig gamma-3 chain C region		KEVHTAWTQPREAQYNSTFRVVSALPIQHQD	YES
297	P10404	MLV-related proviral Env polyprotein;Surface protein;Transmembrane protein		GDRLLNLVDGAYQALNLTSPDKTQECWLCLV	YES
369	P10404	MLV-related proviral Env polyprotein;Surface protein;Transmembrane protein		GLCVGAVPKTHQALCNTTQKTSDGSYYLAAP	YES

## Sheet: Sequon analysis (ref.)
Spread sheet 2. Sequon analysis in the reference glycoproteomic dataset (Qualitative dataset)
	Statistics
			Raw number	% of total	% NxS/T
	ALL		1665	100	93.6336
	Found in Zielinska et al, 2010		1223	73.4535	96.0752
	Not found in Zielinska et al, 2010		442	26.5465	86.8778
		Not found in Zielinska et al, 2010 but predicted by uniprot	302	18.1381	99.0066
		NOVEL SITES - Not in uniprot neither no described in Zielinska et al, 2010	140	8.40841	60.7143
	91,6% of the N-glycosylation sites were previously recognised in Zielinska et al, 2010 or are predicted by uniprot

## Sheet: Gene ontology (ref.)
Spread sheet 3. Gene ontology of the reference glycoproteomic dataset (Qualitative dataset)
GO analyses based on the glycoproteins not recognised in Zielinska et al, 2010 neither no predicted by uniprot (NOVEL sites)
91 genes (95.8%) from the input list are present in at least one GO category.
Gene ontology term	Category,	Set size	Candidates	p-value	q-value
	level		contained
GO:0031224 intrinsic to membrane	CC 2	6194	66 (1.1%)	7.08e-15	2.34e-13
GO:0016021 integral to membrane	CC 3	6055	65 (1.1%)	1.12e-14	4.15e-13
GO:0031997 N-terminal myristoylation domain binding	MF 4	3	3 (100.0%)	1.09e-07	2.84e-06
GO:0072542 protein phosphatase activator activity	MF 4	6	3 (50.0%)	2.16e-06	2.81e-05
GO:0019211 phosphatase activator activity	MF 3	8	3 (37.5%)	6e-06	0.000174
GO:0005513 detection of calcium ion	BP 4	8	3 (37.5%)	6e-06	0.000978
GO:0031432 titin binding	MF 4	10	3 (30.0%)	1.28e-05	0.000111
GO:0014075 response to amine stimulus	BP 4	32	4 (12.5%)	1.65e-05	0.00135
GO:0043274 phospholipase binding	MF 4	12	3 (25.0%)	2.33e-05	0.000151
GO:0031996 thioesterase binding	MF 4	13	3 (23.1%)	3.01e-05	0.000157
GO:0007155 cell adhesion	BP 2	842	14 (1.7%)	4.71e-05	0.00273
GO:0034704 calcium channel complex	CC 4	42	4 (9.5%)	4.96e-05	0.00139
GO:0070296 sarcoplasmic reticulum calcium ion transport	BP 4	19	3 (15.8%)	9.99e-05	0.00543
GO:0043548 phosphatidylinositol 3-kinase binding	MF 3	21	3 (14.3%)	0.000136	0.00198
GO:0006812 cation transport	BP 4	605	11 (1.8%)	0.000147	0.00584
GO analyses in all of the reference glycoproteomic dataset
694 genes (98.6%) from the input list are present in at least one GO category.
Gene ontology term	Category,	Set size	Candidates	p-value	q-value
	level		contained
GO:0031224 intrinsic to membrane	CC 2	6194	518 (8.4%)	4.44e-118	2.98e-116
GO:0016021 integral to membrane	CC 3	6055	497 (8.3%)	6.62e-106	6.02e-104
GO:0007155 cell adhesion	BP 2	842	147 (17.5%)	6.38e-60	5.68e-58
GO:0009986 cell surface	CC 2	526	92 (17.6%)	5.37e-37	1.8e-35
GO:0005886 plasma membrane	CC 2	4673	318 (6.8%)	3.9e-35	8.72e-34
GO:0071944 cell periphery	CC 2	4783	319 (6.7%)	1.66e-33	2.78e-32
GO:0044459 plasma membrane part	CC 2	1558	152 (9.8%)	5.35e-30	7.16e-29
GO:0007399 nervous system development	BP 4	1486	147 (9.9%)	1.54e-29	1.16e-26
GO:0005773 vacuole	CC 4	342	66 (19.4%)	2.74e-29	2.44e-27
GO:0005783 endoplasmic reticulum	CC 4	1177	126 (10.7%)	2.3e-28	1.02e-26
GO:0016337 cell-cell adhesion	BP 3	374	67 (18.0%)	1.04e-27	3.88e-25
GO:0048731 system development	BP 3	3298	237 (7.2%)	2.73e-27	5.08e-25
GO:0044432 endoplasmic reticulum part	CC 3	792	96 (12.1%)	1.76e-25	7.99e-24
GO:0031226 intrinsic to plasma membrane	CC 3	759	91 (12.0%)	8e-24	2.43e-22
GO:0031175 neuron projection development	BP 4	529	74 (14.0%)	1.73e-23	6.53e-21

## Sheet: Glycoproteomics (comparative)
Spread sheet 4. Comparative glycoproteomics (Quantitative dataset)
Ctrl 1	Ctrl 2	Ctrl 3	Ctrl 4	Mut 1	Mut 2	Mut 3	Mut 4	Localization probability	N-glycosylation site position	p-value	Protein Uniprot ID	Gene names	Sequence window	Levels in the mutant (log2)
25.958	26.8611	26.1109	26.4353	26.112	25.2074	25.6818	26.7523	1	568	0.334698	Q61838	A2m	DAQNFEIEKCFANKVNLSFPSAQSLPASDTH	-0.40297
21.9308	22.0231	21.872	21.6431	22.5132	21.7154	21.2215	22.2535	1	881	0.850886	Q61838	A2m	KTVSWAVTPKSLGEVNFTATAEALQSPELCG	0.0586425
22.4656	22.0311	20.4001	20.7488	21.5517	20.6872	23.0411	20.3899	1	1385	0.993979	Q61838	A2m	NFDKAGDHRTFQIRINVSYTGERPSSNMVIV	0.006095
23.2797	23.7037	22.6123		22.4556		22.3566		0.665026	96	ND	P41233	Abca1	CFRYPTPGEAPGVVGNFNKSIVSRLFSDAQR	ND
21.9318	22.5529	21.2161	19.9662	20.7355		21.2714	22.4232	1	196	0.94156	P41233	Abca1	KVFLQGYQLHLASLCNGSKLEEIIQLGDAEV	0.059955
21.4459	22.4467	20.4989	21.7545	22.1747	22.051	21.4941	22.4071	1	400	0.311621	P41233	Abca1	YTPDTPATRQVMAEVNKTFQELAVFHDLEGM	0.4952
24.1365	23.7851	24.1589	23.4956	23.0332	24.3071	22.166	24.2162	0.988637	98	0.420144	P41233	Abca1	RYPTPGEAPGVVGNFNKSIVSRLFSDAQRLL	-0.463407
22.082	23.7714	23.6862		23.2555	23.5827	23.1952	23.9038	0.982801	1637	0.56841	P41233	Abca1	ENPSQYGITAFNHPLNLTKQQLSEVALMTTS	0.304398
21.4988	22.5361	23.034	22.9922	22.8692	23.0575	22.0534	23.121	1	1678	0.570957	P41234	Abca2	MRVVTGDILTDITGHNVSEYLLFTSDRFRLH	0.259997
21.5119	20.7523	21.3102	20.5393	20.707	21.8148	22.0646	20.3074	1	1549	0.699978	P41234	Abca2	LPSGVGATCVLKSPANGSLGPMLNLSSGESR	0.19503
21.5119	20.7523	21.3102	20.5393	20.707	21.8148	22.0646	20.3074	1	1557	0.699978	P41234	Abca2	CVLKSPANGSLGPMLNLSSGESRLLAARFFD	0.19503
21.9922	21.4531	21.9883		21.4934	21.464	20.8808		1	228	0.118268	Q8R420	Abca3	AMQHAVDKAIMRYHANTSAQQLFQKLMVITK	-0.531803
21.7843	21.2466	20.6071	19.8979		21.5532		22.3245	1	190	ND	Q8K448	Abca5	VLQASIDAAIIQLKTNVSVWSELESTKAVIM	ND
20.154	19.3444	20.3852	18.6885	18.3378				1	299	ND	Q91V24	Abca7	LKPLILGKILFAPDTNFTRKLMAQVNQTFEE	ND
20.8522	20.1081	21.124	20.8438	21.7212	21.6869	20.6181	22.0953	1	700	0.0836998	P09470	Ace	IEGSKILLEKSTEVSNHTLKYGTRAKTFDVS	0.798345
22.9312	21.7998	22.9853	23.2738	23.1991	23.3609	22.9212	24.219	1	116	0.165062	P09470	Ace	VWGKKAKELYESIWQNFTDSKLRRIIGSIRT	0.67752
20.7698	21.8574	22.405	22.2331	21.9566	22.0778	20.7299	22.0474	1	514	0.824869	P09470	Ace	YLRTKYQGICPPVARNETHFDAGAKFHIPNV	-0.113395
22.4484	23.5168	23.4081	23.4408	22.9376	23.0974	22.3292	24.1821	0.999575	719	0.889335	P09470	Ace	KYGTRAKTFDVSNFQNSSIKRIIKKLQNLDR	-0.06695
25.3245	25.3086	25.6884		24.4203	23.34	24.6821	23.9742	1	267	0.0142176	P24638	Acp2	KARLQGGVLLAQILKNLTLMATTSQFPKLLV	-1.33634
25.753	25.7153	25.6971	25.4851	25.2865	25.3547	24.865	24.1445	1	167	0.0387333	P24638	Acp2	LKFPLGPCPRYEQLQNETRQTPEYQNRSIQN	-0.749957
22.5247	22.935	22.9234	22.251	21.9019	22.4745	15.0061	20.9108	1	177	0.185191	P24638	Acp2	YEQLQNETRQTPEYQNRSIQNAQFLNMVANE	-2.58522
26.6542	26.8242	26.1835	26.152	26.3254	26.1714	26.2522	26.232	1	279	0.27068	O35598	Adam10	SGIRNISFMVKRIRINTTSDEKDPTNPFRFP	-0.208235
24.8351	25.8433	25.3218	24.6754	24.9558	24.7831	24.5462	25.4075	0.994772	552	0.471915	O35598	Adam10	CNGFTALCPASDPKPNFTDCNRHTQVCINGQ	-0.245765
26.3671	26.8689	26.2345	25.3753	25.9923	26.0984	26.0363	26.0142	1	440	0.591964	O35598	Adam10	GDKLNNNKFSLCSIRNISQVLEKKRNNCFVE	-0.176137
22.7361	23.1084	22.7252			22.6374	22.9396		1	264	ND	Q9Z0F8-2	Adam17	NYLIELIDRVDDIYRNTSWDNAGFKGYGVQI	ND
22.4375	24.444	22.7534	22.995	22.846	23.2894	23.2424	23.6921	1	606	0.825049	Q9Z0F8-2	Adam17	CACVDTDNSCKVCCRNLSGPCVPYVDAEQKN	0.109985
24.6552	24.6321	25.2051	25.0618	24.6747	24.5467	24.288	23.6352	1	517	0.0693219	Q9R1V6-19	Adam22	REAVNDCDIREICSGNSSQCAPNVHKMDGYS	-0.602377
22.9186	22.6424	22.7535	23.1096	22.4664	23.7042	21.9458	22.6633	1	632	0.688433	Q9R1V6-19	Adam22	GEITSTLVVQQGRTLNCSGAHVKLEEDVDLG	-0.161105
20.0348	20.0065	20.0654		19.5587	20.943	20.5286	20.6044	1	97	0.33774	Q9R1V7-4	Adam23	LADEDNTLQQNSSSRNTSYSSAVQKEITLPS	0.3731
22.6743	23.6998	23.4462	23.0011	23.2727	23.4725	23.2243	23.5938	1	381	0.476382	Q61072	Adam9	GAKSCIMNSGASGSRNFSSCSAEDFEKLTLN	0.185455
22.2548	20.1765	22.0521		21.5518	21.7486	21.157		0.999997	964	0.990538	P51830	Adcy9	PLDSAQNFSAQRNPCNSSVLQDGRRPASLIG	-0.00863
22.0465	20.7077	21.1812	20.4306	21.2878	21.9352	21.5791	22.1104	0.962903	254	0.161619	G5E8Q8	Adgrf5	PGSIHKANEQVIQNLNHTYKMDYNSFQGTPS	0.636592
22.0749	21.0924	20.6865		21.9907	22.2358	21.2788	22.5526	0.99647	648	0.181727	G5E8Q8	Adgrf5	CPKDIAVFCHFTNAANSSVRSPSMKLKLIPR	0.729922
18.3256	19.9669	20.2999	19.9431	20.712	20.3042	20.0759	19.8841	0.999803	270	0.24899	G5E8Q8	Adgrf5	HTYKMDYNSFQGTPSNETKFTVIPEFIFEGD	0.610165
22.6806	21.7658	22.4085	22.4912	20.6677	22.4667	21.4246	20.9685	0.829561	503	0.0735491	P02772	Afp	PVNSGISHCCNSSYSNRRLCITSFLRDETYA	-0.95465
28.0513	27.9972	27.5072	28.1118	28.2949	28.5563	27.7924	28.2055	1	247	0.210109	P02772	Afp	QATTIIKLSQKLTEANFTEIQKLALDVAHIH	0.295435
27.8395	26.7747	26.5597	26.9906	27.6112	27.4107	26.2915	27.3116	0.993669	498	0.786708	P02772	Afp	RNEASPVNSGISHCCNSSYSNRRLCITSFLR	0.115128
23.1894	22.3518	24.0671	24.0627	22.3338			23.7264	0.826629	176	ND	P29699	Ahsg	VHTVNTALAAFNTQNNGTYFKLVEISRAQNV	ND
21.6863	20.0814	20.1812	19.6028	23.0587	21.6071	22.2746	21.8717	1	99	0.0165085	P29699	Ahsg	TLETTCHALDPTPLANCSVRQLTEHAVEGDC	1.81511
20.7474	20.6628	20.8584	20.34	21.917	22.0432	20.1857	21.0581	1	361	0.195596	Q61490	Alcam	IGDTLPVSCTISASRNATVVWMKDNIRLRSS	0.648835
25.4431	24.4931	24.9774	25.6687	25.7839	24.929	24.2223	25.9739	0.999969	499	0.870831	Q61490	Alcam	TCTAENQLERTVNSLNVSAISIPEHDEADDI	0.08171
	21.9516	20.5506	20.6994	19.756	22.4103	21.3643		1	328	0.907909	P97793	Alk	AEHSQEMPRGSFLLLNTSADSKHTILSPWMR	0.10971
24.4469	24.0339	24.7963	24.479	24.6616	24.6963	23.679	24.5855	1	430	0.911745	P09242	Alpl	YGNGPGYKVVDGERENVSMVDYAHNNYQAQS	-0.0334325
20.198	18.3875	18.256		21.3799	18.5394	20.8618		1	114	0.288897	P97449	Anpep	GLYIFQGNSTVRFTCNQTTDVIIIHSKKLNY	1.3132
22.9151	23.0192	22.845	22.4267	23.1977	23.8151	22.6346	23.849	1	817	0.120239	P97449	Anpep	FGGEEEWNFAWEQFRNATLVNEADKLRSALA	0.572595
23.8148	22.4703	22.7899	22.9361	24.0139	23.3318	22.9647	23.5678	1	606	0.244699	P97449	Anpep	LKSGQEDHYWLDVEKNQSAKFQTSSNEWILL	0.466785
24.2176	22.2338	23.7097	21.2272	23.5381	23.2713	23.3415	23.6169	1	260	0.421254	Q6DFX2	Antxr2	TSISHDGSVLCTFTANSTYTKSEKPVSIQPS	0.594915
23.2849	21.8347	22.9482	20.7227	22.3355	20.3579	20.0486	22.1614	1	485	0.286909	Q06335-2	Aplp2	KSQVMTHLHVIEERRNQSLSLLYKVPYVAQE	-0.971757
27.8892	28.2001	27.7412	27.4844	27.1102	27.4655	27.319	27.2221	1	159	0.016734	Q9D7N9	Apmap	DEPTCGRPLGIRAGPNGTLFVVDAYKGLFEV	-0.549518
19.6656	21.4098	21.6944			21.5733	19.5139	20.5199	1	98	0.67877	P51910	Apod	PDGTMNQVKGEAKQSNVSEPAKLEVQFFPLM	-0.38758
19.4955	21.0248		20.7172		20.2566	18.6059	20.0699	1	130	0.334218	P08226	Apoe	GADMEDLRNRLGQYRNEVHTMLGQSTEEIRA	-0.76835
25.1021	25.5988	25.1093	24.8449	25.1013	24.4841	24.6905	25.3469	0.85338	162	0.343084	Q01339	Apoh	VPKFALLKDYRPSAGNNSLYQDTVVFKCLPH	-0.258092
22.085	22.9805	21.5766	20.4657	21.7061	21.1833	22.1377	22.0229	1	105	0.980442	Q01339	Apoh	LENGIVRYTSFEYPKNISFACNPGFFLNGTS	-0.0144725
22.085	22.9805	21.5766	20.4657	21.7061	21.1833	22.1377	22.0229	1	117	0.980442	Q01339	Apoh	YPKNISFACNPGFFLNGTSSSKCTEEGKWSP	-0.0144725
24.187	24.347	24.1377	24.4046	23.9944	23.6697		23.8365	1	280	0.0102288	P50429	Arsb	RIYAGMVSLMDEAVGNVTKALKSHGLWNNTV	-0.435557
22.5819	22.0134	22.789	20.656	22.8697	23.5816	23.1881	22.0672	0.809881	292	0.163795	P50429	Arsb	AVGNVTKALKSHGLWNNTVFIFSTDNGGQTR	0.916522
23.5666	23.9531	24.4377	23.677	24.7659	24.645	22.6127	24.7366	1	189	0.633835	P50429	Arsb	EDYYTHEACAPIESLNGTRCALDLRDGEEPA	0.281425
21.2301	22.8957	23.4391	22.932	22.2443	21.9798	21.9242	20.8696	1	341	0.176923	Q9WV54	Asah1	TLFIDDRRTPAKKCLNHTTQKNLSFATIYDV	-0.869755
23.0461	24.2777	24.1733	23.0268	23.3017	24.0569	23.0878	23.7494	1	347	0.847079	Q9WV54	Asah1	RRTPAKKCLNHTTQKNLSFATIYDVLSTKPV	-0.0820175
26.7375	26.4659	26.4201	25.8913	26.3775	26.3392	26.3106	26.5885	1	258	0.897394	Q9WV54	Asah1	KDAQWVGFITRSVLENTTSYEEAKNTLTKTK	0.02526
21.6601	20.0548	20.0573		22.9462	22.0947	22.5779	22.1396	0.84242	976	0.0147554	Q61137-2	Astn1	LEVTRASPIYELVTNNQTQRLLQEATMSSLW	1.84886
21.6601	20.0548	20.0573		22.9462	22.0947	21.363	22.1396	0.5	975	0.0468369	Q61137-2	Astn1	LLEVTRASPIYELVTNNQTQRLLQEATMSSL	1.54513
18.1212	19.1486	20.0482		19.0456	20.0483	18.8907	19.1724	0.804984	734	0.755864	Q61137-2	Astn1	PMNQTLFGEMFFGYNNQSKEVATGQVLKGTF	0.183242
18.1212	19.1486	20.8481		20.211	20.0483	18.8907	19.1724	0.999998	721	0.79733	Q61137-2	Astn1	CPEGGDCGESREVPMNQTLFGEMFFGYNNQS	0.207942
18.1212	19.1486	20.8481		20.211	19.1815	18.8907	19.1724	0.569676	733	0.991107	Q61137-2	Astn1	VPMNQTLFGEMFFGYNNQSKEVATGQVLKGT	-0.0087675
24.4674	25.1334	24.7028	24.6331	23.4273	23.7589	22.857	22.8885	1	1029	0.00119721	Q80Z10-2	Astn2	LEINRVVPLYTLIQDNGTKEAFKNALMSSYW	-1.50127
23.6374	24.4808	24.3175	24.125	23.4624	23.7794	23.6172	23.6453	1	779	0.0379512	Q80Z10-2	Astn2	DVCEGPKCLKPDSKFNDTLFGEMLHGYNNRT	-0.51414
23.6374	24.4808	24.3175	24.125	23.4624	23.7794	23.6172	23.6453	0.560852	791	0.0379512	Q80Z10-2	Astn2	SKFNDTLFGEMLHGYNNRTQHVNQGQVFQMT	-0.51414
23.0931	24.4808	24.3175	24.125	22.7835	23.7794	23.6172	23.6453	0.500032	792	0.205739	Q80Z10-2	Astn2	KFNDTLFGEMLHGYNNRTQHVNQGQVFQMTF	-0.54777
20.4687	20.2791	19.8781	19.89	20.0933	19.7742	19.8252	20.4367	1	570	0.66319	F6VAN0	Atf6	VSFRRDHLLLPATTHNKTTRPKMSIVLPAIN	-0.09665
22.888	22.5423	21.9892	20.9455	20.3085	21.8933	21.1989	21.6673	1	607	0.184988	O35451	Atf6b	VSFRRDHLLLPAISHNKTSRPKMSLVMPAMA	-0.82428
22.6092	21.6622	21.9578	22.3783	23.4203	22.1998	21.8421	23.1449	0.999735	673	0.290415	O35451	Atf6b	TVPPSLRKQPSPSPGNTTGGPLPGSAASPAH	0.499893
22.17		22.0739	20.3457	20.7504	20.4137	20.2482	20.9879	1	1046	0.141824	Q5XF89	Atp13a3	DPNSDVCNTTRSACWNSSHLYNGTELDSCKI	-0.929793
22.17		22.0739	20.3457	20.7504	20.4137	20.2482	20.9879	1	1052	0.141824	Q5XF89	Atp13a3	CNTTRSACWNSSHLYNGTELDSCKIQNYENT	-0.929793
20.3807	18.8409	19.1163	18.5765	19.3949	18.543	19.2332	19.3086	0.995296	1038	0.815012	Q5XF89	Atp13a3	WVKQYKVCDPNSDVCNTTRSACWNSSHLYNG	-0.108697
25.5558	25.8672	25.9419	27.054	27.007	26.3577	23.9245	27.0025	1	266	0.969631	P14094	Atp1b1	LQPKYLQPLLAVQFTNLTVDTEIRVECKAYG	-0.0318325
21.5305	22.0005		20.9782	21.8896	20.5367	23.0111	20.5322	1	193	0.989227	P14094	Atp1b1	IKLNRVLGFKPKPPKNESLETYPLMMKYNPN	-0.0106467
20.0005	19.7896	25.7439			23.6004	26.4932		1	250	ND	P14231	Atp1b2	FHVNYTQPLVAVKFLNVTPNVEVNVECRINA	ND
25.9807	23.4257	25.4696			27.9161	27.5841	23.284	1	96	0.482251	P14231	Atp1b2	GLMIRPKTENLDVIVNISDTESWGQHVQKLN	1.30274
23.5523	23.5556	23.8297	23.2791	24.4106	24.9637	24.3639	24.2442	1	197	0.00295141	P14231	Atp1b2	MNRVINFYAGANQSMNVTCVGKRDEDAENLG	0.941435
25.3217	25.7492	26.1119	25.4243	23.4676	25.7839	24.1548	23.8867	1	193	0.0483421	P14231	Atp1b2	VFIKMNRVINFYAGANQSMNVTCVGKRDEDA	-1.32852
25.3217	25.7492	26.1119	25.4243	23.4676	25.7839	24.1548	23.8867	1	197	0.0483421	P14231	Atp1b2	MNRVINFYAGANQSMNVTCVGKRDEDAENLG	-1.32852
29.6869	29.6416	30.3267	29.6083	29.8033	30.6885	29.4926	29.986	1	118	0.584214	P14231	Atp1b2	WGQHVQKLNKFLEPYNDSIQAQKNDVCRPGR	0.176713
30.712	31.0949	31.5142	30.2938	30.5261	31.2364	31.1632	30.9139	1	238	0.860621	P14231	Atp1b2	IDLMYFPYYGKKFHVNYTQPLVAVKFLNVTP	0.0561425
27.245	18.6113	27.4		27.0415	26.9956	25.963		1	124	0.485088	P97370	Atp1b3	DLESFLKPYSVEEQKNLTSCPDGAPFIQHGP	2.24791
28.5673	28.3272	28.1835	26.1144	28.5936	28.2055	28.2428	28.2365	1	197	0.398753	P97370	Atp1b3	IPDGYPQISCLPKEENATIATYPEFGVLDLK	0.52148
22.9035	23.322	23.4623		21.4932	22.2367		21.9349	1	164	0.00802122	Q9R1Q9	Atp6ap1	SPLHVDLATLKELKLNASLPALLLIRLPYTA	-1.341
24.6428	24.865	25.2216	25.3221	26.0351	26.6155	25.2065	26.1759	1	344	0.0246164	Q9R1Q9	Atp6ap1	SARYWFAMERLEIHSNGSVAHFNVSQVTGPS	0.995425
24.6428	24.865	25.2216	25.3221	26.0351	26.6155	25.2065	26.1759	1	351	0.0246164	Q9R1Q9	Atp6ap1	MERLEIHSNGSVAHFNVSQVTGPSIYSFHCE	0.995425
19.6232	24.8417	25.4391	25.8763	24.7381	25.9751	24.1121	25.3096	1	267	0.497922	Q9R1Q9	Atp6ap1	VSYNDTAPRILFWAQNFSVAYKDEWKDLTSL	1.08863
22.5847	22.2248	23.3828	22.1648	22.8673	23.7863	23.5198	23.6974	0.99999	484	0.0454013	P15920	Atp6v0a2	NDCFSKSVNLFGSGWNVSAMYSSSHSPEEQR	0.878435
24.6447	25.6017	25.074	24.9729	25.1583	25.3756	25.0655	22.9783	1	70	0.496983	Q9CQD8	Atp6v0e1	AILAQLNPLFGPQLKNETIWYLKYHWP____	-0.42889
27.344	25.1991		25.9023	26.2668	26.3834	27.3483		1	70	0.51097	Q91XE7	Atp6v0e2	AILAQLNPLFGPQLKNETIWYVRFLWE____	0.517687
22.5767	23.3717	23.7708	21.8035	24.1234	23.0063	24.2536	22.4484	0.5	174	0.386449	Q148W0	Atp8b1	DLVDDVARHKMDKEINNRTCEVIKDGRFKII	0.577223
22.5767	23.3717	23.7708	21.8035	24.1234	23.0063	24.2536	22.4484	0.5	175	0.386449	Q148W0	Atp8b1	LVDDVARHKMDKEINNRTCEVIKDGRFKIIK	0.577223
23.9598	23.0058	23.3088	24.2605	21.9509	22.4192		22.7449	0.98701	133	0.0234919	Q6PGD0	Atraid	LPQDVPCPGGSNAWDNVTSFKDKQICQGQRD	-1.26205
25.258	25.5811	25.4323		25.3383	24.3928	24.634	22.9614	1	73	0.126056	Q6PGD0	Atraid	CCLNQKGTILGLDLQNCSLKDPGPNFLQAYT	-1.09216
21.9865	20.0394		19.4234			22.1064	19.8731	1	913	ND	Q9WU60	Atrn	PSTRGLKAATCINPLNGSVCERPANHSAKQC	ND
21.8162	22.0836	22.0886	22.1372	20.6859	20.9554	19.6874	20.5668	1	299	0.00153547	Q9WU60	Atrn	PHCTDNCGFPHRGICNASDTRGCSCFPHWQG	-1.55753
23.8085	24.3441	24.2326	24.0475	21.2925	22.8663	22.7692	21.5446	1	1197	0.00335451	Q9WU60	Atrn	VATPDEQNRDLDMFINASKNFNLNITWATSF	-1.99003
24.5872	24.6605	24.3187	24.2099	22.4443	23.7629	22.5998	23.0938	1	913	0.00348848	Q9WU60	Atrn	PSTRGLKAATCINPLNGSVCERPANHSAKQC	-1.46889
24.5872	24.6605	24.3187	24.2099	22.4443	23.7629	22.5998	23.0938	1	922	0.00348848	Q9WU60	Atrn	TCINPLNGSVCERPANHSAKQCRTPCALRTA	-1.46889
25.1453	24.8308	24.0675	24.2364	23.6214	24.2332	24.2257	24.2034	0.999887	415	0.139794	Q9WU60	Atrn	KDKIYMYGGKIDSTGNVTNELRVFHIHNESW	-0.499065
	20.61	21.4577	20.501	21.3739	21.9543	20.5059	22.1288	1	263	0.261407	Q9WU60	Atrn	MCPNNCSGRGECKSSNSSSAVECECSENWKG	0.634504
22.7831	23.2359	23.3467	21.7516	22.8983	22.881	22.7538	23.3569	1	1042	0.63531	Q9WU60	Atrn	PSQASAGNVYPQPLLNSSMCLEDSRYNWSFI	0.193193
20.5761		20.3917	18.9441	20.3349	20.2353	19.1063		1	151	0.909647	Q6A051-3	Atrnl1	GCQWCDDKKCISASSNCSTSVRNYTKCHIRN	-0.0784533
23.8608	24.7815	24.8554	24.4756	23.1669	23.0148		23.3648	0.703254	153	0.00549103	Q920V1	B3galnt1	VLYGDIIRQDFLDTYNNLTLKTIMAFRWVME	-1.31116
23.0961	23.4721	23.2156	23.0773	22.5283	20.6371	20.6296	22.5312	0.99135	198	0.0258168	Q920V1	B3galnt1	VFINTGNLVKYLLNLNHSEKFFTGYPLIDNY	-1.63371
23.2678		22.9816	23.5844	21.2183	21.9249	23.5289	22.9379	0.810282	154	0.221335	Q920V1	B3galnt1	LYGDIIRQDFLDTYNNLTLKTIMAFRWVMEF	-0.875467
22.6177		22.3502	20.726	21.0042	21.6547	21.3794	20.5033	1	127	0.242687	Q91Z92	B3galt6	HGDLLLLPALRDAYENLTAKVLAMLTWLDER	-0.762594
22.6959	22.9609	22.7532	22.2359	21.7446				1	625	ND	Q80ZF8	Bai3;Bai2	NFYAGDLLVSVEILRNVTDTFKRASYIPASD	ND
24.1741	24.8111	24.998	24.0978	24.3746	25.1838	24.7266	24.7969	1	336	0.406016	Q61361	Bcan	CGGGLPGVKTLFLFPNQTGFPSKQNRFNVYC	0.250235
25.8082	24.8654	26.6016		24.7633	26.5405	24.9215	25.7143	1	129	0.687156	Q61361	Bcan	ASLTDVSLVLSELRPNDSGVYRCEVQHGIDD	-0.273463
29.6533	30.4981	29.029	30.068	29.8585	29.356	28.2877	29.2812	1	320	0.223329	Q67E05-2	Bpi	TLGGQLLSNNGRFQLNTDFLRTFLPKVAKMF	-0.616257
	20.0239	19.4824	20.4901	19.1844	20.9067	20.0201	19.2882	0.872691	599	0.79015	Q920P3	Brinp1	YPRWEKIRLQNSQCYNWTLLLGNRWKTFFET	-0.148956
23.1706	23.3943	23.3652	23.5247	23.3667	23.3897	23.021	23.5602	1	156	0.83498	Q920P3	Brinp1	LTMYMDKSRLDRKSGNATQSVEALHQLASSY	-0.0292875
21.2353	21.4044	21.2766	19.5795	19.7148	20.0589			0.999427	626	ND	Q6DFY8	Brinp2	PDWERTNVDAAAQCQNWTITLGNRWKTFFET	ND
23.3721	24.6781	24.002	22.6071	21.9702	24.3916	24.0343	22.3287	1	57	0.542334	Q921C3-2	Brwd1	LEQYQLLPKRLDWEGNEHNRSYEELVLSNKH	-0.483635
23.3721	24.6781	24.002	22.6071	21.9702	24.3916	24.0343	22.3287	1	60	0.542334	Q921C3-2	Brwd1	YQLLPKRLDWEGNEHNRSYEELVLSNKHVAP	-0.483635
20.8983	19.9675	22.648		22.3734	20.2802		21.9117	1	190	0.746066	P18572-2	Bsg	ISNLDVNVDPGTYVCNATNAQGTTRETISLR	0.350557
25.5238	25.3311	25.2889	25.3172	25.039	23.6345	24.6257	24.6851	0.999991	154	0.0295756	P18572-2	Bsg	FWFKTSDTGEEEAITNSTEANGKYVVVSTPE	-0.869183
24.3621	22.8741	24.2442		24.7035	24.4719	24.5627	24.1589	1	61	0.185768	Q9DB72	Btbd17	SHMLLQRLQDLLRQGNASDVILRVQAVGTDE	0.647444
21.3729	22.057	21.1825	21.0163	21.4249	21.2942	20.4629	19.7938	1	180	0.1866	Q8CIF4	Btd	QDGRYQFNTNVVFSDNGTLVDRYRKHNLYFE	-0.663232
21.382	22.2119	20.0747	21.6477	22.1285	21.8505	21.5782	22.3851	0.999974	326	0.224541	Q8CIF4	Btd	IAQVATNPQGLTGTGNTTSEMDPSHRKFLKI	0.65649
23.5141	23.5394	23.5371	21.2358	23.4844	23.6854	23.6659	23.1805	1	96	0.385809	Q8CIF4	Btd	GVQIIVFPEDGIHGFNFTRTSIYPFLDFMPS	0.54745
23.6693	23.4228	23.4923	21.9919	23.1445	23.9668	23.7749	22.2624	0.999996	146	0.801899	P98086	C1qa	VIFDKVLTNQESPYQNHTGRFICAVPGFYYF	0.14309
23.9525	25.2084	25.1345	25.3251	24.242	24.4884	24.4737	25.0679	1	214	0.391474	Q64444	Ca4	DMLPPSTKMYTYFRYNGSLTTPNCDETVIWT	-0.33712
29.1185		27.7067	29.0482	28.2652		22.4346	28.4086	1	102	0.326971	Q8C633	Cabs1	TTLPEKEITTPTETPNSKPKGSITENFIPVK	-2.25502
21.2849	20.902	21.5646				21.0119		1	601	ND	Q6PDJ1-2	Cachd1	SWHINKLRETGKEAYNVSYAWKMVQDTSFIL	ND
23.4898	24.2472	24.4474	23.7673	23.906	24.9121	23.7806	23.9446	0.999999	913	0.679467	Q6PDJ1-2	Cachd1	CNSFSDRTVQRSYKFNTSLVGDLTNLVHGSH	0.14788
25.8325	24.9555	25.9355	23.1039	24.5127	23.9384		23.6935	1	136	0.308537	O08532-2	Cacna2d1	EVVYYNAKDDLDPERNESEPGSQRIKPVFIE	-0.908674
	24.9051	25.5474	24.6062	24.8744	25.9593	25.191		0.85047	324	0.491129	O08532-2	Cacna2d1	QANVRNKKVLKDAVNNITAKGITDYKKGFSF	0.32198
23.8832	24.1807	23.781	24.1738	22.5231	22.8126	22.8834	23.2597	1	762	0.000800506	O08532-2	Cacna2d1	RSLDNDNYVFTAPYFNKSGPGAYESGIMVSK	-1.13495
26.5429	26.1072	26.0469	25.2067	25.3213	24.8906	25.3749	23.0689	1	805	0.0750989	O08532-2	Cacna2d1	PAVVGIKIDVNSWIENFTKTSIRDPCAGPVC	-1.312
21.2511	22.3993	21.9639	21.8332	20.7639	22.2772	19.9163	21.9523	1	869	0.326598	O08532-2	Cacna2d1	RFFGEIDPSMMRHLVNISLYAFNKSYDYQSV	-0.634432
21.2511	22.3993	21.9639	21.8332	20.7639	22.2772	19.9163	21.9523	1	876	0.326598	O08532-2	Cacna2d1	PSMMRHLVNISLYAFNKSYDYQSVCDPGAAP	-0.634432
24.0039	21.5092	23.8241	22.5476				21.1825	1	692	ND	Q6PHS9-4	Cacna2d2	EGHVFIAPREYCKDLNASDNNTEFLKNFIEL	ND
24.0039	21.5092	23.8241	22.5476				21.1825	0.913178	696	ND	Q6PHS9-4	Cacna2d2	FIAPREYCKDLNASDNNTEFLKNFIELMEKV	ND
22.32	21.4917	22.2996	21.3337	22.2416	22.6261	21.3834	22.3517	0.882499	1022	0.468665	Q6PHS9-4	Cacna2d2	SSCVMKQTQYYFGSVNASYNAIIDCGNCSRL	0.289453
22.32	21.4917	22.2996	21.3337	22.2416	22.6261	21.3834	22.3517	0.998591	1033	0.468665	Q6PHS9-4	Cacna2d2	FGSVNASYNAIIDCGNCSRLFHAQRLTNTNL	0.289453
25.9144	26.8165	26.5409	26.2699	25.9944	26.9103	26.4553	26.9313	1	627	0.547079	Q6PHS9-4	Cacna2d2	LVKSLDERYIDEVIRNYTWVPIRSTNYSLGL	0.187442
25.3375	26.0152	26.0068	26.2034	25.5201	25.938	25.2976	26.4228	1	205	0.768719	Q6PHS9-4	Cacna2d2	LRLDFIEDPNFKNKVNYSYTAVQIPTDIYKG	-0.0960875
25.1342	25.1028	25.479	25.9767	25.0636	25.1089	25.3689	25.9694	1	692	0.881086	Q6PHS9-4	Cacna2d2	EGHVFIAPREYCKDLNASDNNTEFLKNFIEL	-0.0454325
23.6626	23.4219	22.824	24.8637	24.1062	23.9033	21.7516		1	53	0.610262	Q8VHW2	Cacng8	AISTDYWLYTRALICNTTNLTAGDDGPPHRG	-0.439343
23.6626	23.4219	22.824	24.8637	24.1062	23.9033	21.7516		1	56	0.610262	Q8VHW2	Cacng8	TDYWLYTRALICNTTNLTAGDDGPPHRGGSG	-0.439343
	26.7576	25.7501	26.6588		25.2915	25.1141	25.4594	1	104	0.0305735	Q8R5M8-5	Cadm1	FRDFRPLKDSRFQLLNFSSSELKVSLTNVSI	-1.10051
26.4933	26.9313	26.4513	26.1321	26.7809	26.1328	25.9419	25.5924	0.979181	307	0.239491	Q8R5M8-5	Cadm1	QHAVLSGPNLFINNLNKTDNGTYRCEASNIV	-0.39
21.4932		21.9528	22.7532	21.9481	21.4597	21.7655	20.9308	0.929593	311	0.239868	Q8R5M8-5	Cadm1	LSGPNLFINNLNKTDNGTYRCEASNIVGKAH	-0.540373
24.8686	21.9176	23.9987		22.1012	23.1698	23.5093	23.5349	1	168	0.562921	Q8R5M8-5	Cadm1	DIQKDTAVEGEEIEVNCTAMASKPATTIRWF	-0.516135
26.8324	26.951	27.0743	25.5026	26.9273	26.3586	26.3309	28.0762	1	116	0.565593	Q8R5M8-5	Cadm1	QLLNFSSSELKVSLTNVSISDEGRYFCQLYT	0.333152
25.3	26.1359	25.4607	25.3368	25.1015	25.3577	25.3788	25.8944	1	70	0.642924	Q8R5M8-5	Cadm1	VTVIEGEVATISCQVNKSDDSVIQLLNPNRQ	-0.125215
20.954	20.3546	20.6561				21.3862	21.9896	0.736408	58	ND	Q8BLQ9-2	Cadm2	VVEGGTAILTCRVDQNDNTSLQWSNPAQQTL	ND
27.2629	27.7508	28.1071	27.9388	26.5403	26.8988	26.8341	26.9249	1	296	0.00312512	Q8BLQ9-2	Cadm2	DRMVVSGRELNILFLNKTDNGTYRCEATNTI	-0.965348
24.9148	25.7109	25.997	26.1313	24.4041	24.7208	24.4427	25.0742	0.98972	60	0.0168045	Q8BLQ9-2	Cadm2	EGGTAILTCRVDQNDNTSLQWSNPAQQTLYF	-1.02803
22.946	23.0356	23.7294		23.1511	22.3617	21.5762	20.876	1	296	0.0996097	Q8BLQ9-2	Cadm2	DRMVVSGRELNILFLNKTDNGTYRCEATNTI	-1.24576
22.946	23.0356	23.7294		23.1511	22.3617	21.5762	20.876	1	300	0.0996097	Q8BLQ9-2	Cadm2	VSGRELNILFLNKTDNGTYRCEATNTIGQSS	-1.24576
23.2312	23.7722	23.7511		23.7966	23.1815	23.1572	21.2889	1	220	0.319267	Q8BLQ9-2	Cadm2	DDGVAVICRVDHESLNATPQVAMQVLEIHYT	-0.72878
23.1196	23.6399	23.0497	22.7805	21.2793	22.1005	20.7162	21.8266	1	288	0.00336469	Q99N28	Cadm3	PLKMTQESALIFPFLNKSDSGTYGCTATSNM	-1.66679
27.129	27.4352	27.1891	27.5117	27.0273	27.2537	26.4638	27.1745	1	286	0.145299	Q8R464	Cadm4	AVGETLTLPGLVSADNGTYTCEAANKHGHAR	-0.336423
26.8573	26.757	26.7919		26.7603	26.6289	26.6657	27.2883	1	67	0.860995	Q8R464	Cadm4	SIVVIQNPARQTLFFNGTRALKDERFQLEEF	0.033755
24.639	25.011	25.1043	24.0031	24.6615	24.805	24.1899	25.0608	1	262	0.975165	Q8R464	Cadm4	VTGNPRPNQIRWNRGNESLPERAEAVGETLT	-0.0100475
19.7073	21.277	20.3818	20.5858	18.0621	18.6649	19.8003		0.609617	127	0.0348446	Q9R1W5	Calcrl	RHPDSNRTWTNYTLCNNSTHEKVKTALNLFY	-1.64555
22.3797	21.277	20.3818	21.0204	20.544	19.7672	20.1851		0.900065	128	0.0915813	Q9R1W5	Calcrl	HPDSNRTWTNYTLCNNSTHEKVKTALNLFYL	-1.0993
25.5239	25.4634	24.9354	25.0317	23.9292	23.9895	23.5873	23.9611	1	122	0.00023667	Q9R1W5	Calcrl	DGHWFRHPDSNRTWTNYTLCNNSTHEKVKTA	-1.37182
20.5554		19.8405	21.1087	23.9909	21.9223	23.761	23.7401	1	122	0.00693055	Q9R1W5	Calcrl	DGHWFRHPDSNRTWTNYTLCNNSTHEKVKTA	2.85206
24.3761	24.4313	22.5349	24.082	22.1543	23.0764	22.7757	24.09	1	65	0.216481	Q9R1W5	Calcrl	KIMQDPIQQAEGLYCNRTWDGWLCWNDVAAG	-0.832005
	23.0968	24.3418	23.5721	23.1165	21.6463	22.6858	25.4177	1	98	0.665864	P62204	Calm1	EEEIREAFRVFDKDGNGYISAAELRHVMTNL	-0.453631
24.963	24.2272	24.733	25.3117	24.6923	24.609	24.1868	24.6294	1	131	0.315489	O35887	Calu	HDLNEDGLVSWEEYKNATYGYVLDDPDPDDG	-0.27935
23.8814	23.7708	23.5963	23.4325	23.7332	23.7887	23.8351	22.8871	1	220	0.672886	Q9CZ42-3	Carkd	NDLKGSTLKLSQALGNITVVQKGEQDLISNG	-0.109215
21.7654	21.6539	22.0999		22.5041	22.3462	21.9357	22.752	0.5	151	0.0654256	Q6P2L7-3	Casc4	EFLRQEDQLQDYRKNNTYLVKRLEYESFQCG	0.544769
22.6472	23.0231	22.8738	20.5164	23.5249	23.7133	23.3229	23.7988	0.916632	150	0.0684263	Q6P2L7-3	Casc4	QEFLRQEDQLQDYRKNNTYLVKRLEYESFQC	1.32486
23.4536	25.1104	24.725	23.223	24.6396	23.7681	23.038	23.3284	0.558514	114	0.483299	Q6P2L7-3	Casc4	EGLGKRCEDDKVKLQNNISYQMADIHHLKEQ	-0.434452
22.0138	23.416	22.604	23.0488	22.2341	23.8189	23.7886	22.6676	0.819398	115	0.50372	Q6P2L7-3	Casc4	GLGKRCEDDKVKLQNNISYQMADIHHLKEQL	0.356673
23.3037	23.9809	23.7678	22.52		23.4034	22.438	23.2415	1	141	0.460232	Q7TN73	Casd1	KAASVKVDFLWHPEVNGSMKQCIKVWTEDSV	-0.365475
21.4563	20.3438	20.3705	21.661	20.7228	20.1635	20.2252	20.1378	1	175	0.136522	Q7TN73	Casd1	HVIVAGAATWSIKIHNGSEEALAQYKMNITS	-0.64556
23.7995	22.2277	24.0859		22.4873	22.713	22.881	21.3364	1	241	0.170567	Q7TN73	Casd1	NEKIDAYNEAAVSILNSSTRTSKSNVKMFSV	-1.0166
23.8635	24.3805	23.9702	22.811	23.4923	24.1809	23.7203	22.8014	1	187	0.654288	Q7TN73	Casd1	KIHNGSEEALAQYKMNITSIAPLLEKLAKTS	-0.2076
23.5252	25.4279	24.5134	23.8422	23.7032	24.552	22.7615	23.9522	1	79	0.337971	Q9R171	Cbln1;Cbln2	FSAIRSTNHEPSEMSNRTMIIYFDQVLVNIG	-0.584893
20.678	20.8562	20.8064	20.7622	21.542	21.1605	20.3352	22.0195	1	122	0.221386	Q2VLH6	Cd163	AGSGYIWMDKVSCTGNESALWDCKHDGWGKH	0.488585
21.5812	20.3423	20.9656	21.0128	21.6428	19.4856	20.1032	20.0999	1	872	0.267002	Q2VLH6	Cd163	PTTVGVVCRQLGCADNGTVKPIPSDKTPSRP	-0.642605
25.8059	25.301	25.3346	25.3883	25.5781	25.1715	24.9015	25.1332	1	98	0.203699	Q9R0L9	Cd164	CQEANKTYCANEPLSNCSQVNRTDLCSVIPP	-0.261393
25.8059	25.301	25.3346	25.3883	25.5781	25.1715	24.9015	25.1332	1	103	0.203699	Q9R0L9	Cd164	KTYCANEPLSNCSQVNRTDLCSVIPPTTPVP	-0.261393
22.5693	23.7035	23.0365	21.9035	21.8544	21.4096	22.0168	22.4116	1	394	0.0880776	Q62192	Cd180	HDDIETSDCCNLQLRNLSHLQSLNLSYNEPL	-0.880083
22.5693	23.7035	23.0365	21.9035	21.8544	21.4096	22.0168	22.4116	1	402	0.0880776	Q62192	Cd180	CCNLQLRNLSHLQSLNLSYNEPLSLKTEAFK	-0.880083
21.6928	22.4105	21.7633	21.3895	21.3508	20.3469	20.8423		1	38	0.0400948	P11609	Cd1d1	QKNYTFRCLQMSSFANRSWSRTDSVVWLGDL	-0.96735
20.9769	20.7452	19.5214	20.2722	21.6409	21.2701	19.6858		0.999322	183	0.474288	P11609	Cd1d1	LNADQGTSATVQMLLNDTCPLFVRGLLEAGK	0.486678
28.214	20.4262	18.9565		19.6975	28.8984	28.311		1	181	0.494634	O54901	Cd200	PAPAISWKGTGTGIENSTESHFHSNGTTSVT	3.10341
28.214	20.4262	18.9565		19.6975	28.8984	28.311		1	190	0.494634	O54901	Cd200	TGTGIENSTESHFHSNGTTSVTSILRVKDPK	3.10341
22.1951	21.9548	22.8779		21.739	22.9023	22.5843	22.153	1	104	0.995842	Q8VE98	Cd276	YSNRTALFPDLLVQGNASLRLQRVRVTDEGS	0.002075
17.9743	19.0018	18.7359	17.7258	18.8782	18.6738			1	159	ND	Q9Z1P5-2	Cd320	SCDTDTEIDKIFQEENATTTRISTTMENETS	ND
23.001	22.8513	21.8648		22.1873	21.4736			1	124	ND	P56528	Cd38	DYAPLVKLVTQTIPCNKTLFWSKSKHLAHQY	ND
21.8622	23.6219	22.8929	22.6185	22.0141	22.3004	22.2616	22.3681	1	223	0.216848	P56528	Cd38	VQVMLNGSLREPFYKNSTFGSVEVFSLDPNK	-0.512823
24.3671	24.0679	24.423		24.6068	24.1328	23.5248	24.7321	1	59	0.917015	P15379-2	Cd44	YSISRTEAADLCQAFNSTLPTMDQMKLALSK	-0.0369017
27.7236	28.1575	26.8726	27.8877					0.599469	71	ND	Q61735-2	Cd47	VKWKLNKSYIFIYDGNKNSTTTDQNFTSAKI	-27.6603
23.5352	23.8889	22.7878	22.7884		22.2459	20.9951	22.5211	1	73	0.0481977	Q61735-2	Cd47	WKLNKSYIFIYDGNKNSTTTDQNFTSAKISV	-1.32938
23.5352	23.8889	22.7878	22.7884		22.2459	20.9951	22.5211	1	80	0.0481977	Q61735-2	Cd47	IFIYDGNKNSTTTDQNFTSAKISVSDLINGI	-1.32938
27.7298	28.6537	28.1959	28.6172	28.0951	28.1072	27.0406	28.1216	1	172	0.230891	P41731	Cd63	IPGMAKDRVPDSCCINITVGCGNDFKESTIH	-0.458
21.9464	21.4051	20.9466	19.4855	21.8242	21.7544	21.6074	20.415	1	301	0.493541	Q9Z0M6-2	Cd97	MELDWAVTAGAKISENGSSVAGILSSPNMEK	0.454375
22.7077	21.7791	22.0716	21.9639	22.4964	22.3999	21.8577	22.3151	1	367	0.598979	Q9Z0M6-2	Cd97	NSVFLTNTNTEKLASNVTFKFDFTSVESIEP	0.136688
22.9903	22.4711	22.585	21.7506	22.4576	22.5373	22.4298	21.697	0.999999	205	0.621048	Q9Z0M6-2	Cd97	VEVQNLLRDFNPATVNYTIQKLIEAVDKLLE	-0.1688
19.8277	19.411	22.1572		19.3328		18.9461	19.3278	0.499906	532	0.217598	P70408	Cdh10	DPLGGQKFFFSLAAVNPNFTVQDNEDNTARI	-1.26302
19.8277	19.411	22.1572		19.3328		18.9461	19.3278	0.499906	534	0.217598	P70408	Cdh10	LGGQKFFFSLAAVNPNFTVQDNEDNTARILT	-1.26302
	20.7986	20.4663	20.3053	21.685	21.8281	20.086	21.7512	0.998806	438	0.170962	P70408	Cdh10	DRHTDLDRIFNIHSGNGSLYTSKPLDRELSQ	0.814163
22.7821	22.7464	23.5183	23.1436	22.8818	23.1249	22.9379	23.4725	1	456	0.809266	P70408	Cdh10	LYTSKPLDRELSQWHNLTVIAAEINNPKETT	0.0566475
18.7267		19.0839	18.6626		19.9456	20.4537		0.574319	538	ND	P55288	Cdh11	NGPRFIFSLPPEIMHNPNFTVRDNRDNTAGV	ND
24.9429	25.5656		25.5623	25.5335	27.9429		25.8738	0.914405	639	0.234107	Q9WTR5	Cdh13	KQTVPDKVWKISKINNTHALVSLLQNLNKAN	1.09311
26.2029	20.4951	25.5245	21.247	25.464	26.743	25.4696	23.781	1	489	0.252502	Q9WTR5	Cdh13	GPVFYPDPMMVTKQENISVGSVLLTVNATDP	1.99706
26.2029	20.4951	25.5245	21.247	25.464	26.743	25.4696	23.781	1	500	0.252502	Q9WTR5	Cdh13	TKQENISVGSVLLTVNATDPDSLQHQTIRYS	1.99706
25.2046	25.9111	25.8315	25.8177	25.1344	25.8333	25.3434	25.568	1	598	0.35679	Q9WTR5	Cdh13	PVIYPTVAEVCDDARNLSVVILGASDKDLHP	-0.221505
24.1932	24.5873	25.3038	24.9229	24.5915	24.9506	23.4264	25.0281	1	530	0.586091	Q9WTR5	Cdh13	SIYKDPAGWLSINPINGTVDTTAVLDRESPF	-0.252678
26.6071	27.3551	26.9576	26.6451	26.1555	27.9429	27.094	27.1883	0.987265	638	0.632791	Q9WTR5	Cdh13	HKQTVPDKVWKISKINNTHALVSLLQNLNKA	0.203928
24.377	24.684	24.9585	24.8447	24.2295	25.3892	24.5734	24.7974	1	671	0.912847	Q9WTR5	Cdh13	NLPIMVTDSGKPPMTNITDLRVQVCSCKNSK	0.0313325
26.3322	24.9551	25.2442	24.2305	24.492	24.6373	25.1258	23.9276	1	692	0.2456	P15116	Cdh2	EVPIIITDSGNPPKSNISILRVKVCQCDSNG	-0.644805
22.1846	23.4326	23.3776	23.4187	23.4074	23.0481	22.8979	23.4089	1	402	0.801936	P15116	Cdh2	FYGEVPENRVDVIVANLTVTDKDQPHTPAWN	0.0872225
18.863	19.8378	19.1686	20.0645	16.1064	17.0229	16.6907		0.872479	420	0.000817924	Q9Z0M3	Cdh20	GTTIQIISAKDPDVTNNSIRYSIDRGSDPGR	-2.87677
20.9393	18.8552	20.9535		21.1014	21.459	21.7217	20.8502	0.616073	554	0.159589	P39038	Cdh4	VRYSKLSDPANWLHINTSNGQITTAAILDRE	1.03375
24.7913	24.6895	23.8068	23.9085	23.9964	24.3159	24.054	24.7943	0.999999	523	0.978396	P55284	Cdh5	PVNPKFKFALKNEDSNFTLINNHDNTANITV	-0.0088775
20.2606	21.2068	22.2079	19.2799	21.6043	22.4348	21.4639	22.0899	1	455	0.132691	P97326	Cdh6	IFTSKLLDRETLLWHNITVIATEINNPKQSS	1.15942
23.0202	24.1444	24.176	23.4701	23.3074	23.8645	23.1228	23.7533	0.999998	437	0.58553	P97326	Cdh6	DRHTDMDRIFNIDSGNGSIFTSKLLDRETLL	-0.190685
22.2669	22.81	23.2775	23.2751	23.5366	23.7021	22.0602	23.3809	1	463	0.577455	P97291	Cdh8	ITLATPLDRELSVWHNITIIATEIRNHSQIS	0.262548
21.477	20.1634	21.0969	20.3983			20.0597		0.999992	2155	ND	O35161	Celsr1	RMDGNRSLRLAKALRNATQGNSTLFGNDVRT	ND
21.477	20.1634	21.0969	20.3983			20.0597		0.999137	2160	ND	O35161	Celsr1	RSLRLAKALRNATQGNSTLFGNDVRTAYQLL	ND
21.7247	21.919	21.4324		22.7094	22.0801	21.6044		1	1502	0.277643	Q9R0M0-2	Celsr2	GCDTGVALRFGAMLGNYSCAAQGTQGGSKKS	0.439247
22.6555	22.866	21.775	22.1132	20.0351	22.1529	19.03	22.7657	0.997082	1037	0.187918	Q9R0M0-2	Celsr2	PVLGNFEILFNNYVTNRSSSFPGGAIGRVPA	-1.35654
23.0804	22.5011	22.9096	23.0377	22.18	22.8696	22.5624	22.8897	0.931952	1566	0.27213	Q9R0M0-2	Celsr2	QVDSRHIDMADFIANNGTVPGCPTKKIVCDS	-0.25679
21.967	20.5871	19.855	20.3694	21.3085	21.2849	20.8098	20.9049	1	2062	0.446016	Q9R0M0-2	Celsr2	GLDSGRSQRLALLLRNATQHTSGYFGSDVKV	0.382363
23.4243	24.0385	23.5358	23.1713	22.8367	22.818	22.6136	22.2777	1	1213	0.00671575	Q91ZI0	Celsr3	FYSFERGNELQLLVVNRTSGELRLSRKLDNN	-0.90599
22.0396	22.4061	22.4026	23.314	21.6556	21.0948	20.6573	22.0814	1	2185	0.0302979	Q91ZI0	Celsr3	PAFRELSLLLDGLELNKTALDTVEAKKLAQR	-1.16831
21.2812	20.9437	19.7865	20.4934	19.6497	20.5297	19.4371	19.5897	0.921588	2042	0.0888643	Q91ZI0	Celsr3	GPCNCDVHKGFDPNCNKTNGQCHCKEFHYRP	-0.824617
	22.8047	22.1217	21.7245	20.5197				1	165	ND	Q8BI06	Cemip	TLELHGQKKLSWTFLNKTLHPGGMQEGGYFF	ND
25.1759	23.929	25.4052	25.1113	24.6489	24.9605	24.566	24.5029	1	19	0.521784	Q924Z4	Cers2	TLYDYFWWERLWLPVNLTWADLEDKDGRVYA	-0.235787
25.7779	26.1372	26.6119	26.8204	25.5132	25.6141	25.759	25.5944	1	18	0.024575	Q8C172	Cers6	GILAWFWNERFWLPHNVTWADLKNTEEATFP	-0.71669
21.1469	21.0625	19.1679	20.3653	20.8506	19.8517	19.6199		0.943141	1225	0.622807	P06909	Cfh	YYKARDSPPFRTKCINGTINYPTCV______	-0.328257
20.1989	21.2548	19.6576	21.2917	21.3666	20.1435	21.1238		1	676	0.647866	P06909	Cfh	RFLLKGPNKIQCVDGNWTTLPVCIEEERTCG	0.277212
21.8262	21.7952	20.0041	21.6503	22.0416	21.3376		20.7328	1	773	0.935623	P06909	Cfh	TGIEAIKPKLTEFTHNSTMDYKCRDKQEYER	0.0517317
20.0125	19.3911	19.9679						1	514	ND	Q61129	Cfi	QKVYSLRWGEVDLIGNCSQFYPDRYYEKEMQ	-19.7905
22.7797	23.7905	24.408	25.5436	24.7691	23.2917		24.7474	1	198	0.868538	Q8BYH8-2	Chd9	RSNLNPGQNSLGQAKNFLDANVSGAHRVNVN	0.138887
22.7797	23.7905	24.408	25.5436	24.7691	23.2917		24.7474	1	203	0.868538	Q8BYH8-2	Chd9	PGQNSLGQAKNFLDANVSGAHRVNVNHLATA	0.138887
24.9263		24.4282	23.2726		24.7661			0.999979	984	ND	P70232	Chl1	NVTTPSKSSWHLSNLNSTTKYKFYLRACTSR	ND
21.4663	20.7729	21.1787	19.5096	18.601	19.8845			0.979245	196	ND	P70232	Chl1	YMSQRGDLYFANVEENDSRNDYCCFAAFPKL	ND
25.4551	25.3916	25.3249	24.8913	23.7795	23.4653	23.001	23.4621	1	562	0.000107028	P70232	Chl1	SLKLSWSKDGEAFEMNGTEDGRIVIDGAYLT	-1.83878
22.4364	22.1506	22.2043	21.7664	20.4733	21.2456	20.4455	20.489	1	299	0.000825873	P70232	Chl1	GRATIEVHEKTLKIENISYQDRGNYRCTANN	-1.47608
24.95	24.839	24.7603	24.6251	24.0633	24.6154	23.9515	24.4676	0.960419	87	0.0238947	P70232	Chl1	DDKPFDLSDPRIIAANNSGTFKIPNEGHISH	-0.51913
23.0508	22.8902	22.6327	22.683	22.3301	22.9318	22.0127	22.2464	1	822	0.0939489	P70232	Chl1	DYPSTAPVIQRVDVMNSTLVKVTWSSIPKET	-0.433928
24.2564	22.8369	23.7263	22.8898	23.4472	24.2077	24.0962	24.1691	1	476	0.203389	P70232	Chl1	DETHPLEGDRYHTHENGTLEIYRTTEEDAGS	0.552673
21.4849	21.6756	21.3812	20.9463	21.1741	20.9686	21.2241	19.7373	1	166	0.170829	Q8R4G9	Chrna3	SSCKIDVTYFPFDYQNCTMKFGSWSYDKAKI	-0.595978
20.5868	21.8011	21.4224	21.0049	21.4918	21.5263	21.1909	21.3802	1	139	0.504848	Q99LL3	Chst12	RQQAERRSLLRDFCANASLAFPTKDRSFDDI	0.193478
21.1028	20.7143	19.5292		21.2855	19.3483	21.1307	19.4189	0.818002	142	0.844393	Q91XQ5	Chst15	NPSDVKEHHYQPSVNNISYVKDYPSIKLIID	-0.152859
21.4947	23.1343	21.0837	21.3488	22.4707	22.7601	22.6287	22.7747	1	152	0.105833	Q80WV3	Chst2	PAAAAGSAGAAASLGNATRGTRGGGDKRQLV	0.89315
20.8661	21.884	21.3731	21.091	21.3919	22.2546	21.1631	22.1991	1	243	0.252488	Q80WV3	Chst2	LSVFQLYSPAGSGGRNLTTLGIFGAATNKVV	0.448637
23.3166	23.6867	23.3247	23.3294	23.2012	23.2673	23.2039	23.647	1	411	0.568864	Q9R0A1	Clcn2	AGQLSQKETLVTLFDNRTWVRQGLVEDLELP	-0.0844825
21.7023	21.2431	21.0507	20.9603	21.292	21.236	20.2876	19.5523	0.992161	408	0.198563	Q9WVD4	Clcn5	GLLDSSKLCDYENHFNTSKGGELPDRPAGVG	-0.647093
22.3745	23.4512	23.2424	23.0862	21.1281		20.568	22.2819	0.999999	42	0.0193778	Q9CQX5	Cldnd1	IGTDFWYEYRSPIQENSSDSNKIAWEDFLGD	-1.71259
22.6293	21.0996	22.046	21.2015	21.8962	22.5278		21.2655	1	72	0.784094	Q9CQX5	Cldnd1	DEADEKTYNDVLFRYNGSLGLWRRCITIPKN	0.152396
	18.4138	20.29	21.3182			18.5575	19.5827	1	74	ND	P49300	Clec10a	SQLRRDLGTLRATLDNTTSKIKAEFQSLDSR	ND
21.3071	19.6023	20.9248	20.2259	19.4353	18.458	19.1839	20.3721	0.5	72	0.0795364	Q8R373	Clmp	GNQKVVITYSSRHVYNNLTEEQKGRVAFASN	-1.15273
21.3071	19.6023	20.9248	20.2259	19.4353	18.458	19.1839	20.3721	0.5	73	0.0795364	Q8R373	Clmp	NQKVVITYSSRHVYNNLTEEQKGRVAFASNF	-1.15273
24.5158	24.0774	23.733	23.7778	23.9105	24.38	23.9388	24.2632	1	196	0.66725	Q8R373	Clmp	KSRIDYNNPGRVLLQNLTMASSGLYQCTAGN	0.09715
26.3946	26.7511	26.5668	26.3409	25.8506	26.6775	26.8934	24.7647	1	295	0.378998	Q8VBZ3	Clptm1	YFNDYWNLQKDYYPINESLASLPLRVSFCPL	-0.466805
25.0632	25.0218	24.7721	24.4995	24.4085	24.3515	24.2912	24.4178	1	230	0.0122693	Q8BXA5	Clptm1l	FIDQLSNRVKDLMVINRSTTELPLTVSYDKI	-0.471925
18.7721	16.3707	17.2611		19.1468	19.2975	19.3604	18.1144	1	91	0.0769979	Q8BXA5	Clptm1l	NVEDFDVDSKFERTVNVSVPKKTRNNGTLYA	1.51179
22.6321	21.5048	22.9828			21.0558	21.074	22.515	1	102	0.277983	Q06890	Clu	TRDSEMKLKAFPEVCNETMMALWEECKPCLK	-0.824957
23.054	23.6785	23.5243	23.0672	21.9148	21.9098	21.9828	21.8539	1	240	0.000121918	Q9DAW9	Cnn3	RRDIYDQKLTLQPVDNSTISLQMGTNKVASQ	-1.4157
23.0583	22.1788	22.9849		22.6593	22.3563	22.5355	22.2253	1	73	0.308358	Q32NY4-2	Cnnm3	PEATLCLRLFCSGLANSSWTWVAAEGAGCPE	-0.296551
21.789	21.9846	22.7168	23.0515	22.6356	22.3475		22.9774	1	153	0.517047	Q9DAU1	Cnpy3	HKGVKVVMDIPYELWNETSAEVADLKKQCDV	0.268032
20.5485	20.174	21.3256	20.872	20.4742		20.3023	20.2843	0.999999	78	0.256045	P47746	Cnr1	TAGDNSPLVPAGDTTNITEFYNKSLSSFKEN	-0.376428
20.5485	20.174	21.3256	20.872	20.4742		20.3023	20.2843	1	84	0.256045	P47746	Cnr1	PLVPAGDTTNITEFYNKSLSSFKENEDNIQC	-0.376428
27.1713	27.3509	27.6239	27.7085	26.5816	27.0174	26.5881	26.7547	1	935	0.00394319	P12960	Cntn1	GSRYIITWDHVVALSNESTVTGYKILYRPDG	-0.728195
28.5146	28.5165	28.5784		27.9289	28.3864	27.8356	28.061	1	457	0.0199047	P12960	Cntn1	PKPKFSWSKGTEWLVNSSRILIWEDGSLEIN	-0.483544
26.4712	26.5038	26.6153	26.5839	26.6596	26.9533	26.7189	26.4451	1	494	0.21893	P12960	Cntn1	GGIYTCFAENNRGKANSTGTLVITNPTRIIL	0.150685
27.2984	27.4707	27.422	27.4542	27.5162	28.0282	27.0072	27.7173	1	208	0.501075	P12960	Cntn1	NGNLYIANVESSDRGNYSCFVSSPSITKSVF	0.155905
28.94	29.2438	29.2139	29.2685	27.1371	26.5713	26.9151	27.054	1	200	4.80201e-06	Q61330	Cntn2	HFVSQTTGNLYIARTNASDLGNYSCLATSHL	-2.24714
28.94	29.2438	29.2139	29.2685	27.1371	26.5713	26.9151	27.054	1	206	4.80201e-06	Q61330	Cntn2	TGNLYIARTNASDLGNYSCLATSHLDFSTKS	-2.24714
22.6335	22.8557	23.0289	21.2711	26.4432	26.6095	26.929	27.5368	1	200	7.82732e-05	Q61330	Cntn2	HFVSQTTGNLYIARTNASDLGNYSCLATSHL	4.43232
24.5503	23.9916	23.2615	22.2771	22.878	21.8304	22.6078	23.0794	1	942	0.152511	Q61330	Cntn2	SSSLSLKWDPVVPLRNESTVTGYKMLYQNDL	-0.921232
26.8865	25.705	26.8844		26.3401	26.0894	26.2289	25.4335	1	463	0.301876	Q61330	Cntn2	PKATILWSKGTEILGNSTRVTVTLDGTLIIR	-0.469004
22.5423	21.3426	22.5594	22.2469	22.2075	23.6079	21.5786	22.7635	1	191	0.504756	Q69Z26	Cntn4	TGNLYIAKVEKSDVGNYTCVVTNTVTNHKVL	0.366622
19.913	19.3829	19.8236	19.9883	19.2005	20.7702	18.8543	19.3363	1	954	0.612936	Q69Z26	Cntn4	LYRWNRQSSTSVIETNKTSVELSLPFDEDYI	-0.236598
20.6175		19.9666	20.0989		21.2794			1	878	ND	Q9JMB8-2	Cntn6	RAYNTAGTGPSSLPVNVTTKKSPPSQPPANI	ND
21.482	21.0133	22.3542	20.4558	19.7405	20.4276	19.126	21.2044	1	914	0.0926148	Q9JMB8-2	Cntn6	NSKLCLNWEHVKTMENESEVLGYKILYRQNR	-1.20174
19.6757	20.6362		20.8967				21.3378	0.635263	127	ND	O54991	Cntnap1	WTPFYQKGHNATFFGNVNDSAVVRHDLHYHF	ND
21.3542	20.2556	20.1066		20.2098		19.1486	20.0645	1	1148	0.211759	O54991	Cntnap1	QLTTRPVTDGQPHSVNITRVYRNLFIQVDYF	-0.764523
24.0394		24.2191	22.1059	24.5022	24.0793	24.7315		1	598	0.234574	O54991	Cntnap1	KESCEAYRLSGKYSGNYTIDPDGSGPLKPFV	0.982863
24.2348	25.1634	25.128	24.7859	22.506	25.19	24.7522	24.2736	1	844	0.341374	O54991	Cntnap1	GPFCRWRRPYVRVELNTSRDVVFAFDIGNGD	-0.647582
22.8939	22.2192	21.9559	22.2095	22.1449	22.4748	22.4917	21.3378	1	121	0.560759	O54991	Cntnap1	GDRVDSWTPFYQKGHNATFFGNVNDSAVVRH	-0.207293
	24.7011	25.1808	25.3893	25.2908	25.9909	25.6449	24.2178	1	764	0.703225	O54991	Cntnap1	FVDHLPVTQVVVGDTNRSNSEAQFFLRPLRC	0.195701
22.8939	21.6332	21.9559	21.4664	22.1449	22.4748	22.4917	20.7084	0.997544	129	0.95325	O54991	Cntnap1	PFYQKGHNATFFGNVNDSAVVRHDLHYHFTA	-0.0323825
20.6248	20.9062	21.5221	21.0743		21.3419	20.7792	21.5437	0.619296	437	0.546239	Q9CPW0	Cntnap2	VEIDLVESKVGVHINNTQTKTSQIDISSGSG	0.189754
25.1313	25.308	25.6037	25.3286	24.93	25.35	25.017	24.3797	1	289	0.10702	Q9CPW0	Cntnap2	HHWHSVLIERQGRSINLTLDRSMQHFRTNGE	-0.42374
22.5162	22.0224	22.7875	22.4588	22.5085	22.1924	22.3249	22.3475	1	630	0.569775	Q9CPW0	Cntnap2	DPDGSGPLGPLKVYCNMTEDKVWTIVSHDLQ	-0.102885
23.037	22.6074	22.5048	22.9982	22.9265	22.83	22.743	22.7843	0.997855	436	0.816535	Q9CPW0	Cntnap2	NVEIDLVESKVGVHINNTQTKTSQIDISSGS	0.034115
17.1353	17.1386		18.5722	18.7264	19.0907	18.3463		1	287	0.102677	Q99P47	Cntnap4	QHWHSVLIQRLGKQVNFTVDEHRRHFHAQGE	1.10575
22.0159	22.0339	21.1175	18.8224	20.9067	22.1443	21.8949	21.7258	1	1021	0.435176	Q0V8T9	Cntnap5a	TSVTYMFQEPYPVTKNTSLSSSAIYTDLAPF	0.670468
	22.1853	21.6067	21.7733	22.0971	21.5901	21.2829	21.876	1	768	0.59581	Q0V8T9	Cntnap5a	FKDHLPVTQIIIMDTNRTNSEAAWRIGPLRC	-0.143601
22.8779	21.1998	21.704	20.2885	20.2765	20.7029	20.5211	20.7548	1	1553	0.133916	Q61245-2	Col11a1	DPNQGCSGDSFKVYCNFTAGGETCIYPDKKS	-0.953723
21.836	22.1332	20.3928		22.8571	21.6246	21.9624	22.2753	1	1519	0.241267	Q60847-4	Col12a1	IDCYEIIEKDIKEAGNITTDGYEILGKLLKG	0.725852
19.7239	20.2578	20.655		19.2591	20.3589	20.862	21.2774	1	1291	0.703326	P28481-2	Col2a1	VQMTFLRLLSTEGSQNITYHCKNSIAYLDEA	0.227116
21.2868	22.2623	21.9294	19.5812	21.6502	22.0825	21.5358	21.4216	1	801	0.531365	Q04857	Col6a1	VKENYAELLDDGFLKNITAQICIDKKCPDYT	0.407602
22.817	23.3617	23.0635	23.1225	23.3713	23.4366	23.6404	23.0582	1	800	0.133378	Q02788	Col6a2	ENLYSIACDKPQQVRNMTLFSDLVAEKFIDD	0.285452
24.1385	24.2624	24.0745	24.0604	24.1881	23.9314	23.3058	24.1218	0.99883	159	0.276156	Q8K4Q8	Colec12	DSLVDRQSQLKETLQNNSFLITTVNKTLQAY	-0.247192
24.1385	24.2624	24.0745	24.0604	24.1881	23.9314	23.3058	24.1218	1	168	0.276156	Q8K4Q8	Colec12	LKETLQNNSFLITTVNKTLQAYNGYVTNLQQ	-0.247192
23.1186	23.1639	22.6572	20.3978	23.4585	22.8707	22.5489	22.4716	0.999366	386	0.495189	Q8K4Q8	Colec12	CTDTLTRHTDDLTSLNNTLVNIRLDSISLRM	0.503037
21.4587	20.254	22.4931		23.8245	22.3993	22.8162		0.997187	757	0.105481	Q61147	Cp	PSRAWEKELHHLQEQNVSNVFLDKEEFFIGS	1.61144
20.2362	22.324	20.7961			20.7133	21.1628		0.499986	625	ND	O89001	Cpd	YEKSQEGDSISVVGRNNSNNFDLNRNFPDQF	ND
20.2362	22.324	20.7961			20.7133	21.1628		0.499986	626	ND	O89001	Cpd	EKSQEGDSISVVGRNNSNNFDLNRNFPDQFV	ND
23.6593	23.3094	23.7541	23.7844	22.7485	22.8069	22.4429	23.0211	1	1067	0.00167669	O89001	Cpd	HTNAHGKDLDTDFTSNASQPETKAIIENLIQ	-0.871927
26.2652	24.6047	26.389	25.9258	26.1205	26.3446	26.0247	26.3708	0.984923	409	0.354615	O89001	Cpd	SGLENATISVAGINHNITTGRFGDFHRLLVP	0.41895
26.2652	25.5739	26.389	25.9258	26.1205	26.3446	26.0247	26.3708	1	398	0.415166	O89001	Cpd	IKGFVKDSVTGSGLENATISVAGINHNITTG	0.176645
24.7579	25.3778	25.3566	24.1046	25.2739	24.7722	24.3115	25.2552	1	810	0.991981	O89001	Cpd	VKGFVLDATDGRGILNATLSVAEINHPVTTY	0.003965
27.9552	28.153	28.1251	22.158	27.4328	27.5718	27.2556	27.5263	1	390	0.587681	Q00493	Cpe	GVKGFVRDLQGNPIANATISVDGIDHDVTSA	0.848808
25.0385	25.4397	25.5303	24.9338	23.7144	24.4556	24.3177	23.694	1	382	0.0029628	Q9WVJ3-2	Cpq	ARAIMKEVMNLLQPLNVTKVFSNGEGTDINF	-1.19014
20.3772	21.706	21.1462	22.1941	21.8379	21.8715		22.5512	0.999882	252	0.204307	Q64735-2	Cr1l	CTPPPYVENAVMLSENRSLFSLRDIVEFRCH	0.731004
24.965	23.4714	24.84	23.9844	24.5065	24.4606	25.0746	23.2037	1	188	0.994487	Q9CYA0	Creld2	PLCIDCTDGFFSLQRNETHSICSACDESCKT	-0.00383
22.3864	22.5074	22.2948	22.0659	22.0233	21.4666	21.3139	22.1849	1	98	0.0494549	P35347	Crhr1	GYRECLANGSWAARVNYSECQEILNEEKKSK	-0.566447
	19.2834	20.858	18.7901		20.6349	19.225	21.72	0.999999	349	0.407246	Q8VHY0	Cspg4	RHLQEHRLGLAPGAANISLVGCIEDFSVNGR	0.882787
24.906	24.6999	25.0693	24.5705	24.7493	23.5806	22.219	24.8327	1	2080	0.171809	Q8VHY0	Cspg4	TLRLDPTVLDASELANRTGSMPHFRLLAGPR	-0.966007
23.1011	22.2796	23.4865	23.6371	23.3465	22.5568	22.7638	23.3729	1	1454	0.762705	Q8VHY0	Cspg4	HDGSETQTDAFVLLANASEMDRQSQPVAFTI	-0.116078
23.1977	20.7691		20.2655		22.3525	22.6988		1	57	ND	Q71M36-2	Cspg5	AEELVRSSLAWESRANDTREEAGLPAAGEDE	ND
21.3899	21.2579	20.4319	19.9359	19.9663	20.6218	20.557	20.1883	0.999964	283	0.309232	Q8R242	Ctbs	AAGHQVPYKVIMKQVNGSVSGSQWNKDQQAP	-0.420525
22.6335	21.8672	22.0155	21.8768		20.6538	20.7534	19.2406	1	239	0.00957187	P16675	Ctsa	GNRLWTSLQTHCCAQNKCNFYDNKDPECVNN	-1.88231
25.2591	25.1197	25.2394	25.1195	25.1204	24.8402	24.4941	24.7784	1	140	0.0307819	P16675	Ctsa	AGVGFSYSDDKMYVTNDTEVAENNYEALKDF	-0.37611
23.2078	21.7482	22.3022		22.9977	23.3648	22.1588		0.5	275	0.490514	P97821	Ctsc	FASMGMLEARIRILTNNSQTPILSPQEVVSC	0.42106
23.2078	21.7482	22.3022		22.9977	23.3648	22.1588		0.5	276	0.490514	P97821	Ctsc	ASMGMLEARIRILTNNSQTPILSPQEVVSCS	0.42106
22.1813	22.9982	22.8859	22.8408	23.3035	23.1678	22.7576	22.9228	1	53	0.209397	P97821	Ctsc	TWVFQVGPRSSRSDINCSVMEATEEKVVVHL	0.311388
25.5385	26.5223	26.7445	26.4325	26.3352	27.0361	26.3666	27.1092	1	134	0.278403	P18242	Ctsd	VHHKYNSDKSSTYVKNGTSFDIHYGSGSLSG	0.402342
28.8839	19.0229	28.4445	27.5266	30.0647	29.6065	29.1783	19.5094	1	261	0.755999	P18242	Ctsd	GGTDSKYYHGELSYLNVTRKAYWQVHMDQLE	1.12023
22.0308	22.5002	21.8641	20.8889	21.7255	20.9552		21.3139	1	138	0.318347	Q9R013	Ctsf	RRDCSPVNAKVTEFRNATFSSFLPLLDKDPL	-0.489473
26.0062	26.2411	26.1007	26.1063	25.8972	25.9973	25.2646	26.1099	1	221	0.179985	P06797	Ctsl	AKDGSCKYRAEFAVANDTGFVDIPQQEKALM	-0.296372
21.5616	22.2124	21.5916	19.6624		20.5098	18.6339	18.4264	1	96	0.0607124	Q8BM88	Ctso	AWAPRYPAEGQRPIPNVSLPLRFDWRDKHVV	-2.06697
24.6023	22.4518		22.0396			25.08	22.7078	1	201	ND	P97792	Cxadr	TPWLAEMTSPVISVKNASSEYSGTYSCTVQN	ND
26.7095	26.202	26.4915		26.5312	26.6931	25.3823	26.0628	1	106	0.452422	P97792	Cxadr	VHFTSNDVKSGDASINVTNLQLSDIGTYQCK	-0.300345
22.2814	23.4477	22.425	22.6724	22.2932	22.9572	21.9251	22.6699	1	96	0.502068	O55127	Cyp26a1	THLFGRPTVRVMGADNVRRILLGEHRLVSVH	-0.245237
26.9105		27.0474	25.7484	26.7214	27.1238	26.4398		1	639	0.694883	Q62165	Dag1	KIALVKKLAFAFGDRNCSSITLQNITRGSIV	0.192903
26.9105		27.0474	25.7484	26.7214	27.1238	26.4398		1	647	0.694883	Q62165	Dag1	AFAFGDRNCSSITLQNITRGSIVVEWTNNTL	0.192903
26.4721	25.9818	25.4743	25.2569	25.7421	25.3303	25.39	25.3717	1	60	0.285263	P70211-2	Dcc	EPSDAVTMRGGNVLLNCSAESDRGVPVIKWK	-0.337737
21.7309	18.1612	17.591		17.3355		19.9813		1	1989	ND	E9PVD3	Dchs1	LALATLRAEDRDAGANASILYRLAGTPPPGT	ND
22.4898	20.1864	21.9534		22.2281	22.8173	21.5571		0.999643	250	0.449497	E9PVD3	Dchs1	LDVTLLDINDHAPAFNQSRYHAVVSESLAPG	0.657617
24.806	24.8945	24.5558	24.2399	23.4623	23.5687	23.4361	23.0783	1	2754	0.000486431	E9PVD3	Dchs1	LEAVPGPEGREAFSLNSSTGELRARVPFDYE	-1.23772
23.8614	24.406	23.5526		23.4588	23.797	22.8465	23.4294	1	1514	0.135377	E9PVD3	Dchs1	TPALLLLVEATDRPANASRRRAARVSARVFV	-0.557066
24.1643	24.1902	23.9187	24.0601	23.6668	23.6149	23.6807	23.9238	1	206	0.00786187	P28654	Dcn	FQGLKSLSYIRISDTNITAIPQGLPTSLTEV	-0.361803
24.8244	25.4647	25.4074	23.0136	24.7021	25.3847	25.4283	25.4539	1	129	0.383658	Q3U564-2	Dcp1b	FYDKEECQRIAKLMKNLTQSEQLKACHGAGS	0.564725
23.2405	23.3246	22.9034	22.71	23.2359	23.2898	22.9158		1	147	0.623719	P98154	Dgcr2	SGENYWDAAQTCQRVNGSLATFSTDQELRFV	0.102554
24.6657	24.4526	22.9905		23.0441	23.4321	22.6075	24.0194	0.985801	204	0.236463	Q8JZM4	Dner	MKWDQVEVVPDVACGNASSNNSAGGRLVSFE	-0.760456
24.6657	24.4526	22.9905		23.0441	23.4321	22.6075	24.0194	0.890264	208	0.236463	Q8JZM4	Dner	QVEVVPDVACGNASSNNSAGGRLVSFEVPQN	-0.760456
26.651	26.9001	26.4781	26.573	26.8812	26.5167	26.5835	27.0919	1	223	0.493301	Q8JZM4	Dner	NNSAGGRLVSFEVPQNTSVKIRQDANSLLIL	0.117775
25.7883	26.1272	26.2154	25.9073	25.6794	26.2871	24.9758	25.8704	1	749	0.332565	Q6NXK7	Dpp10	QHSAELIKHLIKAGVNYTLQVYPDEGYHISD	-0.306357
	18.7662	19.6283	23.7123	21.3697	21.3973	22.5723	22.8772	0.999987	112	0.365216	Q6NXK7	Dpp10	YKTNNGHVMKLNTESNASTLLLDNSTFVTFK	1.35187
	18.7662	19.6283	23.7123	21.3697	21.3973	22.5723	22.8772	1	120	0.365216	Q6NXK7	Dpp10	MKLNTESNASTLLLDNSTFVTFKASRHSLSP	1.35187
21.982	21.9033	21.8899	21.9513			20.5346	21.8097	0.5	144	ND	P28843	Dpp4	YDVNKRQLITEEKIPNNTQWITWSPEGHKLA	ND
21.982	21.9033	21.8899	21.9513			20.5346	21.8097	0.5	145	ND	P28843	Dpp4	DVNKRQLITEEKIPNNTQWITWSPEGHKLAY	ND
26.1643	26.7204	26.7782	25.6069		25.2832	24.5187	25.4301	0.999975	410	0.0272032	Q9Z218	Dpp6	GRGKFYHITVSSSQPNSSNDNIQSITSGDWD	-1.24012
25.9735	26.1122	26.0795	25.9732	24.9105	25.4659	25.1315	24.9934	1	258	0.000383036	Q9Z218	Dpp6	HWWSPDGTRLAYATINDSRVPLMELPTYTGS	-0.909255
25.6062	25.428	24.9651	24.4123	24.0543	24.2921	23.8121	23.7953	1	505	0.0087308	Q9Z218	Dpp6	LLKCEGPGVPTVTVHNTTDKRRMFDLEANEE	-1.11448
25.5002	25.7389	25.7011	25.3643	24.5445	25.5312	25.0225	24.9278	1	343	0.0421357	Q9Z218	Dpp6	ATSTKVAVTWLNRAQNVSILTLCDATTGVCT	-0.56964
25.588	25.3158	25.6956		25.165	25.4751	24.0812	25.6239	0.920492	113	0.33907	Q9Z218	Dpp6	RERKGSVILRNVETNNSTVLIEGKKIESLRA	-0.446838
22.9903	26.0772	23.682	25.5906	24.7299	25.4249	25.0614	25.7544	1	752	0.428056	Q9Z218	Dpp6	QHTAELITQLIKGKANYSLQIYPDESHYFHS	0.657637
20.6705	22.4974	23.06	23.5374	22.643	22.308	22.9251	22.2725	1	118	0.88694	Q71B07	Dpy19l3	QAPTLLQGFHGLIYDNKTESMRTINLLQRMN	0.09582
20.9047	21.5184	21.9223	21.5898	21.8926	22.3808	21.8929	21.9508	0.605629	121	0.0656917	A2AJQ3-2	Dpy19l4	LKAPSFERGVYELTHNNKTISLKTINAMQQM	0.54549
22.0921	21.4141	21.9223	20.97	20.1603	21.9521	21.4884	21.9508	0.87905	122	0.683246	A2AJQ3-2	Dpy19l4	KAPSFERGVYELTHNNKTISLKTINAMQQMS	-0.211725
20.5154	20.6292	20.406	20.4521	18.2445	20.5266	19.6268	18.4936	1	748	0.0527418	Q9ERC8	Dscam	QFQPIALNGRIQVLSNGSLLIKHVVEEDSGY	-1.27779
20.4223	21.9517		20.4922	24.9629			19.2299	1	110	ND	Q7TSF0-2	Dsg1c;Dsg1a;Dsg1b	PPYGIFIINQKTGEINITSIVDREVTPFFII	ND
21.6234	19.6251	20.4768	20.2929	20.3257		20.6243		1	149	ND	Q4PZA2-3	Ece1	NLWEHNQAVIKHLLENATASVSEAERKAQVY	ND
22.3835	22.1211	20.6645	21.3787	19.7723	21.1031	21.3722	20.9166	0.58605	234	0.157475	Q4PZA2-3	Ece1	FFSVYVSADSKNSNSNVIQVDQSGLGLPSRD	-0.84591
22.0539	20.6336	21.9778	21.9534	21.6114	21.345	20.7744	20.9864	0.984461	366	0.266957	Q4PZA2-3	Ece1	VVYDKEYLRQVSTLINNTDKCLLNNYMMWNL	-0.475352
21.4569	21.5253	21.5683		19.8406	20.8572	21.5305	21.7847	0.819349	232	0.363887	Q4PZA2-3	Ece1	SPFFSVYVSADSKNSNSNVIQVDQSGLGLPS	-0.513627
21.0966	20.3167	20.4361	19.6365	21.0361	21.3196	20.9824	18.7234	1	60	0.837544	P48302	Ednrb	EVMTPPTKTSWTRGSNSSLMRSSAPAEVTKG	0.143908
20.4066	20.1102	20.0896	20.0366	20.828	19.8702	19.9378	20.5297	1	162	0.615565	O08543-2	Efna5	GRRSCLKLKVFVRPTNDTVHESAEPSRGENA	0.13062
25.365	25.6043	25.76	18.6893	24.4107	24.4695	24.2686	24.8078	1	139	0.725999	P52795	Efnb1	LEFKKYHDYYITSTSNGSLEGLENREGGVCR	0.634515
22.6111		21.2595	19.4533		20.7007	21.7602		1	210	ND	O35393	Efnb3	SAEPGRDTIPGDPSSNATSRGAEGPLPPPSM	ND
21.7753	21.5437	22.1791						0.598293	124	ND	Q01279	Egfr	GNALYENTYALAILSNYGTNRTGLRELPMRN	-21.8327
23.1619	23.1344	23.1005	21.6688					0.956505	128	ND	Q01279	Egfr	YENTYALAILSNYGTNRTGLRELPMRNLQEI	-22.7664
26.0899	25.9556	25.9051	25.7093	26.1777	26.2273	25.9781	25.9199	0.999992	352	0.189644	Q01279	Egfr	CNGIGIGEFKDTLSINATNIKHFKYCTAISG	0.16079
19.343	20.6228	21.126	18.5036	20.6597	21.5588	19.4664	20.7757	0.837796	603	0.368817	Q01279	Egfr	GPHCVKTCPAGIMGENNTLVWKYADANNVCH	0.716305
	21.785	20.0904	21.5214	20.2932	19.8915	16.7268	21.1112	1	586	0.239547	P23116	Eif3a	RRQTIEERKERLESLNIQREKEELEQREAEL	-1.62659
31.8329	31.9263	31.6586	31.4846	32.0102	32.0422	31.5365	31.8748	0.992616	223	0.389481	Q9WUK2	Eif4h	RPRLQLKPRTVATPLNQVANPNSAIFGGARP	0.140355
31.8329	31.9263	31.6586	31.4846	32.0102	32.0422	31.5365	31.8748	0.998625	227	0.389481	Q9WUK2	Eif4h	QLKPRTVATPLNQVANPNSAIFGGARPREEV	0.140355
31.8329	31.9263	31.6586	31.4846	32.0102	32.0422	31.5365	31.8748	0.998625	229	0.389481	Q9WUK2	Eif4h	KPRTVATPLNQVANPNSAIFGGARPREEVVQ	0.140355
	22.0518	23.9884	23.7678	23.3056	24.0712	23.3819	23.4142	1	80	0.641678	Q68FM6	Elfn2	NKLKAVLYSSLNRFGNLTDLNLTKNEISYIE	0.273894
	22.0518	23.9884	23.7678	23.3056	24.0712	23.3819	23.4142	1	85	0.641678	Q68FM6	Elfn2	VLYSSLNRFGNLTDLNLTKNEISYIEDGAFL	0.273894
20.0215	22.1749	22.0232	22.0214	22.2124	22.3849	21.6458	21.6903	1	2	0.468329	Q920L5	Elovl6	______________MNMSVLTLQEYEFEKQF	0.423113
21.5468	20.4319	21.2067	21.1857	22.002	21.6951	21.2824	21.9781	0.999887	298	0.0664955	Q923X1	Eltd1	LQIAQNTQKNSQFDMNSTDLALKVFAFDSTH	0.646588
25.0119	25.1851	25.3214	24.704	23.7813	24.6833	23.9172	23.7632	1	216	0.00724398	P21995	Emb	AQVPIDAHSNEKYIINGSHANETRLKIKHLL	-1.01934
25.0119	25.1851	25.3214	24.704	23.7813	24.6833	23.9172	23.7632	1	221	0.00724398	P21995	Emb	DAHSNEKYIINGSHANETRLKIKHLLEEDGG	-1.01934
23.7152	23.9086	23.9789	23.5175	23.1369	22.9343	21.6062	21.2733	1	62	0.0181186	P21995	Emb	EEMMAKYSNLSLKSCNISVTEKSNVSVEENV	-1.54236
23.9869	23.9455	23.9222	24.1116	23.9592	23.7752	23.3692	23.7185	1	118	0.0706285	P21995	Emb	TWKKDDEPLETTGDFNTTKMGNTLTSQYRFI	-0.28603
21.8558	16.2176	21.0184		19.9076	22.1115	22.2139	21.7424	0.999957	101	0.312958	P21995	Emb	ELKCVYTATKDLNLMNVTWKKDDEPLETTGD	1.79662
23.3668	22.0621		24.3471	23.7766	23.7869	22.8913	23.4774	1	70	0.726711	P21995	Emb	NLSLKSCNISVTEKSNVSVEENVILEKPSHV	0.224389
26.7972	26.0569		25.8124		15.84	28.0786	25.6796	1	914	0.466054	Q8C7X2-2	Emc1	YSPDVQVHAERFINYNQTVSRMRGIYTAPSG	-3.02279
19.9347		18.9911	19.846	20.1006	18.7581	20.1181	19.7598	0.870243	795	0.844957	Q99K41	Emilin1	LLGGQAGLGRRLGALNNSLLLLEDRLQQLSL	0.093535
23.8416	23.9866	22.1203	23.5138	22.973	22.9121	22.4786	23.1852	0.999978	43	0.330392	P47801	Emp1	WMVADYANASVGLWKNCTGGNCDGSLSYGNE	-0.478343
	21.433	22.0282	20.2715	22.4145	21.687		20.1456	1	135	0.849064	Q63961	Eng	AYDSSLVIFQGQPRVNITVLPSLTSRKQILD	0.171447
22.0755	20.4454	22.1999	21.6247	22.272	22.2933	20.8589	22.7994	1	754	0.447537	P16406	Enpep	ILGFACKMGDREALGNASQLFDSWLKGSASI	0.469533
23.9896	23.8228	23.818	22.6967	23.6845	23.4424	23.361	23.0356	1	410	0.560913	Q9R1E6	Enpp2	KIPNNLKYDPKAIIANLTCKKPDQHFKPYMK	-0.200913
21.2896	20.8941	20.5388			19.416	20.3855		1	594	ND	Q6DYE8	Enpp3	LQNTPGLEEQANQRLNLSEGEVAATVKANLP	ND
22.1121	21.9415	22.2328	21.6892	21.7779	22.3476	21.9041	21.8623	1	246	0.908083	Q8BTJ4-2	Enpp4	SVIDLTPVAAILPKINVTEVYDKLKRCNPHM	-0.0209175
20.2456	20.3132	21.0411	20.3236	21.197	21.6016	20.353	21.122	1	329	0.117042	Q9EQG7	Enpp5	QPIVAVADEGWYILQNKSDDFLLGNHGYDNA	0.587553
23.9927	24.2341	24.3695	24.6426	23.572	24.2671	23.8957	24.1281	1	158	0.142158	Q9EQG7	Enpp5	DVKIHDSFPTYYLPYNESVSFEDRVAKIIEW	-0.344023
23.5599	21.8685	23.2519		23.464	23.6496	23.2352	23.6374	1	291	0.237822	P55772	Entpd1	VLKDPCFNPGYEKVVNVSELYGTPCTKRFEK	0.603138
24.7403	25.027	24.9545		23.9276	24.6179	23.9427	23.65	1	129	0.0184865	O55026	Entpd2	STPLYLGATAGMRLLNLTSPEATAKVLEAVT	-0.872722
21.9658	23.053	22.8216	21.602	23.0139	23.8413	23.4529	22.727	1	231	0.077706	Q9WUZ9	Entpd5	LEQTPRGYLTSFEMFNSTFKLYTHSYLGFGL	0.898162
22.0296	20.1495	21.5054	21.5604	21.9504	22.1872	22.0519	21.7119	1	354	0.162314	Q8BYW9	Eogt	TGLFRAFSQHVLHRLNITQEGPKDGKVRVTI	0.66412
	18.2011	18.4316	18.9807	17.3623	20.6245		19.0598	1	182	0.648121	Q99M71	Epdr1	YTAKDCYPVQETFIRNYTVVMSTRFFDVQLG	0.47778
21.2016	21.6307	21.1621	21.3524	20.5439	21.1855	19.2195	20.002	0.879567	235	0.0431881	Q03137-2	Epha4	GADTSSLVEVRGSCVNNSEEKDVPKMYCGAD	-1.09899
26.4168	25.0054		23.5223		23.9824	25.4679		1	265	ND	P54763-4	Ephb2	PIGRCMCKAGFEAVENGTVCRGCPSGTFKAN	ND
23.5653	23.4914	22.9105	22.6858	22.3845	22.1716	20.8757	22.9249	1	483	0.0688346	P54763-4	Ephb2	DYELQYYEKQELSEYNATAIKSPTNTVTVQG	-1.07409
26.7629	26.7141	25.4805	25.9589	26.6849	26.258	26.2947	26.6249	1	482	0.499359	P54763	Ephb2	LDYELQYYEKELSEYNATAIKSPTNTVTVQG	0.236485
23.3688	22.7682	22.9785		23.4179	23.4201	23.1984	22.7031	0.99999	403	0.580846	Q9EQH2	Erap1	YFFGKCFNAMEVDALNSSHPVSTPVENPAQI	0.14638
	22.5194	22.0918	21.4585	22.535	22.352		22.1299	0.985971	125	0.392421	P70424	Erbb2	DKYALAVLDNRDPLDNVTTAAPGRTPEGLRE	0.315753
22.7303	22.6233	22.7007	20.0965			19.6552	20.4169	1	576	ND	Q61527-3	Erbb4	KMEDGLLTCHGPGPDNCTKCSHFKDGPNCVE	ND
21.3827	21.1181	22.0774	20.8142	18.6784	20.6449	18.6991	18.5612	1	548	0.00822996	Q61527-3	Erbb4	IESCNLYDGEFREFENGSICVECDSQCEKME	-2.20219
20.5962	22.5541	22.6619	22.2297	21.2804	22.0437	21.8698	21.3827	1	138	0.503354	Q61527-3	Erbb4	YRKDGNFGLQELGLKNLTEILNGGVYVDQNK	-0.366342
25.1154	26.577	26.137	26.0511	25.9424	26.5564	26.1607	25.4632	1	106	0.879381	Q8BFZ9	Erlin2;Erlin1	VVNFLVPNAVYDIVKNYTADYDKALIFNKIH;VVNMLAPYAVFDIVRNYTADYDKTLIFNKIH	0.0605775
19.8853	20.7501	20.0475	19.1931	20.5037	20.4847		19.3992	1	276	0.755101	Q8R180	Ero1l	RYLLQDTWLEKKWGHNVTEFQQRFDGILTEG	0.16017
21.4832	20.393	20.9331	20.4427	22.7036	22.4908	22.3614	22.6264	1	140	0.000617389	Q8R2E9	Ero1lb	KELDDCEQANKLGAINSTLSNESKEAFIDWA	1.73254
21.4149	23.6763	22.9644		20.8485	20.208	20.6181	20.9623	1	140	0.0188232	Q8R2E9	Ero1lb	KELDDCEQANKLGAINSTLSNESKEAFIDWA	-2.026
21.4149	23.6763	22.9644		20.8485	20.208	20.6181	20.9623	1	145	0.0188232	Q8R2E9	Ero1lb	CEQANKLGAINSTLSNESKEAFIDWARYDDS	-2.026
21.4783	21.914	23.3983	21.6192	22.3519	21.427	21.4248	22.2715	1	75	0.663184	Q9ES89	Extl2	SKSALDSFTLIMQTYNRTDLLLRLLNHYQAV	-0.23367
19.241	22.3035	22.1765	19.7513	22.4821	21.6563	22.8349		1	591	0.201185	Q9WVL6	Extl3	PVETEPPYASPKYLRNFTLTVTDCYRGWNSA	1.45637
20.1253	20.7833	21.318	21.0691	21.7532	21.4131	21.1821	22.5199	1	37	0.0615681	P20352	F3	LLQVIAGAGIPEKAFNLTWISTDFKTILEWQ	0.89316
25.5557	25.3824	25.1083	25.0645	25.0506	24.9308	24.9529	24.0836	1	66	0.0844864	A2A699	Fam171a2	GELVPLARASVDVFGNRTLLAAGTTDSEGVA	-0.52326
19.85	21.2923	21.3633	20.0532		21.1275		19.8578	0.99996	465	ND	Q5MJS3	Fam20c	GNMDRHHYETFEKFGNETFIIHLDNGRGFGK	ND
22.8617	21.5367	21.897	20.4973		19.8916		21.069	0.99943	3278	ND	Q5F226	Fat2	QGKFRLDAHTGILYVNGSLDFETNPKYFLSI	ND
22.638		21.297	20.1263	18.1854		21.2905		1	996	ND	Q5F226	Fat2	LSLEKELDFERRAGYNLSFWASDSGRPLARR	ND
21.1527		20.4072	19.4702	19.229	19.5193	20.0486		1	3770	0.242076	Q5F226	Fat2	TARLSILTPRHHLGKNCSCNGTTWRFSGQSY	-0.744373
21.1527		20.4072	19.4702	19.229	19.5193	20.0486		1	3774	0.242076	Q5F226	Fat2	SILTPRHHLGKNCSCNGTTWRFSGQSYMRYR	-0.744373
24.9142	25.248	25.749	25.1961	21.6597	22.7325	23.4151	22.9279	1	2387	0.00072079	Q5F226	Fat2	INDNPPEFREPQYEANVSELATCGHLVLKVQ	-2.593
25.1497	25.5761	25.3587	25.5355	24.2282	24.1012	24.9443	25.1794	1	39	0.0308541	Q5F226	Fat2	ETITPLTWRFTHSLYNATIYENSAPKTYVES	-0.79174
21.6643		22.5034	20.0823	18.2403	19.5712	19.7349	20.2148	1	3432	0.0515414	Q5F226	Fat2	EVVDVNDNPPRFFQLNYSTAVQENSPIGIKV	-1.97637
22.8223	23.8107	22.9385	22.9182	22.6284	22.0703	22.2771	22.9124	1	3127	0.0709328	Q5F226	Fat2	APRFFPSHCAVAVFDNTTVKTPVAVVFARDP	-0.65042
23.6427	24.967	25.0423	23.93	23.6237	23.6374	21.6061	23.9083	0.997771	2470	0.110275	Q5F226	Fat2	GASDGVFQATVPVYINTTNANKYSPEFQQNV	-1.20164
21.7668	19.6801	22.0605		21.9411	20.18	22.0054	21.775	1	568	0.721138	Q5F226	Fat2	RLKNLNDNQPMFEEVNCTVSLRQDAPVGKSI	0.306256
22.1393	21.8425	21.7019	21.608	21.6403	21.8958	21.7717	20.941	1	2923	0.3245	Q2PZL6	Fat4	QVFYFIKSQSEYFRINATTGEIFNKQVLKYQ	-0.260735
22.9127	20.5898	22.2235		21.9388	22.1529	22.1488	21.9277	1	1828	0.827502	Q2PZL6	Fat4	LVRADDGLQSSDMRINITISDVNDHTPRFSR	0.133411
19.9169	20.3524	21.4219	21.2728	20.2025	21.1401	20.6487	21.1461	1	91	0.922444	P08508	Fcgr3;Fcgr2	IRSQVQASYTFKATVNDSGEYRCQMEQTRLS	0.0433825
22.8195	22.9928	22.6307	20.7155	22.2941	22.1721	22.5317	22.2452	1	139	0.969717	Q9QXC1	Fetub	FHINKPRRVLYLPAYNCTLRPVSKRKTHTTC	0.0211925
24.7278	25.3977	24.2943	24.54	24.7754	24.2468	24.8577	24.1415	1	384	0.46147	Q8K0E8	Fgb	AGNALMDGASQLVGENRTMTIHNGMFFSTYD	-0.234617
	22.4219	20.5364	21.9098				21.8571	1	77	ND	P16092-6	Fgfr1	QSINWLRDGVQLVESNRTRITGEEVEVRDSI	ND
22.2763	22.4947	22.0439	21.8177	22.2123	22.6002	21.6554	22.1709	1	262	0.995158	P16092-6	Fgfr1	ERSPHRPILQAGLPANKTVALGSNVEFMCKV	0.00154
20.5956	19.4744	19.6803			21.0133	20.9319		1	318	ND	P21803	Fgfr2	PDGLPYLKVLKAAGVNTTDKEIEVLYIRNVT	ND
	24.8769	22.9684	23.8109	24.2398		21.9058		0.6791	390	ND	Q61576	Fkbp10	PSDPVEIKTLSRPPENCNETSKIGDFIRYHY	ND
24.0769	24.3331	24.5798	23.8109	24.2398	24.078	23.0243	24.1076	0.992831	392	0.340957	Q61576	Fkbp10	DPVEIKTLSRPPENCNETSKIGDFIRYHYNC	-0.337727
22.2008	20.6676	21.1227	21.5444	22.0152	21.6222	21.7595	21.081	1	69	0.558902	Q61576	Fkbp10	CPREVQMGDFVRYHYNGTFEDGKKFDSSYDR	0.235597
24.532	23.9651	23.3281	23.4793	24.3797	23.7952	23.6259	23.361	1	406	0.921539	Q61576	Fkbp10	CNETSKIGDFIRYHYNCSLLDGTRLFSSHDY	-0.03564
21.6539	22.0255	21.4845	21.467	20.651	22.3566	21.0338	17.5149	1	41	0.265597	O54998	Fkbp7	ESTEEVKIEVLHRPENCSKTSRKGDLLNAHY	-1.26866
24.5275	24.1469	25.0453		25.6402	24.626	23.4046	24.1263	1	397	0.843596	Q9Z247	Fkbp9	CSVLSKKGDYLKYHYNASLLDGTLLDSTWNL	-0.123988
19.274		19.0333	18.5448	20.1269	19.6202	18.3032	19.9841	1	197	0.335394	P35969	Flt1	GQRITWDSRRGFIIANATYKEIGLLNCEATV	0.557888
21.2221	21.9975	21.5386	21.4545	20.4315	21.421	21.8906	21.5956	1	165	0.561505	P35969	Flt1	TEGRQLIIPCRVTSPNVTVTLKKFPFDTLTP	-0.218485
20.599	20.5011	20.1422	19.6383	20.5674	19.0206		20.3066	1	430	0.614431	P11276	Fn1	SNGALCHFPFLYNNRNYTDCTSEGRRDNMKW	-0.255282
24.8488	23.8165	24.7584	24.9695	24.7667	24.05	23.8927	25.2076	0.973709	528	0.779344	P11276	Fn1	QLRDQCIVDDITYNVNDTFHKRHEEGHMLNC	-0.119008
25.0319	25.3805	24.9764	25.0736	25.0657	24.9522	24.6643	25.6753	1	1006	0.913312	P11276	Fn1	QQTTKLDAPTNLQFVNETDRTVLVTWTPPRA	-0.0262475
21.8164	22.363	22.1538	20.1642	20.6221	22.0526	20.277		1	2684	0.429689	Q80T14	Fras1	EDEPTLEFDKKTYRVNESAGFLFAPIKRQGD	-0.640491
23.1877	22.996	22.6893	21.9211	22.1394	22.5659	22.0993	20.7393	1	2666	0.144687	Q80T14	Fras1	AYALLGEFTQAKVVINDTEDEPTLEFDKKTY	-0.812507
21.8331	22.5961	20.8325						1	2225	ND	Q6NVD0	Frem2	TPQGSSAFGAAVGEQNETLIKIQDEADKAVI	-21.7539
23.0337	22.8686	22.6002	22.5874	21.6029	21.4346	20.9386	21.1682	1	2110	0.000182708	Q6NVD0	Frem2	MNAALGEPSKATVSINDSASDLPKMQFKERV	-1.48639
21.6673	20.4671	21.6692	22.3256	20.4213	20.2381		21.7411	0.999991	173	0.280874	Q62356	Fstl1	DSHLDSSEFLKFVEQNETAINITTYADQENN	-0.732132
21.6673	20.4671	21.6692	22.3256	20.4213	20.2381		21.7411	0.999974	178	0.280874	Q62356	Fstl1	SSEFLKFVEQNETAINITTYADQENNKLLRS	-0.732132
23.8675	23.5128	23.498	22.9568	23.4463	23.3713	23.3695	23.1946	1	142	0.582789	Q62356	Fstl1	LEAEIIPDGWFSKGSNYSEILDKYFKSFDNG	-0.113353
21.9952	22.1185	22.2781	20.4616	21.0927	22.2835	21.5327	21.7967	1	318	0.9422	Q8BFR2	Fstl5	DGSLYITKVTTVHMGNYTCYADGYENVRQTH	-0.0369875
24.1013	23.7608	23.6725	24.2588	24.1924	24.2336	23.2224	23.8236	1	371	0.777691	Q99KR8	Fuca2	VNGEAIYETHTWRSQNDTVTPDVWYTSKPEK	-0.0803775
21.9256	21.8756	20.2556	21.1298	22.2063	21.0719	21.2929		1	110	0.69538	Q5F2L2-2	Fut10	GRLGQCGADACFFTINRTFQHHPMTRAFLFY	0.227029
22.9161	22.9343	22.8529	22.4382	22.2845	20.6557	21.4698	21.6975	1	439	0.0124474	Q8BHC9	Fut11	PVPTPGFGKVEEIPENDSWKEMWLQDYWQGL	-1.25848
22.028	22.6332	22.5894	22.4921	22.2231	22.3372	21.7457	22.241	0.5	313	0.170915	Q8BHC9	Fut11	VPVYRGSPSVRDWMPNNHSVILIDDFESPQK	-0.298958
22.028	22.6332	22.5894	22.4921	22.2231	22.3372	21.7457	22.241	0.5	314	0.170915	Q8BHC9	Fut11	PVYRGSPSVRDWMPNNHSVILIDDFESPQKL	-0.298958
20.286	21.265	22.0143	21.6886	19.2845		19.7709	20.2082	0.954275	926	0.0257549	P70699	Gaa	ATAPTQVLSNGIPVSNFTYSPDNKSLAIPVS	-1.55894
27.0475	27.4141	27.3494	27.1717	26.6972	27.2181	26.7135	26.1587	1	470	0.0557938	P70699	Gaa	YRPYDEGLRRGVFITNETGQPLIGKVWPGTT	-0.5488
23.4056	23.7963	23.5454	23.4591	22.3644	22.8095	21.9834	22.4328	1	83	0.000904991	Q9WV18	Gabbr1	GEREVVGPKVRKCLANGSWTDMDTPSRCVRI	-1.15409
22.0795	22.1891	22.1027	22.0304	22.3525	22.9551	22.0403	22.0538	1	439	0.292245	Q9WV18	Gabbr1	TEIVMLNPANTRSISNMTSQEFVEKLTKRLK	0.250047
24.4747	23.8581	25.0367		25.9369	26.0107	24.538	23.5666	1	513	0.493105	Q9WV18	Gabbr1	NYNNQTITDQIYRAMNSSSFEGVSGHVVFDA	0.556573
24.2381		23.7729	21.0601	22.7208		23.8937		1	388	ND	Q80T41	Gabbr2	ETLHASSRHQRIQDFNYTDHTLGRIILNAMN	ND
20.2965	20.5961	20.615	20.4771	19.8872	21.6368	19.6517	20.165	1	137	0.734085	P62812	Gabra2;Gabra1	TPDTFFHNGKKSVAHNMTMPNKLLRIQDDGT;TPDTFFHNGKKSVAHNMTMPNKLLRITEDGT	-0.160998
21.5827	22.1825	22.377	22.2935	21.9191	23.2535	21.1368	21.8631	1	163	0.894653	P26049	Gabra3	TPDTFFHNGKKSVAHNMTTPNKLLRLVDNGT	-0.065795
20.1854	19.6758	20.6767	19.7887	19.3001	20.2584	19.4892	19.1001	0.999869	117	0.160034	P16305-4	Gabra6;Gabra5	TPDTFFRNGKKSIAHNMTTPNKLFRLMQNGT	-0.544655
21.3983	22.245	22.3692	21.2951	20.4352	22.3216	21.7953	20.9354	0.996796	105	0.404013	P50571	Gabrb1	QSWKDKRLSYSGIPLNLTLDNRVADQLWVPD	-0.455045
23.3757	24.0967	23.8774	23.4964	23.2349	23.6821	23.7068	23.1319	0.996701	104	0.269099	P63137-2	Gabrb2	QAWRDKRLSYNVIPLNLTLDNRVADQLWVPD	-0.272643
24.1782	24.9412	24.5208	23.8319	23.1129	24.1224	23.9902	23.8274	0.999928	105	0.11385	P63080	Gabrb3	QYWRDKRLAYSGIPLNLTLDNRVADQLWVPD	-0.604785
18.7196	20.4056	19.8972	20.645	20.8713	20.8185	20.4674	21.0048	1	552	0.0963716	O08912	Galnt1	IRDCTGSRSQQWLLRNVTLPEIF________	0.873663
23.1922	23.37	23.647	22.2898	24.1652	23.9779	23.8265	24.1323	1	78	0.0251191	P17439	Gba	RRGRRMELSVGAIQANRTGTGLLLTLQPEKK	0.900742
22.943	22.1344	21.9079	21.9753	22.9209	22.2933	22.5195	21.9311	1	289	0.598012	P17439	Gba	HQRDFISRDLGPALANSSHDVKLLMLDDQRL	0.176085
23.4865	22.9661	21.0053		21.5749	21.5977	22.5663	23.3372	0.999925	165	0.798838	P17439	Gba	RVYTYADTPNDFQLSNFSLPEEDTKLKIPLI	-0.216977
	20.9187	20.4979	20.877	22.2537	22.9622	22.7721	22.899	1	168	0.000304528	Q9JL56	Gde1	RIPTLKEAVTECLRHNLTIFFDVKGHADMAS	1.9572
21.3169	20.9145	20.8894	20.593	21.2591	20.445		21.0536	0.999998	401	0.974065	P97785-2	Gfra1	VLPPCANLQAQKLKSNVSGSTHLCLSDNDYG	-0.00921833
20.1051	21.8141	21.3289	21.3972	21.4436	21.5972	20.7042	21.2103	1	570	0.858489	Q9QYC7	Ggcx	LLQGEVTVELVAEQKNQTLQEGEKMQLPAGE	0.0775275
23.5512		22.3867	23.1214	21.5128	21.6008	23.2268	20.319	1	160	0.135359	Q9Z0L8-2	Ggh	NLLTSTDTKSKKLPLNFTEGARKSRMFKHFP	-1.35492
19.9235	21.6336	21.426	21.9689	21.5672	19.8837	19.5859	20.053	0.977164	186	0.17773	Q9Z0L8-2	Ggh	FKHFPTELLDSLALENLTANFHKWSLSVKNF	-0.965563
20.5555	19.5463	19.3107		18.8138	20.3445	19.0611		1	198	0.54932	Q99JP7	Ggt7	GLGGGGVMLVHDIRRNESHLIDFRESAPGAL	-0.39773
25.7378	26.1692	26.0663	25.7347	25.6139	25.507	25.1607	25.5284	1	523	0.0195978	Q99JP7	Ggt7	LNSQMLDFSWPNRTANHSAPSLENSVQPGKR	-0.474483
23.54	23.5879	23.183	23.3313	23.2051	23.3744	23.0396	22.889	1	192	0.0906419	P51569	Gla	VVSLENGYKYMALALNRTGRSIVYSCEWPLY	-0.283567
22.3799	22.3406	22.2974	20.4087	22.4069	22.6301	22.3275	21.886	1	139	0.403517	P51569	Gla	VHSKGLKLGIYADVGNKTCAGFPGSFGSYDI	0.455998
20.5379	20.1111	19.6544	20.4193	20.5329	20.8682	21.0078	20.2275	1	304	0.119454	Q9EPS3	Glce	NTKDFIISFDLKLLTNGSVSVVLETTEKNQL	0.478437
24.5628	24.5889	24.5008	23.567	24.7424	24.2919	24.1993	24.2844	1	225	0.795491	Q9EPS3	Glce	YPIQIAQYGLSHYSKNLTEKPPHIEVYETAE	0.07466
23.0484	22.1107	23.2551	21.7718	22.9286	23.868	23.3127		1	782	0.148243	Q61543	Glg1	KKKVDVVICLSTTVRNDTLQEAKEHRVSLKC	0.823254
25.991	25.2605	25.0931	24.2763	25.0751	25.5223	25.2138	23.9342	1	161	0.67329	Q61543	Glg1	EISSDCNHLLWNYKLNLTTDPKFESVAREVC	-0.218892
27.1302	27.373	26.902	24.9484	26.6544	26.7637	26.5911	26.4485	1	206	0.964362	Q61543	Glg1	VGKGYMVSCLVDHRGNITEYQCHQYITKMTA	0.0260325
21.2031	20.6845	20.1083		19.7964	20.9917	20.5836	20.5542	0.999888	257	0.662186	Q6NSU3	Glt8d1	NPGVFVANLTEWKRQNVTNQLEKWMKLNVEE	-0.183805
21.3082	21.6953	21.0299	21.0338	21.7725	21.9871	20.3474	21.1938	0.999856	249	0.888305	Q6NSU3	Glt8d1	MKASTCSFNPGVFVANLTEWKRQNVTNQLEK	0.0584175
22.3752	22.7027	22.498	21.4271	22.1155	21.5981	21.1429	22.4533	1	1062	0.334697	Q69ZN6-2	Gnptab	EIMGEEEIAFKMIRTNVSHVVGQLDDIRKNP	-0.423307
21.7825	20.2643	20.6537	20.5215	22.0558	20.6861	22.6306		1	88	0.175662	Q6S5C2	Gnptg	SLVESTYKYEFCPFHNVTQHEQTFRWNAYSG	0.985343
22.4593	20.944	22.059	22.0321	22.3236	20.8184		20.8036	0.984466	103	0.372803	Q8BFR4	Gns	ASILTGKYPHNHHVVNNTLEGNCSSKAWQKI	-0.558417
22.4593	20.944	22.059	22.0321	22.3236	20.8184		20.8036	0.999871	109	0.372803	Q8BFR4	Gns	KYPHNHHVVNNTLEGNCSSKAWQKIQEPYTF	-0.558417
24.7013	24.7734	24.4255	24.2765	24.1049	24.179	23.7624	23.7652	1	271	0.0102512	Q8BFR4	Gns	TNKHWLIRQAKTPMTNSSIRFLDDAFRRRWQ	-0.591308
21.9849	23.1535	22.8212	22.7445	21.9322	22.4131	21.4568	21.8764	1	354	0.0532283	Q8BFR4	Gns	DIKVPLLVRGPGIKPNQTSKMLVSNIDLGPT	-0.756425
24.2299	22.7545		25.0315	23.9179	24.4092	23.4885	25.0547	1	175	0.769282	Q8BFR4	Gns	GWSYWYALEKNSKYYNYTLSINGKARKHGEN	0.212282
19.4947	19.5502	18.741						0.625479	108	ND	Q91XA2	Golm1	ENVNKLHQDEKAVLVNNITTGEKLIRDLQDQ	-19.262
26.3078	26.3558	25.5281	25.4562	25.5496	24.9892	25.2902	25.6962	0.917866	109	0.115403	Q91XA2	Golm1	NVNKLHQDEKAVLVNNITTGEKLIRDLQDQL	-0.530675
18.1475		19.3084	20.7618		20.1378		19.1242	0.999926	527	ND	Q8CAL5	Gpc5	VKRTLKITNWMPDSMNFSDVKQVHRADHGST	ND
26.291	24.5589	22.3869	20.7737	21.4956	21.1707	27.2988	25.1861	1	164	0.886474	P35802	Gpm6a	SLPVYMYFNVWTICRNTTLVEGANLCLDLRQ	0.285117
	20.4359	19.6235	19.5779	22.3154	20.1573	20.5811		1	275	0.187216	Q99P91	Gpnmb	PIVFDVLIHDPSHFLNDSAISYKWNFGDNTG	1.13882
20.8297	20.8178	20.092		22.0532	20.2855	20.9898	21.2551	0.5	246	0.289372	Q99P91	Gpnmb	VITDQIPVFVTMSQKNDRNLSDEIFLRDLPI	0.566066
20.8297	20.8178	20.092		22.0532	20.2855	20.9898	21.2551	0.5	249	0.289372	Q99P91	Gpnmb	DQIPVFVTMSQKNDRNLSDEIFLRDLPIVFD	0.566066
21.8349	19.5181	19.9076		22.3332	21.9821	20.6908	22.8331	0.99918	64	0.114931	Q8BUV8	Gpr107	HLNTFGFFKDGYMVVNVSSLSVNEPEGATDK	1.53957
21.2107	20.3454	20.1453	20.0692	21.4967	20.2556	21.8262		1	676	0.198698	Q7TT36	Gpr125	TKIDGATVDTHHIPVNVTLRRIAHGADAVAA	0.750163
22.7619	22.9966	21.9961			22.9902	21.5239		1	720	ND	Q6F3F9	Gpr126	PEDSVLVRRAQFTFFNKTGLFQDVGSQRKVL	ND
23.0825	25.6903	24.6104	24.2065			22.4089	24.1615	1	249	ND	P23818	Gria1	GFMDIDLNKFKESGANVTGFQLVNYTDTIPA	ND
23.0825	25.6903	24.6104	24.2065			22.4089	24.1615	1	257	ND	P23818	Gria1	KFKESGANVTGFQLVNYTDTIPARIMQQWRT	ND
21.4045	21.2839	21.236	21.2967	19.8035	19.3168	19.3245	19.0818	1	401	1.70815e-05	P23818	Gria1	DKFVPAATDAQAGGDNSSVQNRTYIVTTILE	-1.92363
21.4045	21.2839	21.236	21.2967	19.8035	19.3168	19.3245	19.0818	1	406	1.70815e-05	P23818	Gria1	AATDAQAGGDNSSVQNRTYIVTTILEDPYVM	-1.92363
23.2964	23.5221	23.1994		24.5902	24.4542	24.2307	24.8561	1	406	0.0010119	P23818	Gria1	AATDAQAGGDNSSVQNRTYIVTTILEDPYVM	1.19353
23.0806		23.5378	22.0505	22.8958	22.1638	23.4275	22.1767	1	363	0.68293	P23818	Gria1	GLTGNVQFNEKGRRTNYTLHVIEMKHDGIRK	-0.223667
24.3257	25.0232	24.5407	24.4761	23.8461	24.3536	24.3272	23.8809	1	370	0.0536644	P23819-4	Gria2	GLSGNIKFDQNGKRINYTINIMELKTNGPRK	-0.489482
22.09	22.4462	22.6242	22.3461	21.867	22.4423	21.25	21.5317	1	406	0.0740762	P23819-4	Gria2	EVDKMVVTLTELPSGNDTSGLENKTVVVTTI	-0.603855
22.09	22.4462	22.6242	22.3461	21.867	22.4423	21.25	21.5317	1	413	0.0740762	P23819-4	Gria2	TLTELPSGNDTSGLENKTVVVTTILESPYVM	-0.603855
24.0583	24.353	24.4862	25.1387	24.4368	25.4392	25.2587	25.4158	1	256	0.104597	P23819-4	Gria2	GFTDGDLLKIQFGGANVSGFQIVDYDDSLVS	0.62859
22.3243	22.3385	22.4697	22.2181	21.6869	21.8436	21.1607	21.8285	1	409	0.00567504	Q9Z2W9	Gria3	NEYERFVPFSDQQISNDSSSSENRTIVVTTI	-0.70769
22.3243	22.3385	22.4697	22.2181	21.6869	21.8436	21.1607	21.8285	1	416	0.00567504	Q9Z2W9	Gria3	PFSDQQISNDSSSSENRTIVVTTILESPYVM	-0.70769
23.2522	23.7587	23.3839	21.355	22.7679	23.3226	23.16	23.1675	1	374	0.772031	Q9Z2W9	Gria3	GMTGNIQFDTYGRRTNYTIDVYEMKVSGSRK	0.16706
24.2917	24.3088	24.3894	24.4947	24.363	24.0663	23.9	24.3841	1	407	0.178549	Q9Z2W8	Gria4	DMDKLVLIQDAPTLGNDTAAIENRTVVVTTI	-0.192792
24.2917	24.3088	24.3894	24.4947	24.363	24.0663	23.9	24.3841	1	414	0.178549	Q9Z2W8	Gria4	IQDAPTLGNDTAAIENRTVVVTTIMESPYVM	-0.192792
23.6077	23.208	23.5723	23.4292	24.1641	23.3185	24.9336	23.3514	1	258	0.262813	Q9Z2W8	Gria4	GFKDISLERFIHGGANVTGFQLVDFNTPMVT	0.487605
23.0118	23.545	21.8407	22.7464	22.5336	22.6981	22.7274	22.4446	1	371	0.627934	Q9Z2W8	Gria4	GLTGNVQFDHYGRRVNYTMDVFELKSTGPRK	-0.185042
24.9289	25.4462	25.3	24.6026	24.7292	24.2231	24.0356	22.8844	1	426	0.0440758	Q61625	Grid2	RGVRKLGCWNPVTGLNGSLTDKKLENNMRGV	-1.10135
24.1334	23.8594	23.9675	22.9579	24.1939	24.1813	24.3115	24.2763	0.999979	716	0.102162	Q61625	Grid2	RDSMYSQMWRMINRSNGSENNVLESQAGIQK	0.51124
20.2683	21.4263	21.6954	21.2695		19.2205	18.5917		1	430	ND	P39087-2	Grik2	ESQKGKPANITDSLSNRSLIVTTILEEPYVL	ND
22.3999	22.2448	21.5936	22.4138	21.0251	20.2731		19.3745	1	423	0.00838924	P39087-2	Grik2	SSGLNMTESQKGKPANITDSLSNRSLIVTTI	-1.93877
22.3999	22.2448	21.5936	22.4138	21.0251	20.2731		19.3745	1	430	0.00838924	P39087-2	Grik2	ESQKGKPANITDSLSNRSLIVTTILEEPYVL	-1.93877
24.477	24.5741	23.7193	24.1166	24.21	23.9814	23.6427	24.4027	1	73	0.545521	P39087-2	Grik2	RFAVNTINRNRTLLPNTTLTYDTQKINLYDS	-0.162567
23.6913	23.8046	24.4597	22.1647	23.6363	23.4278	23.5949	23.8336	1	412	0.856363	P39087-2	Grik2	EGLEKIGTWDPSSGLNMTESQKGKPANITDS	0.093095
22.8625	23.035	24.4722	21.3295	23.1839	24.4995	23.1353		1	278	0.457767	B1AS29	Grik3	DLYALDLEPYRYSGVNLTGFRILNVDNPHVS	0.681432
23.6389	23.8628	23.5466	23.081	23.3435	23.4267	23.5024	23.2708	1	426	0.427021	B1AS29	Grik3	ADGLNITEVAKGRGPNVTDSLTNRSLIVTTV	-0.14644
23.6389	23.8628	23.5466	23.081	23.3435	23.4267	23.5024	23.2708	1	433	0.427021	B1AS29	Grik3	EVAKGRGPNVTDSLTNRSLIVTTVLEEPFVM	-0.14644
25.7345	26.2079	25.7968	25.2178	25.0502	24.7072	25.1717	25.1793	0.999921	751	0.0216831	P39087-2	Grik3;Grik2	LMESTTIEFVTQRNCNLTQIGGLIDSKGYGV;LMESTTIEYITQRNCNLTQIGGLIDSKGYGI	-0.712125
19.9952	18.882	21.9648	19.6569	22.7266	22.18	21.4763	22.3877	1	276	0.026497	P35438-2	Grin1	YAPDGIIGLQLINGKNESAHISDAVGVVAQA	2.06791
23.0066	22.8669	22.0521	23.3857	21.9311	22.8137	21.9541	20.2602	1	368	0.121502	P35438-2	Grin1	IMNLQNRKLVQVGIYNGTHVIPNDRKIIWPG	-1.08805
24.932	24.9088	24.8434	24.5226	24.1445	24.9101	24.6756	24.3155	1	771	0.191559	P35438-2	Grin1	SGFGIGMRKDSPWKQNVSLSILKSHENGFME	-0.29028
23.0561	23.1649	23.0939	23.1913	22.9478	22.7156	22.0615	22.761	1	74	0.0417997	Q01097	Grin2b	FHHLSVVPRVELVAMNETDPKSIITRICDLM	-0.50507
20.3002	21.002	22.4911	22.358	21.5687	22.2524	21.2414	21.685	1	444	0.803297	Q01097	Grin2b	CMRNTVPCQKRIISENKTDEEPGYIKKCCKG	0.14904
22.5934	19.5591		20.8175	20.5324	22.4436	21.826	19.1301	1	341	0.995339	Q01097	Grin2b	EKRIYQSNMLNRYLINVTFEGRNLSFSEDGY	-0.0069925
	20.5602	21.4527	19.9152	19.116	22.3429	20.3013	20.1588	1	712	0.860594	Q03391	Grin2d	RPQEQYPPLKFGTVPNGSTEKNIRSNYPDMH	-0.162941
22.393	22.5323	22.274	22.1117	21.8001	21.0029	21.18	21.6784	1	397	0.00505222	P97772	Grm1	GHLLENPNFKKVCTGNESLEENYVQDSKMGF	-0.91239
23.8018	24.2561	24.5667	24.3789	24.1707	24.0072	24.0323	24.5011	1	223	0.725327	P97772	Grm1	DTLQARAMLDIVKRYNWTYVSAVHTEGNYGE	-0.0730875
24.5219	25.0751	24.7081	24.7542	24.0632	24.2834	23.755	24.1208	1	414	0.00434248	Q9QYS2	Grm3	AMAHALHKMQRTLCPNTTKLCDAMKILDGKK	-0.709222
23.1966	22.7339	22.1091	21.3892	20.1395	21.9466	21.3683	22.0572	1	238	0.147462	Q9QYS2	Grm3	GETGIEAFEQEARLRNICIATAEKVGRSNIR	-0.97932
25.7443	26.3698	25.7015	26.0614	25.9296	26.0968	25.5418	26.2564	1	439	0.954198	Q9QYS2	Grm3	ILDGKKLYKDYLLKINFTAPFNPNKGADSIV	-0.0130875
21.4695	19.7088	20.9929	21.1733	19.177		19.853	20.2961	1	569	0.103799	Q68EF4-2	Grm4	RYTCKTCPYDMRPTENRTSCQPIPIVKLEWD	-1.06075
23.7138	23.6243	24.4789	22.5201	23.3299	24.0571	23.3577	23.5476	1	209	0.980416	Q3UVX5-2	Grm5	DAQQARAMVDIVKRYNWTYVSAVHTEGNYGE	-0.0111825
23.8436	24.2148	23.8495	23.2077	24.2558	23.9237	23.7341	24.2198	0.999987	458	0.336273	Q68ED2	Grm7	AGGKKLLKYIRNVNFNGSAGTPVMFNKNGDA	0.254423
22.2633	22.9859	22.5892		22.3848	22.2099	21.4043	22.5867	1	263	0.243524	P28798	Grn	QDTVCDLIQSKCLSKNYTTDLLTKLPGYPVK	-0.466373
18.6687	16.7886	17.2121		18.5549	18.4936	19.1886		1	627	0.123549	P12265	Gusb	KTSAFILRERYWRIANETGGHGSGPRTQCFG	1.18926
21.2896	20.1503	19.3276						0.999973	242	ND	Q3UHH8	Gxylt1	PYYGRTGVNSGVMLMNMTRMRRKYFKNDMTT	-20.2559
22.1374	21.8017	21.5189	20.0203	21.701	20.1034		22.0041	1	201	0.897878	Q3UHH8	Gxylt1	FLRPVDDIWSLLKKFNSTQIAAMAPEHEEPR	-0.100018
20.2994	20.6416	20.3688	19.591	19.7103	19.2161	19.0278	19.8117	1	351	0.0369658	Q3UHH8	Gxylt1	DDKQPAFRAVYEALRNCSLEDDSVRSLLKPL	-0.783725
21.9331	21.7627	21.7121	21.1808	22.0805	22.6288	21.628	22.5157	1	107	0.0897408	P01901	H2-K1	EQSFRVDLRTLLGYYNQSKGGSHTIQVISGC	0.566075
21.0127	19.198	20.6426	21.0831	20.6711	22.1935	21.1242	22.4914	1	996	0.114682	E9Q7X6-2	Heg1	STVFISLKTTFALASNVTLFDLADRIQKYVN	1.13593
24.2348	22.5295	24.2726	22.6854	24.0108	24.2489	23.6161	23.0345	1	189	0.605618	Q640R3	Hepacam	TKPSYTWLKDGKPLLNDSRMLLSPDQKVLTI	0.296985
21.1065	21.1799	20.354	21.7258	20.5286	21.3347	19.3872	20.1116	0.999979	49	0.17993	Q9Z0Z4-2	Heph	DMQWNYAPKGRNVITNQTLNNDTVASSFLKS	-0.751042
21.1065	20.1104	20.354	21.7258	20.5286	21.3347	19.3872	20.1116	0.904043	54	0.411682	Q9Z0Z4-2	Heph	YAPKGRNVITNQTLNNDTVASSFLKSGKNRI	-0.483672
26.2394	26.358	26.0595	25.5626	25.8856	25.7551	25.6631	25.7292	1	157	0.152883	P29416	Hexa	FSQLVWKSAEGTFFINKTKIKDFPRFPHRGV	-0.296645
20.81	20.8263	20.3956	18.8065	20.3322	21.139	20.0487	20.9444	1	166	0.481823	P70387	Hfe	GYDGQDHLEFCPKTLNWSAAEPGAWATKVEW	0.40645
22.8013		20.2799	21.0356	21.5566	20.6955	20.7436		1	105	0.663793	Q3UDW8-2	Hgsnat	APVSVSTQHGSILQVNSTSEERAACRLEYKF	-0.3737
24.121	24.2692	24.1435	23.5955	24.2274	24.6147	24.2828	24.3988	1	125	0.0891524	Q3UDW8-2	Hgsnat	ERAACRLEYKFGEFGNYSLLVQHASSGANKI	0.34864
24.0419	23.835	24.4914	22.2636	22.9427	22.5467	23.3737	23.8118	1	77	0.412806	Q3UDW8-2	Hgsnat	WKSDDCYQCTFQPLANVSHGGKPAKPSVAPV	-0.489275
25.6455	25.0537	25.3642		25.3391	23.7799	24.9558	25.4524	1	186	0.364906	Q91X72	Hpx	FATRTQKERSWSTVGNCTAALRWLERYYCFQ	-0.472663
27.0733	27.3241	26.9142	27.2437	26.9154	27.6621	27.3114	26.456	1	108	0.854636	Q8R3H7	Hs2st1	AYDLCAKNRYHVLHINTTKNNPVMSLQDQVR	-0.05263
21.0718	19.2203	19.7014		19.7023	20.5407	21.1294	19.5765	1	379	0.721666	Q9QYK4	Hs6st3	ERTFNLKFISPFTQFNITRASNVDINDGARQ	0.239388
22.7025	23.4125	23.3446	22.9157		22.6622	22.162	21.8117	1	162	0.0282909	P50172	Hsd11b1	YVVMSTAALPMLKQSNGSIAVISSLAGKMTQ	-0.881867
26.1354	26.4532	26.5668	26.1023	24.7741	25.7061	25.2435	25.5645	1	62	0.00573713	P08113	Hsp90b1	EVVQREEEAIQLDGLNASQIRELREKSEKFA	-0.99242
20.7448	21.0986	20.4492	19.7395	20.8675				1	46	ND	P11499	Hsp90b1;Hsp90ab1	SLYKNKEIFLRELISNASDALDKIRLISLTD;TFYSNKEIFLRELISNASDALDKIRYESLTD	ND
18.6315	17.5664	18.318		18.0535		18.1888	17.0958	1	358	0.447929	Q05793	Hspg2	RCDGDFDCEDRTDEANCSVKQPGEVCGPTHF	-0.392617
22.2504	23.0474	22.6785	22.6475	23.3498	23.2832	23.2876	23.3699	0.999998	3098	0.00667557	Q05793	Hspg2	SLTQGSLIVGNLAPVNGTSQGKFQGLDLNEE	0.666645
22.0619	22.0853	21.1166		21.8058	21.1473	21.3252	21.3993	1	2336	0.334124	Q05793	Hspg2	PEHEASFKLTVPSSQNSSFRLRSPVISIEPP	-0.3352
24.9302	23.7265	23.6497		24.4198	23.7729	24.2991	23.3199	1	89	0.758101	Q05793	Hspg2	VGSGDFQMVYFRALVNFTRSIEYSPQLEDAS	-0.149189
21.6223	21.7473	21.8877	21.0449	22.6974	22.4109	22.548		0.996824	74	0.00806284	O35632	Hyal2	AFDVKATPNEGFFNQNITTFYYDRLGLYPRF	0.976514
24.9704	24.9684	25.0131	24.7726	23.993	24.512	23.9523	24.001	1	596	0.00126644	Q9JKR6	Hyou1	ISSLFGGGTSSDAKENGTDAVQEEEESPAEG	-0.816553
25.1811	24.9509	25.028	24.6538	24.3739	24.5754	24.0774	24.3389	1	931	0.0066528	Q9JKR6	Hyou1	PRPKDKNGTRAEPPLNASAGDQEEKVIPPAG	-0.612015
27.7058	28.8022	28.0919	28.1153	27.7547	28.2728	27.8463	27.4205	1	830	0.263187	Q9JKR6	Hyou1	RRKWPERLSALDNLLNHSSIFLKGARLIPEM	-0.355208
26.3126	26.0729	26.5451		26.3447	26.3826	25.9285	25.9933	1	869	0.44773	Q9JKR6	Hyou1	MTTLEKVINDTWAWKNATLAEQAKLPATEKP	-0.147897
28.0493	28.1771	28.0395	26.0205	27.2409	27.4582	27.0091	27.2148	1	862	0.541059	Q9JKR6	Hyou1	QVFTEVEMTTLEKVINDTWAWKNATLAEQAK	-0.34081
25.6582	23.6703	25.4193		25.0031	25.0044	24.1534	24.3995	0.999339	222	0.65616	Q9JKR6	Hyou1	TATALSYGVFRRKDINSTAQNVMFYDMGSGS	-0.275826
29.1532	28.9604	28.7074	28.478	28.8037	28.8566	28.7296	28.645	1	515	0.683539	Q9JKR6	Hyou1	LGFLGPEDLRVFGSQNLTTVKLKGVGESFKK	-0.06605
17.8575	18.3132		18.3582	20.6608	20.3464	20.216		1	47	0.000423169	P13597	Icam1	HPREAFLPQGGSVQVNCSSSCKEDLSLGLET	2.23143
22.6591		22.1932	22.4598	22.6789	22.726	20.6654		1	158	0.582167	P35330	Icam2	ERLTLSLLRGRETLKNQTFGGAETVPQEATA	-0.413937
22.6591		22.1932	22.4598	22.6789	22.726	20.6654		1	176	0.582167	P35330	Icam2	FGGAETVPQEATATFNSTALKKDGLNFSCQA	-0.413937
23.6218	23.2989	22.4104	22.611	23.1237	23.034	20.8345	23.1134	0.549595	49	0.494983	P35330	Icam2	QIVEATESWKINCSTNCAAPDMGGLETPTNK	-0.459165
23.521	23.0436	22.769		23.2348	22.9584	22.6424	23.0191	1	82	0.55604	P35330	Icam2	LEEHPQGKWKQFLVSNVSKDTVFFCHFTCSG	-0.147552
24.7384	24.5854	24.4116	25.191	24.9828	25.094	25.3902	24.1806	1	117	0.579321	Q08890	Ids	TRLYDFNSYWRVHSGNFSTIPQYFKENGYVT	0.180315
20.7667	21.7351	23.6731				21.3015		1	156	ND	Q9EQS9	Igdcc4	LEDFSLHPESQIVEENGTARFECHTKGLPAP	ND
24.4162	22.6882	23.5901	22.9221	23.529	23.3715	21.5644	23.8274	1	608	0.624446	Q60751	Igf1r	DHIRGAKSEILYIRTNASVPSIPLDVLSASN	-0.331127
24.4162	22.6882	23.5901	22.9221	23.529	23.3715	21.5644	23.8274	1	623	0.624446	Q60751	Igf1r	NASVPSIPLDVLSASNSSSQLIVKWNPPTLP	-0.331127
22.1329	22.8548	21.1067	21.2112	21.7548	22.2512	22.1285	20.8395	1	914	0.879091	Q60751	Igf1r	PGNYTARIQATSLSGNGSWTDPVFFYVPAKT	-0.0828775
	23.0115	22.9711	23.2952			21.2154	21.8964	1	1532	ND	Q07113	Igf2r	GHLFDLSSLSGRAGINASYSEKGLVFMSICE	ND
22.1641	20.6952	20.8489		21.2749		22.3875		1	1649	ND	Q07113	Igf2r	HTPLACEQATECTVRNGSSIIDLSPLIHRTG	ND
21.0535	19.2583	23.2028	20.1928		22.3533	22.8636	22.2292	1	1809	0.184262	Q07113	Igf2r	TQGCAVTDEQLLYSFNLTSLSTSTFKVTRDA	1.55519
24.3474	24.9371	24.9547		23.8909	23.6573	23.4122	23.9996	0.999661	740	0.00686172	Q07113	Igf2r	DRDAGVGFPEYQEEDNSTYNFRWYTSYACPE	-1.0064
21.215	20.5782	20.6985	20.9325	21.395	21.6979	20.9549	21.1913	1	1305	0.0751321	Q07113	Igf2r	LLSQKLTFENGLLKMNYTGGDTCHKVYQRST	0.453752
24.4156	24.3829	24.2726		24.0278	23.4754	23.5116	24.4573	0.999949	2129	0.139551	Q07113	Igf2r	SRAACAVRPQEVTMVNGTLTNPVTGKSFSLG	-0.489012
20.1291	20.8224	20.8092	20.3776	19.3657	20.6594	20.0502	20.3487	0.999921	430	0.234786	Q07113	Igf2r	CSSGFQRMSVINFECNKTAGKDGRGEPVFTG	-0.428532
22.5098	22.5968	22.1346	23.4116	21.6277	22.6295	20.6099	23.7214	0.997641	944	0.500128	Q07113	Igf2r	IRDPSSGFVFNLSPLNDSAQGHVVLGIGKTF	-0.516082
21.4945		20.2308	19.3998	21.7147	20.467	19.7856	21.4851	1	107	0.537058	Q07113	Igf2r	GDSLLRSSARSLLEFNTTMGCQPSDSQHRIQ	0.48811
22.0378	21.7156	22.246	20.626	21.9085	21.8678	21.8388	21.5814	1	575	0.711345	Q07113	Igf2r	YTDGDDCGSDKKISTNITLVCKPGDLESAPV	0.142763
24.1234	23.8114	23.0715	22.2597	23.5885	22.8192	23.4057	21.8822	1	170	0.513782	Q61581	Igfbp7	CEQGPSIVTPPKDIWNVTGAKVFLSCEVIGI	-0.392582
23.6932	24.2907	23.8323	23.9057	24.1	23.3739	23.4948	24.0589	1	158	0.474289	Q80W15	Igfbpl1	CEFAPVVLMPPRDIHNVTGTQVFLSCEVKAV	-0.17356
22.1805	20.161	21.2061	20.4853	20.5764		22.9923	20.8644	1	407	0.59557	Q7TNR6	Igsf21	FDGKELVLERVPAELNGSMYRCTAQNPLGST	0.469449
25.3885	26.4598	25.9815	26.2725	24.1289	25.1562	25.4347	25.0547	1	165	0.0257833	Q7TNR6	Igsf21	VAADSPAPFSRYQAQNFTLVCIVSGGKPAPM	-1.08196
	22.4835	22.6338	20.931			23.4767	20.9237	0.999783	655	ND	Q6ZQA6	Igsf3	AGKYQCVAELWRRNYNNTWTRLAERTSNLLE	ND
25.1534	25.9522	25.4329	25.2861	24.3861	24.4098	23.981	24.5277	1	842	0.00176258	Q6ZQA6	Igsf3	SVLETRQIQLECVVLNRTSVASQLLVEWFVW	-1.13001
25.8183	25.75	25.4896	24.7166	24.7628	24.8457	24.7483	23.9361	1	700	0.0389239	Q6ZQA6	Igsf3	SKRTLTLVENRAIQLNCSVKSQTSPNSHFAV	-0.870403
24.2799	24.8073	24.6167	23.0137	21.6051	23.7288	23.5426	24.0016	1	961	0.207322	Q6ZQA6	Igsf3	VMRPDAALQVDTVVPNATVTEKAAFQLDCSI	-0.959872
26.5338	26.8799	26.9165	25.8552	26.7676	26.2974	26.1439	26.9284	1	1077	0.970247	Q6ZQA6	Igsf3	LYRLTVLEASPQDTGNYSCHVEEWLPSPQKE	-0.0120075
23.9556	23.8342		23.2001			24.9163		1	461	ND	Q8R366	Igsf8	AGGTVYRGETASLLCNISVRGGPPGLRLAAS	ND
24.413	23.3022		24.695	24.2688	24.2986	23.7967	24.9835	1	325	0.680494	Q8R366	Igsf8	GERRIGPGEPLELLCNVSGALPPPGRHAAYS	0.200185
23.7003	22.4256	23.1245		23.9381	23.7151	23.6244		1	151	0.150094	Q9DBZ1	Ikbip	EMLTQKMQNLNEKFQNITDFWKRTLAEMIDD	0.675777
23.5652	23.9919	23.0258	21.6167	23.4962	22.4634	22.2986	22.6305	1	325	0.593641	Q9DBZ1-2	Ikbip	MQREKEIAFLKEKISNLTVVQAAIKDIKDEI	-0.32771
20.107	20.1913	16.6122	19.6543	19.7363	19.9143	18.976	20.0742	0.999886	62	0.568459	Q8JZL1	Il17rd	ASRNSGLHNITFRYDNCTTYLNPGGKHAIAD	0.533972
	22.9443	22.0954	21.7471	23.1805	23.2959	22.9821	23.2187	0.999941	225	0.0319975	Q00560	Il6st	INFDPVDKVKPTPPYNLSVTNSEELSSILKL	0.907037
23.0973	22.8611	22.7172	22.4613	22.6747	22.889	22.5282	22.7282	1	157	0.622162	Q00560	Il6st	MLCQWDPGRETYLETNYTLKSEWATEKFPDC	-0.0792175
22.1838	22.1134	21.9117	21.0956	22.0934	22.2854	20.5632	22.3629	1	43	0.999909	Q00560	Il6st	CGYIYPEFPVVQRGSNFTAICVLKEACLQHY	6e-05
26.163	26.4355	26.1971	25.9279	26.2907	26.1312	25.8872	26.6125	1	257	0.79695	Q80V26	Impad1	SHAGMVKQVALQTFGNQTSIIPAGGAGYKVL	0.0495175
20.6386	21.569	21.7097	22.0484	21.9327	21.9568	21.3865	21.7978	1	242	0.432295	P15208	Insr	GCTAEGLCCHKECLGNCSEPDDPTKCVACRN	0.277037
23.1404	22.7398		21.521	21.7211	21.5539	23.7536	20.8191	0.998762	138	0.577304	P15208	Insr	FEMVHLKELGLYNLMNITRGSVRIEKNNELC	-0.505151
22.4045	22.7341	22.4534	21.4089	22.367	22.479	22.0898	22.5957	1	445	0.682879	P15208	Insr	LDNQNLRQLWDWSKHNLTITQGKLFFHYNPK	0.132677
23.634		22.218	21.626	23.5423	23.488	22.6276		1	338	0.336139	Q5RKR3	Islr2	AWPAPPATPRFLALANGSLLVPLLSAKEAGI	0.726627
23.7411		24.0844	21.6313	23.6553	23.9538	23.789	24.1391	1	121	0.313512	Q5RKR3	Islr2	LSHNLISNFPWSDLRNLSALQLLKMNHNRLG	0.732044
22.8487	22.3695	22.1356	22.2462	22.8812	22.2458	22.4964	22.7035	1	365	0.416485	Q5RKR3	Islr2	EAGIYTCRAHNELGTNSTSLRVTVAAAGPPK	0.181715
24.2933	24.5419	24.1064	24.5872	24.8799	24.1594	24.0684	24.9856	1	52	0.611175	Q5RKR3	Islr2	CAYKELREVPEGLPANVTTLSLSANKITVLR	0.14114
24.5449	25.0539	24.467						0.851137	369	ND	Q99KW9	Itfg1	GSNQQAFLLENVPCNNASCEEVHRMFKVYWD	-24.6886
23.4351	23.9779	25.0528				22.6428	24.2335	0.911934	351	ND	Q99KW9	Itfg1	DYNMDGYPDALAILKNTSGSNQQAFLLENVP	ND
23.2074	23.8063	23.4695		23.7013	23.1014		23.5423	0.591223	368	0.862587	Q99KW9	Itfg1	SGSNQQAFLLENVPCNNASCEEVHRMFKVYW	-0.0460333
25.0041	25.7637	25.4778	25.2129	24.7394	25.1612	24.5738	24.6958	1	145	0.0334839	Q99KW9	Itfg1	GAVIFWGQNQTLDPKNMTILNRTFHDQPLIM	-0.572098
25.0041	25.7637	25.4778	25.2129	24.7394	25.1612	24.5738	24.6958	1	150	0.0334839	Q99KW9	Itfg1	WGQNQTLDPKNMTILNRTFHDQPLIMDFNGD	-0.572098
22.112	20.793	19.9501		20.0975				0.86937	120	ND	Q8C0Z1	Itfg3	VQDVLFLYKNTNSSNNLTRSCADEGFSTPCA	ND
22.112	20.793	19.9501		20.0975	20.3453			0.998782	116	ND	Q8C0Z1	Itfg3	NKDKVQDVLFLYKNTNSSNNLTRSCADEGFS	ND
20.4338	20.2896	18.6153		20.5667	20.7957	20.4148		1	459	0.24303	Q3V3R4	Itga1	TIPGDVLYIAGQPRYNHTGQVVIYKMEDGDV	0.812843
23.9766	24.3833	24.1992	23.5726	23.7633	24.2969	24.1482	24.6561	0.999993	217	0.498123	Q3V3R4	Itga1	IGPKQTQVGIVQYGANVTHEFNLNKYSSTEE	0.183207
23.3192	23.7752	21.0108	22.5274	22.9955	22.9283	23.3269	22.9986	1	112	0.534252	Q3V3R4	Itga1	LPVNTSIPNVTEIKENMTFGSTLVTNPKGGF	0.4042
23.4444	22.6739	22.5418	22.7634	22.978	22.7703	22.6466	22.7082	1	1113	0.720852	Q3V3R4	Itga1	FSSLNLTIRGELQSENSSLTLSSSNRKRELA	-0.08011
23.7687	22.6568		25.8084	25.3549	25.1892	24.258	22.9898	1	418	0.72762	Q3V3R4	Itga1	GTVVMQKANQIVIPHNTTFQTEPTKMNEPLA	0.370002
23.2148	24.0993	23.598	23.0495	23.152	23.4738	23.3865	23.7139	1	100	0.828817	Q3V3R4	Itga1	GRERSMPCVKLDLPVNTSIPNVTEIKENMTF	-0.05883
23.1062	24.0056	23.2659	23.7189	23.4996	23.7777	23.15	23.6464	1	100	0.982188	Q3V3R4	Itga1	GRERSMPCVKLDLPVNTSIPNVTEIKENMTF	-0.0057475
23.1062	24.0056	23.2659	23.7189	23.4996	23.7777	23.15	23.6464	1	105	0.982188	Q3V3R4	Itga1	MPCVKLDLPVNTSIPNVTEIKENMTFGSTLV	-0.0057475
21.8295	21.3793	21.6153		20.9616	20.9589	20.51	20.1015	1	1054	0.0148208	Q62469	Itga2	FRHTKELDCRTTSCSNITCWLKDLHMKAEYF	-0.975049
23.007		20.9843	20.8805	22.9901	22.9921	22.6233	22.5472	1	1071	0.108074	Q62469	Itga2	TCWLKDLHMKAEYFINVTTRVWNRTFAASTF	1.1643
20.2704	21.8397	20.4579	20.4896	21.4958	21.5216	21.3352	21.372	0.999973	102	0.117167	Q62469	Itga2	ATCEKLNLQNSASISNVTEIKTNMSLGLTLT	0.666735
21.6081	21.501	20.2822	20.249	20.8114	21.0306	20.9801	20.6129	1	457	0.898156	Q62469	Itga2	STEDGVHFVAGAPRANYTGQIVLYSVNKQGN	-0.0513475
23.6311	22.7771	24.1307	22.8472	23.1466	24.1886	23.6745	20.7347	0.998711	575	0.638695	Q62470-3	Itga3	SLDAYPVLNQAQAMENHTEVHFQKECGPDNK	-0.41041
23.5259	23.6662	23.9733	23.927	23.6285	23.7862	23.43	24.0278	1	906	0.75075	Q62470-3	Itga3	DTSNITNVTVKARVWNSTFIEDYKDFDRVRV	-0.05498
21.0951	20.788		20.2425	21.1457	20.3187	20.4383	21.6663	1	487	0.685723	Q00651	Itga4	PVVIVEASLSHPESVNRTKFDCTENGLPSVC	0.183718
22.9935	23.7964	21.7018		24.3459	24.4364	24.4228	22.5815	0.999622	678	0.193028	P11688	Itga5	YGEKKHVYLGDKNALNLTFHAQNLGEGGAYE	1.11607
24.4211	21.8647		23.2957			24.9573		0.999702	927	ND	Q61739-2	Itga6	SRKFSLFPERKYQTLNCSVNVRCVNIRCPLR	ND
21.2408	21.0483	20.5804	19.3752	19.3961			18.537	1	284	ND	Q61739-2	Itga6	VSKDDITFVSGAPRANHSGAVVLLKRDMKSA	ND
25.5875	24.2489	25.546	24.1752	23.2804	24.4697	24.6963	24.8242	0.996668	731	0.319956	Q61739-2	Itga6	LRAFPEKQLSCVANQNGSQADCELGNPFKRN	-0.57176
23.8117	23.6877	24.3115	23.8919	22.0459	21.6534	22.3473	23.7761	1	740	0.0224915	Q61738-4	Itga7	GVRALDSVEKPLCLSNDSASHVECELGNPMK	-1.47004
20.6109	21.8329	21.5046	19.4244	20.4458	21.1696	21.4878	21.3926	1	979	0.64996	Q61738-4	Itga7	SFDRAAVLHVWGRLWNSTFLEEYMAVKSLEV	0.280782
22.4634		22.1506	20.6679	22.2215	22.2392	22.6021		1	176	0.354611	A2ARA8-2	Itga8	NPAKDPVGTCYVAIQNFSAYAEHSPCRNSNA	0.593607
19.6073	19.1198	19.325			20.0763	21.2398	18.8882	1	58	0.359286	P05555-2	Itgam	GTSVVVAAPQEAKAVNQTGALYQCDYSTSRC	0.717427
22.16	22.3381	22.1522	22.1058	23.1976	23.0841	23.0922	22.8393	1	905	8.00343e-05	P05555-2	Itgam	PHSNFRDQLERTPVLNCSVAVCKRIQCDLPS	0.864307
21.6837	22.2696	21.8951	21.6507	21.5569	21.5057	21.6615	22.0539	1	617	0.376638	P05555-2	Itgam	PDCVDDSVSPIILRLNYTLVGEPLRSFGNLR	-0.180252
	20.5382	20.7727	21.731	21.3115	22.0623	18.7664		0.744072	835	0.791185	P43406	Itgav	FSKAILNLQWPYKYNNNTLLYILHYDIDGPM	-0.30059
	20.5382	21.8537	21.731	22.6804	22.0623	18.7664		0.999777	851	0.881234	P43406	Itgav	NTLLYILHYDIDGPMNCTADTEINPLRIKTP	-0.204597
	22.031	22.559	22.9298	22.2866	21.9356	22.4623	20.5135	0.952557	941	0.267685	P43406	Itgav	KSLLWTETFMNKENQNHSYSLKSSASFNIIE	-0.707093
23.5006	24.6361	24.5901	24.0383	23.9582	25.0284	24.8878	24.3858	1	74	0.342178	P43406	Itgav	STSSRMFLLVGAPKANTTQPGIVEGGQVLKC	0.3738
23.9547	23.4326	21.4709	22.1501	22.4929		21.4568	22.2236	1	212	0.381489	P09055	Itgb1	STTPAKLRNPCTSEQNCTSPFSYKNVLSLTD	-0.694331
24.998	24.483	24.529	23.2643	23.9567	24.1696	24.0993		1	481	0.604904	P09055	Itgb1	CQSHGIPASPKCHEGNGTFECGACRCNEGRV	-0.243377
25.4335	25.7286	23.7957	25.038	23.9068	25.6565	25.5487	25.3254	1	669	0.857367	P09055	Itgb1	KGEKKDTCAQECSHFNLTKVESREKLPQPVQ	0.1104
22.8418	20.2987	22.3617			21.073	22.3982	20.1052	1	705	0.565042	O70309	Itgb5	CVMMFSYTELPNGRSNLTVLREPECGSAPNA	-0.64191
24.4165	24.3752	24.3581	24.0782	22.9688	23.2314	23.1403	23.9584	1	580	0.00540888	Q61704	Itih3	QLLEKRKNAKGDEKENITAEALDLSLKYHFV	-0.982295
21.7326	21.7509	20.1677	20.0066	21.9513		20.3606	22.0089	0.998124	835	0.500601	A6X935-2	Itih4	LLSLDDPQRGLMLLLNDTQHFSNNVKGELGQ	0.525826
19.4687	19.7695	20.2806	20.5005	20.5598	19.8971	18.4853	20.8336	1	577	0.919134	A6X935-2	Itih4	SASGAELEALEAQVLNLSLKYNFVTPLTHMV	-0.0608575
22.6933	23.228	21.6653	20.8522		22.0009			0.971711	231	ND	Q8BJD1	Itih5	AEGDVGPPPSTLINQNETFAKVIFKPTVVQQ	ND
22.8076	22.9307	22.4654	22.2525	21.9858	22.8597	22.8418	22.9667	0.999034	508	0.863476	Q8BJD1	Itih5	DVVEHATKTLFPNYFNGSEIVIAGKMVDKKF	0.049475
23.589	23.9999	23.7199	23.4056	23.3717	23.5335	23.6024	23.7206	1	170	0.433007	O89051	Itm2b	AYLDLNLDKCYVIPLNTSIVMPPKNLLELLI	-0.121557
27.3432	27.7455	27.2946		27.326	27.1656	27.084	27.2615	1	2448	0.121418	P11881-8	Itpr1	NDFLYSDVCRVETGENCTSPAPKEELLPAEE	-0.251825
20.8832	21.9788	21.1682	18.9664	20.9185	21.1287	21.0776	20.9213	1	2655	0.696141	P11881-8	Itpr1	RNLQEKLESTMKLVTNLSGQLSELKDQMTEQ	0.2624
21.8512	22.8567	20.6997	23.1215	23.1356	22.9413	23.0024		1	27	0.229156	Q3TNL8-2	Itprip	VVTAIINHPLLFPRENATIPENEEEIIRKMQ	0.894168
18.8013	18.6456	19.3385		20.3582		19.0394	19.1716	0.582453	186	0.273533	Q9JI59	Jam2	KDGTSLLGNPKGGTHNNSSYTMNTKSGILQF	0.594633
24.7791	24.3356	24.025	23.8383	24.0273	23.4745	23.7219	23.8579	1	152	0.0917842	Q9JHP7-2	Kdelc1	CDCPLEDSAAWLREMNCSETISQIQKDLAHF	-0.474093
20.7129	20.916	20.2862	20.4032	21.1491	20.9309	20.3864	20.7392	1	98	0.34487	P35918-2	Kdr	DSIFCKTLTIPRVVGNDTGAYKCSYRDVDIA	0.22181
25.6021	25.721	25.701	23.7655	22.8955		23.4104	25.1289	1	889	0.143536	Q8K135	Kiaa0319l	LIFRALEISTVTCQLNCSDHGHCDSFTKRCV	-1.3858
24.2224	24.4321	24.102	23.8179	23.8228	24.1199	23.826	23.7476	1	455	0.133143	Q69ZQ1	Kiaa1161	REWFQGHLRRLRLRYNVTSFKFDAGEVSYLP	-0.264537
21.7168	21.7003	20.7724	19.9866	21.6373	21.489	21.5036	21.0481	1	239	0.421403	Q69ZQ1	Kiaa1161	LERYWLSSRAAAIKVNDSVPFHLGWNSTERS	0.375455
21.7168	21.7003	20.7724	19.9866	21.6373	21.489	21.5036	21.0481	1	249	0.421403	Q69ZQ1	Kiaa1161	AAIKVNDSVPFHLGWNSTERSMRLQARYHDT	0.375455
21.8783	21.953	21.9293	21.361	21.8345	21.879	21.2207	20.641	1	497	0.278495	A2AFS3-3	Kiaa1324	SLCGNQGKKMAVCTDNVTDLRIPDGEAGFSK	-0.386598
23.0504	21.4964		20.9745			24.2031		1	398	ND	Q8BYI8	Kiaa1467	SDGVELLQLVKAPDSNSSSLLITTRQGLVLL	ND
24.6124	24.7563	24.5739	24.451	24.309	23.5033	24.2347	24.1194	1	239	0.0284783	Q8BYI8	Kiaa1467	TICLVTGTRKMLSAFNATSGKVLWTLNPNHL	-0.556815
23.2873	21.5082	22.6591		22.5781	22.4904	22.6465	22.419	1	1215	0.916192	Q68FD9	Kiaa1549	RRATVAAGNSVVQVVNVSRLEGDDNPVQLIY	0.0486675
20.12	19.2791	20.9987	19.2379	18.6877	20.0954	19.7376	19.3223	0.999827	167	0.41713	Q8BR86-3	Kirrel3	ILGGPVISLRAGDPLNLTCHADNAKPAASII	-0.448167
22.2711	22.6584	21.4427	22.2108	21.4705	20.5723	19.5805	21.2736	1	146	0.0288414	P05532-2	Kit	SDALVRCPLTDPQVSNYSLIECDGKSLPTDL	-1.42155
20.8595	22.6861	22.6179	22.4608	23.1142	23.1344	22.4008	23.3138	1	242	0.132191	O08677-2	Kng1	ECRGNLFMDINNKIANFSQSCTLYSGDDLVE	0.834747
23.0422	23.3156	23.1216	23.6951	22.3122	24.2439	23.6743	25.3619	1	82	0.388811	O08677-2	Kng1	GSPTFYSFKYLIKEGNCSAQSGLAWQDCDFK	0.604432
27.3894	26.8457	27.7191		27.1047	27.2254	27.0384		1	478	0.4953	P11627	L1cam	EGTTVLQDERFFPYANGTLSIRDLQANDTGR	-0.195197
26.7307	24.0241	25.0005		25.1262	24.8717	25.1807		1	246	0.821273	P11627	L1cam	TNSMIDRKPRLLFPTNSSSRLVALQGQSLIL	-0.192233
25.4254	25.858	26.2608	25.3842	25.2198	24.179	23.768	24.5106	1	489	0.0120812	P11627	L1cam	FPYANGTLSIRDLQANDTGRYFCQAANDQNN	-1.31277
23.1489	23.1292	23.2607	22.6296	22.8075	22.6358	22.3271	23.149	0.999868	725	0.20863	P11627	L1cam	EAAPEKNPVDVRGEGNETNNMVITWKPLRWM	-0.312242
23.3468	25.1441	24.9556	24.7223	24.102	24.408	23.7684	23.48	1	1107	0.233302	P11627	L1cam	LIKEKVLLHHLDVKTNGTGPVRVSTTGSFAS	-0.602613
22.4446	23.2089	23.078	24.0222	23.5444	23.5497	23.4311	23.6276	0.9231	293	0.32548	P11627	L1cam	PSDPMPTDRVIYQNHNKTLQLLNVGEEDDGE	0.349775
28.2347	28.6381	28.6035	28.0629	28.5193	28.6315	28.4371	28.2112	1	1073	0.709869	P11627	L1cam	KVSPDHQPQPQYVSYNQSSYTQWNLQPDTKY	0.0650075
23.9979	24.3822	24.3298	22.7539	23.6374	23.9971	23.7612	24.1849	1	875	0.944103	P11627	L1cam	HSKRHIHKSHIVVPANTTSAILSGLRPYSSY	0.0292
24.6683	24.9771	24.6315		24.9029	24.5304	24.4702	25.1746	1	968	0.962977	P11627	L1cam	SYHPVEGESKEQLFFNLSDPELRTHNLTNLN	0.0105475
23.2551	21.9736	21.449	20.6099	23.019	23.2114	23.2296		1	2046	0.0989756	P19137	Lama1	VKTLEDVLALSLRVFNTSEDLSRVNATVQET	1.33142
21.6802		21.9202	20.8354	22.8363	22.282	22.3679	21.7164	1	1344	0.0869342	P19137	Lama1	IKASYGQGLQQSRIANISMEVGRKAVELPAE	0.822052
24.0474	24.3667	24.027	24.0118	23.8506	24.1421	23.4184	23.7827	1	1659	0.115632	P19137	Lama1	LARHQKVNAEMERTSNGTQALATFIEQLHAN	-0.314785
20.3995	21.6153	21.1939	18.4431	21.0015	21.7043	21.8314	21.6597	1	2526	0.169356	P19137	Lama1	SLSPESSLLATFATKNSSGILLVALGKDAEE	1.13631
22.9236	20.9769	22.2198		23.0168	22.6965	23.3387	21.6086	1	1812	0.381424	P19137	Lama1	KEEFQEKKLRVQEEQNVTSELIAKGREWVDA	0.625014
23.0797	22.9687	22.8947	22.0472	23.021	22.4548	22.4896	22.5123	1	2027	0.654236	P19137	Lama1	MREKGRKARELAAAANESAVKTLEDVLALSL	-0.12815
21.2682	22.0433	22.1664	21.5515	22.3158	22.3464	21.7238	22.1514	1	2024	0.189068	Q60675	Lama2	LGALNDTMDKLSAITNDTAAKLQAVKEKARE	0.377002
22.8265	23.0089	23.0299	22.5851	23.0219	22.8742	22.6944	23.5873	1	1610	0.437725	Q60675	Lama2	TGPLPAPYKILYGLENTTQELKHLLSPQRAP	0.18183
20.8532	21.0953	21.3737	20.6932	21.0139	21.027	21.0053	21.2392	1	1806	0.68541	Q60675	Lama2	DKTRDANRLSAANQKNMTILETKKEAIEGSK	0.0674975
21.8508	22.4346	22.8615		22.2929	22.5663	23.1675	21.5767	1	2013	0.969488	Q60675	Lama2	LETADLRNSGLLGALNDTMDKLSAITNDTAA	0.0185342
19.7592	20.3854	21.9026		20.4278	21.0502	19.2016	21.9337	1	1897	0.974427	Q60675	Lama2	LAEKVFQAESHAAQLNDSSAVLDGILDEAKN	-0.0290808
22.7424	21.3501	23.4428	19.8837	23.2283	23.312	23.048	21.5885	1	780	0.329894	P97927	Lama4	SAYNTAVDSARDAVRNLTEVVPQLLDQLRTV	0.939468
22.7207	23.1208	22.823	22.5649	22.4199	22.6762	22.3236	23.0228	1	550	0.352591	P97927	Lama4	TIPQLTLEELDEIIKNASGIYAEIDGAKNEL	-0.196758
24.1219	24.2735	23.6664	23.4307	23.9056	24.1581	23.729	24.3136	1	735	0.538209	P97927	Lama4	AHQRLGQSKLFIEEANKTTAAVQQVTTPMAN	0.153452
24.458	25.3457	22.8571	23.788	22.6672	23.9083		23.1463	1	1279	0.263462	P02469	Lamb1	MAQVEVKLTDTASQSNSTAGELGALQAEAES	-0.871589
23.605		22.7501	21.4242	22.4646	22.883	22.7185		0.999999	1643	0.8895	P02469	Lamb1	TSIESETAASEETLTNASQRISKLERNVEEL	0.09561
22.107	19.4731		19.0944	21.8964	21.9004	21.6537	20.8559	1	1336	0.170492	P02469	Lamb1	ITKYFQMSLEAEKRVNASTTDPNSTVEQSAL	1.35176
22.107	19.4731		19.0944	21.8964	21.9004	21.6537	20.8559	1	1343	0.170492	P02469	Lamb1	SLEAEKRVNASTTDPNSTVEQSALTRDRVED	1.35176
24.1576	22.2069	23.0742	22.3135	23.9579	22.6125	24.0653	22.8984	1	677	0.472517	P02469	Lamb1	RYVVLPRPVCFEKGMNYTVRLELPQYTASGS	0.44551
21.8241	21.2414	22.7111	21.6982	21.3758	21.8786	21.985	22.5372	1	1542	0.852657	P02469	Lamb1	EVLKMEMPSTPQQLQNLTEDIRERVETLSQV	0.0754075
18.985		18.5897	18.7162	19.9539	19.9923	20.9825		1	1309	0.0122571	Q61292	Lamb2	ANHALSGLERDGLALNLTLRQLDQHLEILKH	1.54594
21.3433	20.8798	19.8482	20.4063			22.6433	20.9316	1	1105	ND	P02468	Lamc1	VKDVDQNLMDRLQRVNSSLHSQISRLQNIRN	ND
24.8617	24.7287	24.8446	24.4702	24.4669	24.3259	24.3442	24.0379	1	1221	0.0149263	P02468	Lamc1	SAEAYNLLLRTLAGENQTALEIEELNRKYEQ	-0.43256
25.736	25.9799	25.7722	25.6689	25.7214	25.6543	25.4824	25.3964	0.884323	648	0.0662592	P02468	Lamc1	WRPALSPFEFQKLLNNLTSIKIRGTYSERTA	-0.225648
22.2076	22.3542	22.6277	21.1766	22.3422	21.8708	21.7211	21.6743	0.999964	1020	0.609792	P02468	Lamc1	FVGNRCDQCEENYFYNRSWPGCQECPACYRL	-0.189427
23.1531	22.6283	21.5271		22.7755	20.4587	21.7987		1	1514	0.409879	Q9R0B6	Lamc3	KLGSLGVHQAPAQTLNETQRALESLRLQLDS	-0.75849
22.4825	22.9014	22.1678	21.8834	22.7928	22.4127	22.2426	22.6886	1	1196	0.512674	Q9R0B6	Lamc3	ATKIEATSERALLASNASYELLKLMEGRVAS	0.17538
22.1572	22.3621	21.8076	20.8996		20.3217	19.6977	20.6577	1	248	0.0169142	P11438	Lamp1	ITYLKKDNKTVTRAFNISPNDTSSGSCGINL	-1.58095
22.1572	22.3621	21.8076	20.8996		20.3217	19.6977	20.6577	1	252	0.0169142	P11438	Lamp1	KKDNKTVTRAFNISPNDTSSGSCGINLVTLK	-1.58095
21.7478	21.2116	21.0917	20.5919	24.1819	23.7698	23.0854	22.2615	1	296	0.00417969	P11438	Lamp1	MNASSSLFFLQGVRLNMTLPDALVPTFSISN	2.16393
26.5999	27.7526	26.8154	26.9338	25.5829	26.6252	26.2563	25.9404	1	97	0.0332924	P11438	Lamp1	PSLTITFGRGYLLTLNFTKNTTRYSVQHMYF	-0.924277
24.6363	25.4685	25.2158	25.1759	24.177	25.2483	23.8224	24.6306	1	296	0.114008	P11438	Lamp1	MNASSSLFFLQGVRLNMTLPDALVPTFSISN	-0.654553
24.6363	25.4685	25.2158	25.1759	24.177	25.2483	23.8224	24.6306	1	311	0.114008	P11438	Lamp1	NMTLPDALVPTFSISNHSLKALQATVGNSYK	-0.654553
23.6724	21.7233	24.8828	25.0614	25.9521	24.9227	24.3594	24.9487	1	115	0.198112	P11438	Lamp1	KNTTRYSVQHMYFTYNLSDTEHFPNAISKEI	1.21078
27.3755	27.7754	27.015	27.1544	27.0699	27.0671	27.0806	27.3679	1	177	0.350931	P11438	Lamp1	VVLRDATIQAYLSSGNFSKEETHCTQDGPSP	-0.183702
26.9524	26.9163	26.7303	26.8714	26.8032	26.9905	26.7763	26.7487	1	252	0.623432	P11438	Lamp1	KKDNKTVTRAFNISPNDTSSGSCGINLVTLK	-0.0379025
27.1979	26.1284	25.998	23.516	26.1	25.9672	26.7197	25.7194	1	159	0.624541	P11438	Lamp1	NKAYRCVSDIRVYMKNVTVVLRDATIQAYLS	0.4165
24.8245	24.9714	24.9483	23.0197	23.7593	24.0024	23.5522	23.4732	1	156	0.179149	P17047-3	Lamp2	VPLDVIFKCNSVLTYNLTPVVQKYWGIHLQA	-0.744213
26.3319	26.2178	25.9335	25.6869	26.0896	25.9329	25.9674	25.7419	1	361	0.524137	P17047-3	Lamp2	RAFQINTFNLKVQPFNVTKGQYSTAQECSLD	-0.109572
24.2938	24.6252	24.2168	25.3143	24.2135	24.7817	24.4536	25.5589	1	322	0.729962	P17047-3	Lamp2	YMYLANGSAFNISNKNLSFWDAPLGSSYMCN	0.139382
20.7323	21.3892	20.5251	21.0208	21.2545	21.2831	20.6706	20.7071	1	122	0.813474	Q9Z1M7	Large	GTGDSENLRAGIVAGNSSECGQQPAVEKCET	0.062
21.209	19.4328	18.9333		19.4288	20.8135	21.3151		1	44	0.499774	P16301	Lcat	NVLFPPHTTPKAELSNHTRPVILVPGCLGNR	0.660813
21.9493	22.4077	22.331	20.7204	22.9537	21.6738	20.8246	21.917	1	367	0.987151	Q8K2B0	Leprel4	EDEDFQPREEAMLYHNQTSELRELLDFTHMY	-0.0098525
22.9549	22.4203	23.0163		22.6201	21.5078	22.7098		1	543	0.295196	Q07797	Lgals3bp	SFEGSKAPIPTALDTNSSKTPSLFPCASGAF	-0.517943
21.9068	22.1172	21.9026	22.1276	19.6683	22.1468	21.9225	21.3831	0.999402	277	0.241352	Q9JIA1	Lgi1	FLEWDHVEKTFRNYDNITGTSTVVCKPIVID	-0.73339
20.7667	19.4251	21.5093	20.8971	20.7089	21.694	19.6692	20.3905	0.999536	422	0.957346	Q9JIA1	Lgi1	RPVIYQWSKATQLFTNQTDIPNMEDVYAVKH	-0.03388
22.4555	21.9055	22.6213	20.7552	20.575	22.5677	22.1044	22.005	1	268	0.847024	Q8K4Z0-2	Lgi2	VLEWDHIEMNFRSYDNITGQSIVGCKAILID	-0.12139
16.5287	16.7631	16.8338	17.1544	23.01	22.8159	22.9104	22.4073	1	265	5.88688e-08	O89017	Lgmn	KETLHKQYHLVKSHTNTSHVMQYGNKSISTM	5.9659
25.3625	25.3343	25.3164	24.8674	25.065	25.3196	24.6663	25.145	1	265	0.382536	O89017	Lgmn	KETLHKQYHLVKSHTNTSHVMQYGNKSISTM	-0.171155
25.3625	25.3343	25.3164	24.8674	25.065	25.3196	24.6663	25.145	1	274	0.382536	O89017	Lgmn	LVKSHTNTSHVMQYGNKSISTMKVMQFQGMK	-0.171155
21.8328	20.6669	20.8735	19.7042	21.1863	20.875	20.9205	19.4227	1	385	0.785586	P42703-2	Lifr	ISGKSAVFHRIEGLTNETYRLGVQMHPGQEI	-0.168215
24.9608	25.5331	25.3801		24.9253	25.2933	24.3877	24.5272	1	138	0.130707	Q9D1T0	Lingo1	NRLKLIPLGVFTGLSNLTKLDISENKIVILL	-0.507956
23.0164	23.9301	23.626	22.5028	23.9428	22.9711	22.8267	22.9967	1	536	0.842843	Q9D1T0	Lingo1	KTFAFISNQPGEGEANSTRATVPFPFDIKTL	-0.084495
22.8988	20.9543	22.3822	20.7802	22.8591	23.2184	22.6968	22.8037	1	130	0.0773916	Q3URE9	Lingo2	NRLKLVPLGVFTGLSNLTKLDISENKIVILL	1.14062
22.471	22.879	23.2933	20.7669	21.7527	22.8687	23.0746	22.7675	0.999626	159	0.689589	Q9Z0M5	Lipa	EMAKYDLPASINYILNKTGQEQIYYVGHSQG	0.263332
23.9024	24.9059	23.618	24.2842	23.7282	22.8369	23.6906	23.9718	0.962205	185	0.147012	Q9DBH5	Lman2	ETTERVFPYISVMVNNGSLSYDHSKDGRWSE	-0.620762
23.258	22.904	22.8249		21.4378			22.3373	1	256	ND	Q8C129	Lnpep	EQIAVVAPEPLLTGHNYTLKIEYSANISNSY	ND
21.9698	21.6237	22.0445	20.9636	23.3977	23.6804	23.307	22.9022	1	215	0.00128736	Q8C129	Lnpep	ALQDTRDIILHSTGHNISRVTFMSAVSSQEK	1.67141
22.7311	23.2761	23.4289	21.4113	20.5848	21.2924	19.9669	21.2895	1	682	0.0136039	Q8C129	Lnpep	EYRSVSLLDKKSDVINLTEQVQWVKVNSNMT	-1.92846
24.5057	24.146	24.0034	24.2072	24.3205	23.5882	23.5088	24.0353	1	447	0.158302	Q8C129	Lnpep	NWGLLTFREETLLYDNATSSVADRKLVTKII	-0.35237
21.771	21.2948	23.4891		23.4468	22.703	22.1758	23.4165	1	525	0.310166	Q8C129	Lnpep	DFLDARFKTMRKDSLNSSHPISSSVQSSEQI	0.750549
22.4004	22.275	21.9815	22.1831	22.3589	22.0593	22.1753	21.7295	1	145	0.447369	Q8C129	Lnpep	LLPRCTFTKEGCHKTNQSAELIQPVATNGKV	-0.129267
23.8499	23.1644	23.7805	23.2601	23.7442	23.8431	23.5173	23.4308	1	355	0.570564	Q80TR1-2	Lphn1	LPALGLWNPRGPDLSNCTSPWVNQVAQKIKS	0.120118
24.0064	24.1581		23.3006	23.3433	25.1078	23.4038	23.9554	0.999183	624	0.815477	Q80TR1-2	Lphn1	IFTVAHLEAKNHFNANCSFWNYSERSMLGYW	0.13086
24.0064	24.1581		23.3006	23.3433	25.1078	23.4038	23.9554	1	629	0.815477	Q80TR1-2	Lphn1	HLEAKNHFNANCSFWNYSERSMLGYWSTQGC	0.13086
24.1671	24.3723	23.7547	22.3469	23.5628	24.235	23.9212	23.9248	0.999994	524	0.617641	Q8JZZ7	Lphn2	MASTGTWNPKGPDLSNCTSHWVNQLAQKIRS	0.250695
24.6812	25.496	25.2085	25.2282	25.2707	25.3289	24.2314	25.5062	1	735	0.843403	Q8JZZ7	Lphn2	VFIIYRSLGQFLSTENATIKLGADLMGRNST	-0.06916
25.2552	25.5442	25.3402	25.5671	25.7428	25.652	25.6187	25.2498	1	601	0.335213	Q80TS3-4	Lphn3	TENASMKLGTEAMSTNHSVIVNSPVITAAIN	0.139167
21.6107	19.6974	19.8929	18.5717	18.3001	20.0199	21.3943	19.76	0.999958	646	0.936041	Q80TS3-4	Lphn3	FTVKHIKQSEENFNPNCSFWSYSKRTMTGYW	-0.07463
23.8982	23.5558	23.5504						0.822524	150	ND	Q8BFZ2-2	Lppr1	TSTDCRAHQQFINNGNICTGDLEVIEKARRS	-23.6681
20.3588	21.6914	20.545	20.0814		19.902	20.4792	19.9485	1	376	0.265684	Q80XU8	Lrfn4	TARVELRVLALPHGGNTSAEGGRPGPSDIAA	-0.559211
23.4633	22.8264	23.1415	21.8922	21.9906	22.8273	22.3475	21.0815	1	76	0.175597	P70193	Lrig1	LATLPRDLPSWTRSLNLSYNRLSEIDSAAFE	-0.769113
20.4873	20.1617	19.9388	19.0245	18.5725	19.4817	19.2185	17.984	0.995608	172	0.0556972	Q52KR2	Lrig2	EIKTSSFPRMSLKYLNLSNNRISTLEAGCFD	-1.08889
21.6811	19.4077	22.189	19.9232					0.883154	3058	ND	Q91ZX7	Lrp1	LNLDGSNYTLLKQGLNNAVALDFDYREQMIY	-20.8002
22.5609		19.3787	18.7516			22.4504		1	1826	ND	Q91ZX7	Lrp1	GTCNKADGSGSVVLRNSTTLVMHMKVYDESI	ND
15.1228	22.4779	22.7185	19.3586	21.5069				1	2118	ND	Q91ZX7	Lrp1	SVFEDFIYWSDRTHANGSIKRGCKDNATDSV	ND
20.6717	18.6084	19.6522	17.4274	19.3958		20.0184		1	3789	ND	Q91ZX7	Lrp1	EEDCSIDPKLTSCATNASMCGDEARCVRTEK	ND
23.1837	23.4274	23.6077			24.0192	22.0816		0.5	3664	ND	Q91ZX7	Lrp1	GTGVRTCPLDEFQCNNTLCKPLAWKCDGEDD	ND
25.4911	24.5322	24.0489	23.6211	23.6261	23.7724	23.4561		1	3954	0.155256	Q91ZX7	Lrp1	SNRHRRQIDRGVTHLNISGLKMPRGIAIDWV	-0.805104
22.3188	22.8157	23.0314	22.2412	22.5746	14.9115		21.417	1	4365	0.199562	Q91ZX7	Lrp1	QGACVVNKQTGDVTCNCTDGRVAPSCLTCID	-2.96736
26.4379	25.0061	25.012	23.6289	24.7654	24.8833	26.0007		1	447	0.806064	Q91ZX7	Lrp1	ANTQQKTSVIRVNRFNSTEYQVVTRVDKGGA	0.195227
26.9182	26.8609	26.8294	26.6553	26.0593	26.1075	25.7327	25.9705	1	730	0.000152315	Q91ZX7	Lrp1	YWVDAFYDRIETILLNGTDRKIVYEGPELNH	-0.84842
21.5795	21.5859	22.7713		24.1754	23.3016	23.9822	24.4996	0.999904	1734	0.00638775	Q91ZX7	Lrp1	WTDGDNISMANMDGSNHTLLFSGQKGPVGLA	2.01078
26.2896	26.6246	26.5646	25.7005	25.2534	25.7155	25.1802	25.5604	1	3049	0.0124481	Q91ZX7	Lrp1	FANRYYLRKLNLDGSNYTLLKQGLNNAVALD	-0.867462
26.2886	25.989	26.012	25.6922	25.1366	25.7352	25.3205	25.0491	0.992538	3840	0.012675	Q91ZX7	Lrp1	DINECLRFGTCSQLCNNTKGGHLCSCARNFM	-0.685108
24.5223	24.8178	24.5318	24.0051	24.0799	24.0845	23.7986	23.8417	1	2128	0.0315098	Q91ZX7	Lrp1	DRTHANGSIKRGCKDNATDSVPLRTGIGVQL	-0.518093
22.2989	23.0006	23.1343		20.1214	22.7958	20.9586	20.2301	0.999995	1724	0.066473	Q91ZX7	Lrp1	VVHPLRGKLYWTDGDNISMANMDGSNHTLLF	-1.78478
22.2989	23.0006	23.1343		20.1214	22.7958	20.9586	20.2301	0.999904	1734	0.066473	Q91ZX7	Lrp1	WTDGDNISMANMDGSNHTLLFSGQKGPVGLA	-1.78478
26.51	26.2423	25.7857	25.4879	25.3227	25.8236	25.7786	25.7294	1	4076	0.228879	Q91ZX7	Lrp1	YWADAKLSVIGSIRLNGTDPIVAADSKRGLS	-0.342887
26.1548	26.2565	26.7099		26.3701	26.4225	25.9529	25.5868	0.987655	1559	0.334512	Q91ZX7	Lrp1	NGGRGPCSHLCLINYNRTVSCACPHLMKLHK	-0.290698
24.1105	24.3855	25.7623		25.4014	25.2524	24.5367	25.0605	0.987691	2473	0.54876	Q91ZX7	Lrp1	RVDIPQQPMGIIAVANDTNSCELSPCRINNG	0.309957
24.8673	24.9185	24.9235	24.4745	24.6629	25.351	24.9974	24.5776	1	1576	0.641603	Q91ZX7	Lrp1	TVSCACPHLMKLHKDNTTCYEFKKFLLYARQ	0.101262
24.9059	25.6277	23.6413	24.5079	24.7513	24.7583	23.7409	24.6012	1	137	0.680413	Q91ZX7	Lrp1	QHHCVPTPSGPTCYCNSSFQLQADGKTCKDF	-0.207782
23.8807	23.9859	24.3566		23.4967	24.2828	21.9623	25.1841	0.98858	3663	0.692175	Q91ZX7	Lrp1	CGTGVRTCPLDEFQCNNTLCKPLAWKCDGED	-0.342924
23.888	23.963	24.8906		23.4701	25.6571	22.961	23.7509	1	4126	0.716307	Q91ZX7	Lrp1	NRVFKIHKFGHSPLINLTGGLSHASDVVLYH	-0.287423
22.313	22.6068	23.0241	23.5279	22.3993	23.6253	20.8293	23.8118	1	240	0.793616	Q91ZX7	Lrp1	PTSTRQTTAMDFSYANETVCWVHVGDSAAQT	-0.201532
26.8007	26.9373	26.6561	26.2439	26.6655	27.0136	26.4604	26.6402	0.999324	1764	0.857823	Q91ZX7	Lrp1	AIDFPESKLYWISSGNHTINRCNLDGSELEV	0.03541
25.5044	25.1461	25.3914	23.9548	24.9923	25.1739	25.0543	25.0056	1	3334	0.878059	Q91ZX7	Lrp1	PTNFYLGGDGRTCVSNCTASQFVCKNDKCIP	0.057385
23.5419		24.4663	21.7807	24.0068	24.2884	23.2781	21.5308	1	2621	0.989947	Q91ZX7	Lrp1	CGVGEFRCRDGSCIGNSSRCNQFVDCEDASD	0.0130558
20.9583	21.4669	21.7779	19.1851	18.2985		19.7831	18.5268	1	3310	0.0535616	Q9JI18	Lrp1b	THTCACPTNFYLAADNRTCLSNCTASQFRCK	-1.97755
20.2292	20.253	20.8639	20.3102	18.9951	20.3054	20.0398	19.4782	1	1145	0.0746499	Q9JI18	Lrp1b	DCDSFLCGPPKYPCANDTSVCLQPEKLCNGR	-0.709438
22.1299	22.7376	22.8334	22.2304	22.4991	22.6494	22.454	22.2967	1	3164	0.968005	Q9JI18	Lrp1b	CCEYPHIGRVGMDGTNQSVVIETKISRPMAL	-0.008
22.4942	22.5337		21.5185				20.6271	0.514366	501	ND	Q8VI56-2	Lrp4	DVTLDRILRANLNGSNVEEVVSTGLESPGGL	ND
26.3787	26.8833	26.9381	26.7482	26.9477	26.8389	26.202	26.7838	1	271	0.840655	P55302	Lrpap1	EEPRVIDLWDLAQSANFTEKELESFREELKH	-0.0439475
20.6508	18.4891	19.02		20.5488	20.2247	19.2059	19.9735	1	133	0.390983	Q8K1T1	Lrrc25	ADCSCGLASWYALRQNCSGQQQLLCLHPATE	0.601592
25.7117	26.5751	26.0773	26.04	25.4508	25.6156	25.3438	25.8531	1	334	0.0434195	Q3V0M2-2	Lrrc36	GNSLRTLLLPPGTPENREIPTKRSLSPSRRG	-0.535195
22.2059	21.8069	22.3144	21.3983	20.5465	20.9689	21.0806	18.7569	0.999726	409	0.0331056	Q99PH1	Lrrc4	ASRHPRISVLNDGTLNFSRVLLIDTGVYTCM	-1.5931
21.1828	20.9586	20.9448	20.6509	20.4151	20.7195	20.7113	20.2918	1	362	0.0400674	Q99PH1	Lrrc4	FQCSAPFIMDAPRDLNISEDRMAELKCRTPP	-0.39986
21.4276	20.7779	20.6533	19.342		17.6731		19.2226	1	226	ND	P0C192	Lrrc4b	LRYLNLGMCNLKDIPNLTALVRLEELELSGN	ND
23.7773	23.8837	23.6561	23.6805	21.9295	22.8679	22.2289	22.4041	1	83	0.000474198	Q80WG5	Lrrc8a	SFRGWAASSPEPTYPNSTVLPTPDTGPTGIK	-1.39179
21.2692	21.6412	21.4867	21.2793	21.4417	21.417	21.0291	21.4506	1	66	0.556352	Q80WG5	Lrrc8a	KMICLPCKWVTKDSCNDSFRGWAASSPEPTY	-0.08451
22.2755	22.814	22.7518		22.8823	22.774	22.8693	22.9498	1	78	0.146714	Q5DU41-2	Lrrc8b	DNQCAVPWDLLKGSENASSNSGLLLPLPLRI	0.255087
	24.7922	25.8129	24.3444	26.3056	25.7075		26.13	0.999619	211	0.0859228	Q8C0R9	Lrrd1	SIPLEIQLFHNLKILNASYNEISQIPKELLQ	1.06451
23.1169	23.1428	22.9667	22.988	21.972	22.552	22.0224	22.8036	1	517	0.0138006	Q61809	Lrrn1	QNVQGADTRVATIKVNGTLLDGAQVLKIYVK	-0.716078
23.3624	23.0228	22.2355	23.4038	22.7225		20.7865	22.9663	1	57	0.255223	Q8BGA3	Lrrtm2	KLLFYCDSQGFHSVPNATDKGSLGLSLRHNH	-0.847675
	25.1556	24.2775	24.4906	24.0631	24.674	26.0147		1	40	0.685844	Q8BLK3	Lsamp	TGLPVRSVDFNRGTDNITVRQGDTAILRCVV	0.276
21.9047	21.6107	21.9206	21.2924	25.071	24.5661	25.031	24.8565	1	287	2.59239e-06	Q8BLK3	Lsamp	QSSLTVTNVTEEHYGNYTCVAANKLGVTNAS	3.19902
28.7356	28.4269	28.5114	28.3062	28.6358	28.2872	27.972	27.0135	1	279	0.200502	Q8BLK3	Lsamp	LEIKSTEGQSSLTVTNVTEEHYGNYTCVAAN	-0.517945
28.7356	28.4269	28.5114	28.3062	28.6358	28.2872	27.972	27.0135	1	287	0.200502	Q8BLK3	Lsamp	QSSLTVTNVTEEHYGNYTCVAANKLGVTNAS	-0.517945
20.2392	20.2963		18.8174		19.87	22.6167		0.999541	1594	ND	Q60767	Ly75	ENENKFVSRLMRENYNITMRVWLGLSQHSLD	ND
22.5724	22.7823	21.171	20.9212	22.5145	22.4563	21.1862		0.987045	135	0.787265	Q60767	Ly75	QYRLALKDGYAVANTNTSDVWKKGGSEENLC	0.190612
19.2048	18.3102	18.9254			17.8237	19.3687	18.8786	1	1104	0.8267	Q60767	Ly75	LCQKYSETEDGQPWENTSKTVKYLNNLYKII	-0.123133
21.894	22.576	22.4909	21.4954	22.4144	22.2151	22.1535	22.6739	1	865	0.408604	Q60767	Ly75	ITSFTGLKAIKNKLANISGEEQKWWVKTSEN	0.250135
20.7215	18.3204	20.3114	19.2404	21.0925	20.6276	17.9366	21.0738	0.998916	52	0.586684	Q8BHC0	Lyve1	IMGVALVGRNKNPQMNFTEANEACKMLGLTL	0.534205
20.9998	21.1485		21.3673		21.4575			0.606826	117	ND	P24668	M6pr	TVVGRINETHIFNGSNWIMLIYKGGDEYDNH	ND
21.6023	22.9842	23.2339	22.9026	21.6675	22.4897	20.0622	21.0777	1	108	0.0742478	P24668	M6pr	QINKSNDKETVVGRINETHIFNGSNWIMLIY	-1.35648
20.0516	22.51	23.2339	22.2922	21.6675	22.4897	20.0622	21.0777	0.999989	114	0.446172	P24668	M6pr	DKETVVGRINETHIFNGSNWIMLIYKGGDEY	-0.697652
23.752	23.2441	22.5019	23.0564	23.2379	22.9447	22.5493	22.9021	1	84	0.463895	P24668	M6pr	SDTYSYIFRVCREASNHSSGAGLVQINKSND	-0.23007
22.7124	22.9251	24.3879	22.8611	22.3523	23.2547	23.2605	23.0098	1	450	0.592054	P20917-2	Mag	KSNPEPSVAFELPSRNVTVNETEREFVYSER	-0.25229
22.7124	22.9251	24.3879	22.8611	22.3523	23.2547	23.2605	23.0098	1	454	0.592054	P20917-2	Mag	EPSVAFELPSRNVTVNETEREFVYSERSGLL	-0.25229
22.6047	23.7916	24.2134	23.1202	21.3683	23.7089	24.0823	23.0804	1	99	0.612849	P20917-2	Mag	SFQGRSRLLGDLGLRNCTLLLSTLSPELGGK	-0.37252
21.5086	21.6664	21.5283		22.0792	21.5988	21.5321	22.0566	0.999999	1095	0.219501	Q8BRK9	Man2a2	RKGFDCGLEAKNLGFNCTTSQGKLALGSLFH	0.248919
19.5011	18.3848	21.8084		20.1724		22.1431	20.8432	1	693	0.37666	O09159	Man2b1	QISLVKTALVQEVHQNFSAWCSQVIRLYKGQ	1.1548
23.8802	23.8692	23.6096	23.4578	23.8209	24.2969	23.4669	23.9291	1	367	0.416244	O09159	Man2b1	LYSTPTCYLWELNKANLTWTVKEDDFFPYAD	0.174273
24.9845	24.8173	24.2735		24.6893	24.9664	24.3223	24.4461	1	497	0.741677	O09159	Man2b1	RLSHYKQNFSFCRELNISICPVSQTSERFQV	-0.0857692
21.323	23.0014	22.1359						1	77	ND	Q8K2I4	Manba	YYRFNDLNYRWISLDNWTYSTEFKIPFNLSE	-22.1534
20.4154	20.8388	20.8632	19.9162	21.4004	21.5298	20.5682	19.7017	0.999145	148	0.564508	Q9WTZ2	Mbtps1	FRSLKFAESNPIVPCNETRWSQKWQSSRPLK	0.291663
24.8954	25.1128	24.8576	24.8857	24.6681	24.6905	24.912	25.0369	1	58	0.338316	Q8R2Y2-2	Mcam	GSTALLKCGPSRASGNFSQVDWFLIHKERQI	-0.11103
23.7531	22.8305	22.2874		20.1416	20.3762			1	811	ND	Q0PMG2	Mdga1	PRELGDRARLVSPLYNASAKFYCVSFFYHMY	ND
24.1926	24.9602	24.4102	24.9519	24.2372	24.5598	24.5528	24.2081	1	235	0.312073	Q0PMG2	Mdga1	NVCGIPDKAITFQLTNTTAPPALKLSVNETL	-0.239262
23.7425	23.8943	23.7588	23.932	24.297	23.9653	23.6026	23.8396	1	307	0.558978	Q0PMG2	Mdga1	TLSIPSVQARDSGYYNCTATNNVGNPAKKTV	0.094215
24.2653	24.4206	23.5897	22.6111	23.9093	23.8885	23.7184	24.0033	1	90	0.716855	Q0PMG2	Mdga1	TAGSASDKFQETSVFNETLRIERIARTQGGR	0.158193
25.9647	25.0023	25.3239	24.1409	25.4843	25.4456	25.3835	24.6263	1	331	0.778025	Q0PMG2	Mdga1	NPAKKTVNLLVRSLKNATFQITPDMIKESEN	0.127002
24.4975	24.6011	24.7226	24.3518	24.1051	23.0736	23.7911		1	92	0.0224009	P60755	Mdga2	TAGSASDRFQDSSVFNETLRITNIQRHQGGR	-0.886653
23.5162	23.3231	23.3239	22.1796	22.739	22.9616	22.5838	22.7383	0.999903	610	0.335401	P60755	Mdga2	EYPLKSLSNENYGVYNCSIINEAGAGRCSFL	-0.329992
21.4841	19.3349	20.6087	18.2029	20.7356	20.2141		19.6204	1	1271	0.764608	P60882	Megf8	GGSCFRECGGRALLTNVSSVALGSRRFGGLL	0.282363
22.1396	22.9694	22.9796	21.9087	21.4527	22.3768	21.7264	22.3631	1	810	0.2017	P60882	Megf8	PGRGNKYAVEIRGQLNGSAGPGHSELTLLWD	-0.519562
21.6642	21.2249	21.6254	20.804	21.0291	19.9078			0.5	302	ND	Q8BH27	Megf9	GHYGFGKTGCLPCQCNNRSDSCDVHTGACLN	ND
21.6642	21.2249	21.6254	20.804	21.0291	19.9078			0.5	303	ND	Q8BH27	Megf9	HYGFGKTGCLPCQCNNRSDSCDVHTGACLNC	ND
22.2619	21.7205	22.4845	20.9054	21.6451	21.5347	21.3502	21.9358	1	357	0.56486	Q8BH27	Megf9	KQCHRCPCSAVTSTGNCTIESGELEPTCDQC	-0.226597
22.2344	22.0798	20.8551	20.3225	22.3152	21.6721	21.9634	20.3481	0.999764	426	0.761173	Q8BH27	Megf9	KICKPESGECINCLHNTTGFWCEKCLEGYVR	0.20176
23.0493	23.0559	22.6491	21.5539	23.1002	22.8576	22.7441	22.4887	1	35	0.578947	Q9EPL4	Mettl9	RMWTLRSPLSRSLYVNMTSGPGGPAAAAGGG	0.220585
25.2451	24.7017	24.8367		24.5142	24.0848	23.8851	24.9089	0.985949	139	0.113796	Q9D1H9	Mfap4	LKQKYELRVDLEDFENNTAYAKYIDFSISPN	-0.579583
23.4411	23.4525	22.8036	22.9279	21.7728	23.2368	23.0712	23.7337	0.5	279	0.669012	P21956-2	Mfge8	LGCELHGCSEPLGLKNNTIPDSQMSASSSYK	-0.20268
23.4411	23.4525	22.8036	22.9279	21.7728	23.2368	23.0712	23.7337	0.5	280	0.669012	P21956-2	Mfge8	GCELHGCSEPLGLKNNTIPDSQMSASSSYKT	-0.20268
22.4292	22.8827	20.7263	20.3385	22.1883	21.7604	22.36	22.3041	1	263	0.415685	Q10470	Mgat3	AYGEPRPLKFREMLTNGTFEYIRHKVLYVFL	0.559022
20.5096	20.5493	19.932	21.0935		17.0125	17.7963	17.5118	1	236	0.000273397	Q765H6	Mgat5b	TAPKSLPRVQAVFRSNLSHLLELMGSGKESL	-3.08091
19.5979	17.5031	17.6034	17.1486	19.3457	19.7391	20.2619	18.592	1	93	0.059471	Q765H6	Mgat5b	LELMVKRMDMLARLENSSELHRTASVAHLAA	1.52143
22.7544	22.7605	22.3986	22.7884	23.0691	22.8821	22.5833	23.7444	1	127	0.1845	Q765H6	Mgat5b	TPGASLIERIQAIAQNVSDIAVKVDQILRHS	0.39423
21.6825	21.9438	22.2021		21.0649		21.7745		1	252	ND	Q8BI84	Mia3	LHDKLKVPGSESRTGNSSPASVEREKTDAYK	ND
23.7844	24.0468		24.1763	24.6699	24.9066	23.7979	24.528	1	236	0.174224	Q9Z2L6	Minpp1	RFFDHCEKFLTDVERNETALYHVEAFKTGPE	0.473068
26.1435	26.1819	26.094	25.7681	25.7623	25.7621	25.6833	25.5238	1	50	0.0162596	Q3TEW6-2	Mpzl1	ISALEVHTPKEIFVVNGTQGKLTCTFDSPNT	-0.364025
23.4941	22.0384	22.2996		24.1888	23.4692	23.3331	22.5248	1	1204	0.22188	Q61830	Mrc1	CVYMDVDGYWRTSYCNESFYFLCKKSDEIPA	0.768248
22.74	22.2566	20.8311	21.9369	22.1118	22.3759	22.0401	22.1386	1	104	0.603714	Q61830	Mrc1	YACDSKSEYQKWECKNDTLFGIKGTELYFNY	0.225438
23.1664	22.0262	20.4108	20.8138			23.0613		1	68	ND	Q64449	Mrc2	CLEAQGVQVRVTPVCNASLPAQRWKWVSRNR	ND
22.1594	22.2307	21.9867	22.0987	22.0664	22.4728	22.1388		1	363	0.417351	Q64449	Mrc2	HDCSIALPYVCKKKPNATVEPIQPDRWTNVK	0.107137
	24.3609	24.9592	16.9335		25.5406	25.4395	23.7318	1	201	0.346863	Q9QWR8	Naga	SCSWPAYEGGLPPKVNYTEVSRVCNLWRNYK	2.81941
25.5166	24.6099	25.194	24.1948	25.3532	25.9621	25.3745	25.6691	1	177	0.0735568	Q9QWR8	Naga	SRERAEGYPKMAAALNATGRPIAFSCSWPAY	0.71085
29.3557	27.7884	27.8088	28.5049	27.4592		18.7537	27.6153	0.87006	450	0.19172	P13595	Ncam1	ATISWFRDGQLLPSSNYSNIKIYNTPSASYL	-3.75503
23.9706	28.7457	28.8804	27.5294	27.8968	28.7342	28.6926	28.3996	0.887355	453	0.36038	P13595	Ncam1	SWFRDGQLLPSSNYSNIKIYNTPSASYLEVT	1.14929
18.8722	20.8805		20.5105	18.5622		18.4775	18.5911	0.769599	168	0.0668767	O35136	Ncam2	EEVTTIPDNRFAVLANNNLQILNINKSDEGI	-1.5441
18.8722	19.8113		20.5105	18.5622		18.4775	18.5911	0.995455	177	0.0670529	O35136	Ncam2	RFAVLANNNLQILNINKSDEGIYRCEGRVEA	-1.18771
22.2998	22.6339	22.718	22.5251	20.7926	22.321	21.6473	21.7517	0.995455	177	0.031514	O35136	Ncam2	RFAVLANNNLQILNINKSDEGIYRCEGRVEA	-0.916052
23.831	23.2522	23.7153	22.8965	23.8942	24.4414	24.368	23.4495	1	219	0.0996569	O35136	Ncam2	IVNVPPAIMMPQKSFNATAERGEEMTLTCKA	0.614493
22.5408	23.4475	23.5511		23.0277	23.8308	22.9437	21.9371	1	474	0.664486	O35136	Ncam2	ILEIAPTSDNDFGRYNCTATNRIGTRFQEYI	-0.244941
27.7508	28.4679	28.132	28.0366	27.676	27.7856	27.8893	27.7067	1	121	0.0760796	P55066	Ncan	WQGRVSLPAYPRHRANATLLLGPLRASDSGL	-0.332473
23.7274		23.0026	20.2394	20.1366	21.7861	21.1862	20.7575	1	1175	0.2248	P55066	Ncan	CKKGTVLCGPPPAVENASLVGVRKIKYNVHA	-1.35653
26.5966	26.476	26.1636	25.932	26.4064	26.1086	26.2928	26.2735	1	428	0.898192	Q8VCM8	Ncln	RNTRIIAEALTRVIYNLTEKGTPPDMPVFTE	-0.021725
26.7127	27.3475	26.2566	26.5823	25.3005	26.0937	25.4592	26.7739	0.999709	529	0.0908292	P57716	Ncstn	PQTVTRLLYGFLVRANNSWFQSILKHDLRSY	-0.81795
21.4997	19.8057	20.1806	17.7475	21.2185	20.6101	21.1778	20.8745	1	434	0.191803	P57716	Ncstn	QALPPSSLQRFLRARNISGVVLADHSGSFHN	1.16183
25.719	25.5928	25.9094		23.6864	25.796	24.9817	25.6671	0.866771	611	0.27447	P57716	Ncstn	KDLYEYSWVQGPWNSNRTERLPQCVRSTVRL	-0.707613
24.1402	24.4239	23.8822	25.2131	25.0594	22.4556	22.6961	24.5886	1	386	0.357989	P57716	Ncstn	TSLDLWMHTDPMSQKNESVKNQVEDLLATLE	-0.714923
22.3974	25.0432	24.447	24.8586	25.1754	25.4481	23.4233	25.3875	1	561	0.420219	P57716	Ncstn	DDRPLQHYIAVSSPTNTTYVVQYALANLTGK	0.672065
22.3974	25.0432	24.447	24.8586	25.1754	25.4481	23.4233	25.3875	1	572	0.420219	P57716	Ncstn	SSPTNTTYVVQYALANLTGKATNLTREQCQD	0.672065
23.9005	25.1344	25.157		23.4367	25.2726	25.2838	24.3352	0.999931	128	0.822278	P57716	Ncstn	TTSRIAGLAVTLAKPNSTSSFSPSVQCPNDG	-0.148553
24.2934	26.2985	24.7007	25.6124	25.1204	25.7945	25.5184	24.9266	1	54	0.824812	P57716	Ncstn	IYIPLNKTAPCVRLLNATHQIGCQSSISGDT	0.113725
26.4327	26.3696	26.8937	26.8662	26.6143	27.1681	26.9545	26.6479	1	280	0.324167	Q80Z24	Negr1	IIIQNFSTRSILTVTNVTQEHFGNYTCVAAN	0.205632
26.4327	26.3696	26.8937	26.8662	26.6143	27.1681	26.9545	26.6479	1	288	0.324167	Q80Z24	Negr1	RSILTVTNVTQEHFGNYTCVAANKLGTTNAS	0.205632
21.654	21.566	21.519	21.4356	20.3381	21.6908	21.2486	21.1241	1	56	0.171347	Q61220	Nell2	LGESTDGVRQVPGLHNGTKAFLFQESPRSIK	-0.443245
26.0029	26.1304	25.9141		23.3988	24.6445	23.9175	23.6093	1	501	0.00128356	P97798-5	Neo1	IKLTWRTPASDPHGDNLTYSVFYTKEGVDRE	-2.12327
23.4015	23.6271	23.8103	23.737	21.6731	23.2516	19.4821	20.8358	1	520	0.0259806	P97798-5	Neo1	SVFYTKEGVDRERVENTSQPGEMQVTIQNLM	-2.33329
24.7796	24.4306	25.497	25.3067	24.5058	24.5403	23.6857	24.7506	1	746	0.110684	P97798-5	Neo1	DRGTEYNFRVAALTVNGTGPATDWLSAETFE	-0.632867
24.9821	23.693	24.955		25.3707	25.1959	25.0548	25.4058	1	84	0.110734	P97798-5	Neo1	EPVDTLSVRGSSVILNCSAYSEPSPNIEWKK	0.713436
23.4961	23.7439	23.8364	23.6972	22.9426	23.4789	22.6515	22.9212	1	305	0.0100369	Q810U3	Nfasc	NKAKFENFNKALRITNVSEEDSGEYFCLASN	-0.69485
25.1095	24.9619	24.9251	24.4738	24.4821	24.8879	24.6798	24.1829	1	866	0.178849	Q810U3	Nfasc	PNGILIGYILRYVPFNGTKLGKQMVENFSPN	-0.309398
23.4931	23.4896	23.5551	22.8677	23.1707	23.0353	23.2135	23.1144	0.999905	881	0.238356	Q810U3	Nfasc	NGTKLGKQMVENFSPNQTKFSVQRADPVSRY	-0.217918
23.8206	23.4443	24.1595	23.5999	23.5789	24.225	23.1524	24.2964	0.999985	1015	0.861656	Q810U3	Nfasc	GTKIHETAPDEQSIWNVTVLPNSKWANITWK	0.0571175
22.2785	20.909	21.4917	22.4015	22.3895	21.3222	21.9256	21.544	0.999566	483	0.954381	Q810U3	Nfasc	GQGSNLDGGNYHVYENGSLEIKMIRKEDQGI	0.025145
22.5008	22.1838		22.6573	23.1468	23.5043	23.4825	23.1079	0.999999	681	0.0039674	O88322	Nid2	SIKTNIEGQVPFIPANFTAHITPYKEFYHYR	0.863072
	20.4432	20.4658	19.8644	20.0601	21.3298	23.4391		1	100	0.249738	Q9D035	Nkain1	EVGQLSQDRDFIMTFNTSLHRSWWMENGPGC	1.35185
21.1593	22.1121	21.4184	19.8776					1	42	ND	Q6GQT9	Nomo1	IVVGCGGFVKSDVEINYSLIEIKLYTKHGTL	-21.1419
26.2505	26.1014	25.8956	25.4793	25.288	25.3096	25.4105	25.4542	1	361	0.0166242	Q6GQT9	Nomo1	QIKVKTKADGSFRLENITTGTYTIHAQKEHL	-0.566128
23.1093	23.6317	22.8848	23.4512	22.45	23.168	22.7807	22.5543	0.999994	185	0.0613609	O35604	Npc1	EKALGLLCGRDARACNATNWIEYMFNKDNGQ	-0.531002
22.1784	20.5258		20.6092	21.2708	22.9992	22.3992	21.4445	1	1063	0.220127	O35604	Npc1	ADYTDAMKKARLIASNITETMRSKGSDYRVF	0.923977
	18.8637	20.8214	20.1591	20.017	19.4127	18.6048	20.0756	1	868	0.533182	O35604	Npc1	VNKVDIGLDQSLSMPNDSYVIDYFKSLAQYL	-0.420535
22.6548	23.1808	23.3218	22.697	23.5906	23.615	21.7619	23.6057	0.999999	414	0.726666	O35604	Npc1	FGPFFRTEQLIIQAPNTSVHIYEPYPAGADV	0.179688
22.3535	21.77	19.7595	23.1564	22.1328				1	80	ND	P97300-3	Nptn	SYWTRNGVELTATRKNASNMEYRINKPRAED	ND
27.1936	23.4927	27.187	22.1473	27.8076	27.5402	27.4959	27.8604	1	167	0.0846603	P97300-3	Nptn	WIWRKKENGVFEEISNSSGRFFITNKENYTE	2.67091
26.4386	26.3428	26.9797	25.5693	26.651	26.7887	26.4029	26.045	1	112	0.690385	P97300-3	Nptn	GEYHCVYHFVSAPKANATIEVKAAPDITGHK	0.139322
20.6627	20.5553	19.2537			21.646	20.1198		0.999698	146	ND	O70340	Nptx2	TLKDRLESLELQLRTNVSNAGLPSDFREVLQ	ND
23.6857	24.512	24.3993	23.8906	23.88	24.8583	23.2561	25.0014	1	403	0.791376	Q80XB4-3	Nrap	DRRMLHALKVGSLASNVAYKADYKHDVVDYN	0.127052
24.3099	24.1253	23.717		23.2185		23.5492		1	700	ND	Q810U4-2	Nrcam	SGTQTTAQLKLSPYVNYSFRVMAENSIGRSM	ND
25.7204	23.4497	15.4744	23.3711	24.5109	25.6828	25.2961		1	217	0.289939	Q810U4-2	Nrcam	LPEDTREDYICYARFNHTQTIQQKQPISLKV	3.15936
20.7302	19.3618	22.2513	22.599	22.5237	22.8417	21.2691		1	77	0.359853	Q810U4-2	Nrcam	CEAKGKPPPSFSWTRNGTHFDIDKDPLVTMK	0.975941
25.2618	25.2702	25.5308	25.3054	23.7288	24.7422	24.1421	24.2748	0.996911	427	0.0021533	Q810U4-2	Nrcam	IFSNVQESSSAVYQCNASNKYGYLLANAFVN	-1.12004
26.5909	26.6521	26.3579		25.7835	25.7173	25.2863	26.0087	1	786	0.00766527	Q810U4-2	Nrcam	RQKDGDDEWTSVVVANVSKYIVSGTPTFVPY	-0.834687
26.6212	26.9819	27.0383	27.1278	26.6792	25.9864	25.917	26.1574	1	501	0.0101744	Q810U4-2	Nrcam	TKGSALHEDIYVLHDNGTLEIPVAQKDSTGT	-0.757305
22.5271	21.6969	21.7427	21.6292	21.6213	21.0307	21.233	20.8381	1	270	0.0371106	Q810U4-2	Nrcam	KSSKERPPTFLTPEGNESHKEELRGNVLSLE	-0.71818
25.5513	25.7438	25.486	25.1102	25.1903	25.301	24.8452	25.1773	1	308	0.0821964	Q810U4-2	Nrcam	TPIIYWIKEDGMLPANRTFYRNFKKTLQITH	-0.344375
23.9385	23.9994	24.1891	24.3491	24.4731	24.6254	23.854	24.5885	1	842	0.237326	Q810U4-2	Nrcam	DLPMVAPGNVRVSVVNSTLAEVHWDPVPPKS	0.26622
24.898	23.7157	23.4569	22.8008	23.2274	23.5014	24.1854	22.5108	1	1003	0.541265	Q810U4-2	Nrcam	LKIPANKTRWTLKNLNFSTRYKFYFYAQTSV	-0.361575
20.5425	20.4651		20.5733	20.3895	19.8338	20.0638	20.0532	0.822076	522	0.0240124	P97333	Nrp1	ENKVFMRKFKIAYSNNGSDWKTIMDDSKRKA	-0.441901
21.5298	20.6217	20.8639	20.9915	21.7008	21.905	21.1794	21.8565	1	150	0.0409893	P97333	Nrp1	SIRYEIFKRGPECSQNYTAPTGVIKSPGFPE	0.658677
22.1368	22.9655	22.4898	22.8929	22.9033	23.3268	22.4767	22.8829	1	261	0.32759	P97333	Nrp1	VFYTDSAIAKEGFSANYSVLQSSISEDFKCM	0.276148
	23.0882	23.493	23.6339	22.8124	23.558	22.5796	22.7674	1	152	0.161167	O35375-5	Nrp2	LRYEIFKTGSEDCSKNFTSPNGTIESPGFPE	-0.475703
	23.0882	23.493	23.6339	22.8124	23.558	22.5796	22.7674	1	157	0.161167	O35375-5	Nrp2	FKTGSEDCSKNFTSPNGTIESPGFPEKYPHN	-0.475703
25.1323	24.8817	24.7752	23.6702	24.0774	24.5937	24.2578	24.3348	1	190	0.414343	Q9CS84-4	Nrxn1	REREPFKGWIRDVRVNSSQALPVDGGEVKLD	-0.29891
22.7864	24.195	24.5289	23.3761	23.0652	24.1479	23.5248	23.0414	1	125	0.579252	Q9CS84-4	Nrxn1	NDGAWHSVRIRRQFRNTTLYIDRAEAKWVEV	-0.276787
23.137	23.0119	23.551	21.0552	21.4432	23.9764	23.8682		1	44	0.68764	Q99PJ0	Ntm	VPVRSGDATFPKAMDNVTVRQGESATLRCTI	0.407167
22.8062	21.8005	24.3318	24.4721	24.1469	23.0327	23.2144	24.0636	1	284	0.721854	Q99PJ0	Ntm	VKVENRPFLSKLTFFNVSEHDYGNYTCVASN	0.261735
22.8062	21.8005	24.3318	24.4721	24.1469	23.0327	23.2144	24.0636	1	292	0.721854	Q99PJ0	Ntm	LSKLTFFNVSEHDYGNYTCVASNKLGHTNAS	0.261735
19.4531	19.9756	20.0966	19.9779	18.4405	18.1651			1	387	ND	Q9R1A3	Ntn3;Ntn1	RACDCHPVGAAGKTCNQTTGQCPCKDGVTGL	ND
20.6597	19.6624		19.7847	20.0998	19.9548	19.0783	20.7943	1	320	0.917295	Q8R4G0-6	Ntng1	SCLYDNSKLTCECEHNTTGPDCGKCKKNYQG	-0.0538292
21.9869	22.2989	21.8611	22.0195		20.9141	20.5044	18.647	1	325	0.01921	P15209-2	Ntrk2	NPKPALQWFYNGAILNESKYICTKIHVTNHT	-2.0198
20.67	21.6919	22.0497	21.6008		21.7115	19.1201	20.4335	1	178	0.191413	P15209-2	Ntrk2	QETKSSPDTQDLYCLNESSKNMPLANLQIPN	-1.08142
23.9845	24.2035	24.3	24.0181	22.9051	23.3764	22.4943	22.8966	1	254	0.000822446	P15209-2	Ntrk2	HMNETSHTQGSLRITNISSDDSGKQISCVAE	-1.20843
25.56	25.6894	25.5066	25.3511	24.2877	24.8799	24.2394	24.6834	1	205	0.00105454	P15209-2	Ntrk2	QIPNCGLPSARLAAPNLTVEEGKSVTLSCSV	-1.00416
24.3985	25.6902	25.382	24.9419	22.3653	25.2919	24.158	24.1385	1	241	0.145435	P15209-2	Ntrk2	PTLYWDVGNLVSKHMNETSHTQGSLRITNIS	-1.1147
26.8655	27.182	27.0678	26.7415	26.0482	26.8413	26.2345	27.1623	1	95	0.207438	P15209-2	Ntrk2	EIINEDDVEAYVGLRNLTIVDSGLKFVAYKA	-0.392625
25.189	24.8902	25.5158	23.4846	24.9017	24.5358	24.49	25.5319	1	67	0.857792	P15209-2	Ntrk2	IVAFPRLEPNSVDPENITEILIANQKRLEII	0.0949725
22.4851	22.6709	22.5271	20.8632	23.1696	22.3734	23.0572	22.6327	0.999992	388	0.198606	Q6VNS1-3	Ntrk3	NGNYTLIAKNALGTANQTINGHFLKEPFPES	0.671712
21.3421	21.1234	22.5117		22.9923	22.613	22.4989	21.4486	0.999988	163	0.228768	Q6VNS1-3	Ntrk3	QTLSLRELRLEQNFFNCSCDIRWMQLWQEQG	0.729108
21.9124	22.3341	22.1234	21.1806	19.7261	20.7013	20.4289		1	144	0.00869049	Q9CQ48	Nudcd2	KENPGFDFSGAEISGNYTKGGPDFSNLEK__	-1.60215
21.7462	22.728	21.848	22.0425	20.5877	21.7108	20.6532		1	1135	0.039895	Q9QY81	Nup210	AAVSSSGLVRGLMVGNGSVLGVVQAVDAETG	-1.10722
25.4536		24.6392	22.3641	25.4755	25.5271	25.4879	26.1396	1	44	0.117431	Q9QY81	Nup210	NIPKVLLPFTRATRVNFTLEASEGCYRWSST	1.50521
25.9705		24.1415	23.1615	25.6731	25.6886	25.6642	24.5297	0.999994	1441	0.264452	Q9QY81	Nup210	ATNRDDFVQIGKGATNNTCIIRTVSVGLTLL	0.964413
23.5334	24.4238	23.9791	23.8025	23.6497	23.7577	23.5711	24.2072	1	263	0.5776	Q9D136	Ogfod3	EDFGGGRFVFMEEGSNKTVEPRAGRVSFFTS	-0.138275
26.0587	26.2931	26.1482		25.3971	25.659	25.1458	24.0643	0.999541	260	0.0465059	O88998-3	Olfm1	FVREYKSMVDFMNTDNFTSHRLPHPWSGTGQ	-1.10007
	22.5124	23.802	23.8588	22.8166	23.758	21.431	22.8331	0.999803	279	0.359902	O88998-3	Olfm1	HRLPHPWSGTGQVVYNGSIYFNKFQSHIIIR	-0.68141
22.238	22.4606	22.3836	22.4381	22.4662	22.9914	22.2755	22.1014	1	75	0.706723	O88998-3	Olfm1	DARTKQLRQLLEKVQNMSQSIEVLDRRTQRD	0.078535
25.7584	25.7419	25.7667	25.4283	25.1702	25.3198	23.3831	23.5577	1	103	0.0448911	Q63912	Omg	NRLESLPAQLPRSLWNMSAANNNIKLLDKSD	-1.31613
26.4358	26.2261	26.9626	26.2757	24.6691	26.5041	26.0939	24.6618	0.999278	152	0.0983172	Q63912	Omg	KVVLIKNTLRSLEVLNLSSNKLWTVPTNMPS	-0.992825
23.5842	23.1088	23.6478	20.594	22.9192	23.2988	22.9505	22.5594	1	234	0.797448	Q63912	Omg	EITLHNNRWSCDHKQNITYLLKWVMETKAHV	0.198253
19.0726	20.4512	21.6577	20.6395	20.5205			19.2015	1	177	ND	Q8K2C7-2	Os9	SKQHRLKRYHSQTYGNGSKCDLNGKPREAEV	ND
21.4919	20.2143		21.9675	19.2397	20.9121	22.1292		1	234	0.662825	Q8BGT0	Ostm1	KNYSEVCRNCKEAYKNLSLLYSQMQKLNGLE	-0.464233
23.0358	22.2402	20.9308	21.6299	20.2581	22.2309	21.7447	20.2933	0.999961	139	0.265662	Q8BGT0	Ostm1	QQVAIKMDNISRNIGNTSEGPRCGGSLLTAD	-0.827425
20.3547	19.5471		20.3693			22.5636		1	75	ND	Q9JJX6-3	P2rx4	VVSSVTTKAKGVAVTNTSQLGFRIWDVADYV	ND
23.9965	24.496	24.3955		24.1708	24.6975	23.9495	24.4822	1	208	0.906007	Q9JJX6-3	P2rx4	IWYPKFNFSKRNILPNITTSYLKSCIYNART	0.0290092
24.9514	25.4719	25.0758	24.8812	24.8814	24.8042	24.5237	25.111	1	187	0.189494	Q9Z1M0	P2rx7	EEKEAPRPALLRSAENFTVLIKNNIHFPGHN	-0.264982
23.4702	23.0019	22.0669	21.758	21.9904	22.2368	21.703	22.4843	1	74	0.318374	Q9Z1M0	P2rx7	SSVHTKVKGIAEVTENVTEGGVTKLGHSIFD	-0.470608
24.6018	24.3952	23.9629	23.6991	24.3486	23.8771	23.8781	24.01	1	213	0.579477	Q9Z1M0	P2rx7	FPGHNYTTRNILPTMNGSCTFHKTWDPQCSI	-0.136305
22.7039	22.0703	20.9976	20.0559	23.5229	23.8284	24.4895	20.463	1	113	0.180441	Q60715-2	P4ha1	LENLILKDMSDGFISNLTIQRQYFPNDEDQV	1.61902
24.002	23.831	23.7606	23.5479	23.2003	23.0843	22.6336	21.9685	1	254	0.0112271	Q9JIP4	Panx1	LSDEFLCSIKSGVLKNDSTIPDRFQCKLIAV	-1.06371
19.3383	18.3175	20.0193	19.6039	19.639	19.1155	19.0332	18.6847	1	455	0.642247	Q3TVI8	Pbxip1	LQDLENQGINTGRSPNDSEAWHQKKPHTQSP	-0.201653
19.8171	20.8016	20.5828						0.607013	893	ND	O88689-3	Pcdhga4	YRQNVYIPGSNATLTNAAGKRDGKAPAGGNG	-20.4005
20.8506	21.18	22.2584		22.5788	23.2252	22.8309	22.0877	1	374	0.0400034	P21661	Pcsk2	KRNPEAGVATTDLYGNCTLRHSGTSAAAPEA	1.251
22.1218	23.3818	22.6408	21.4664	21.9862	21.9875	22.2115	22.5071	0.997916	523	0.607288	P21661	Pcsk2	AVITVNATRRGDLNINMTSPMGTKSILLSRR	-0.229627
27.3977	26.8609	22.0647	26.3112			28.8071	25.8435	1	353	ND	Q9CQF9	Pcyox1	DPYQQLVTTFIKGELNSTLFSSRPKDQFGLS	ND
23.7368	22.7664	22.7189	20.572	22.8531	23.9609	22.9954	21.5142	1	323	0.663599	Q9CQF9	Pcyox1	YDIVLVAAPLNRKMSNITFRNFDPPIEEFND	0.382385
27.2292	26.2736	26.1092	25.5248	26.3342	26.707	25.9219	25.8881	1	196	0.865241	Q9CQF9	Pcyox1	KLMHAIGGDDYVRLLNQTLRENLKKAGFSET	-0.0713925
21.9368	21.8626	21.2338	21.5264	21.1515	20.9794	20.8866	21.7589	1	467	0.130338	P05622	Pdgfrb	DLKRCPRKLSPTPLGNSSKEESQLETNVTFW	-0.4458
	21.0692	21.0513	20.4937	18.2543	19.4765		19.5137	0.977471	90	0.0170255	P27773	Pdia3	KGIVPLAKVDCTANTNTCNKYGVSGYPTLKI	-1.78993
23.4072	22.6096	22.3398		23.7613	24.6809	24.0778	24.7741	1	141	0.0112456	Q08481-2	Pecam1	TLDKKEVTEGGVVTVNCSLQEEKPPIFFKIE	1.538
22.5826	20.9797	21.3241	20.3059	23.0838	21.3934	22.6986	21.134	1	74	0.293196	Q08481-2	Pecam1	SQHRVLFYKDDAMVYNVTSREHTESYVIPQA	0.779348
	23.4487	22.8521	24.3338	22.6686	23.9309	23.4246	24.733	1	360	0.82702	Q08481-2	Pecam1	NFTIQKEETVLSQYQNFSKIAEESDSGEYSC	0.144407
25.141	25.1398	24.7476	24.5446	24.0286	24.2951	23.5486	23.981	1	363	0.00488762	Q3UUQ7	Pgap1	MWVPVKVSRWSYVAYNESDKIYFAFPLANHR	-0.92991
26.8151	25.8687	25.7423	26.5489	25.9971	25.8644	25.9693	25.3845	1	558	0.188602	Q3UUQ7	Pgap1	SSTDISLKLHVAQPENDSHVALLKMYTSSDC	-0.439905
22.8858	21.1575	22.6007	22.2687	22.0222	22.6935	21.9943	22.3197	1	234	0.945717	Q3UUQ7	Pgap1	YMNVNNYWILNARHINLTTLSVAGGFRDYQV	0.029255
22.6191	21.4954	22.0601	23.0995				21.5288	1	128	ND	Q9R1S3-2	Pign	AKGWKENPVEFDSLFNESKYTWSWGSPDILP	ND
21.8929	22.18	21.1414	21.3833	21.5258	21.4487	19.2727	21.2326	0.5	191	0.231627	Q9R1S3-2	Pign	TWVFDKVKDFFDAARNNQSLFTKVNEEKVVF	-0.77948
21.8929	22.18	21.1414	21.3833	21.5258	21.4487	19.2727	21.2326	0.5	192	0.231627	Q9R1S3-2	Pign	WVFDKVKDFFDAARNNQSLFTKVNEEKVVFF	-0.77948
26.3637	26.2683	26.1516	26.4515	26.3212	26.7727	25.9625	26.4778	1	370	0.693172	Q6PD26	Pigs	RWGGIMVYNVDPKIYNASELPVRVEVDMVRV	0.074775
22.5988	22.9164	21.6741			20.9184	20.8714		1	168	ND	Q8BXQ2	Pigt	NTVTPTASFKPLGLANDTDDYFLRYAVLPRE	ND
	25.9098	20.7609	25.3603		19.2758		18.1688	0.999727	857	ND	Q9JMB7	Piwil1	LVGQSIHREPNLSLSNRLYYL__________	ND
22.7053	23.3217	23.6663	24.9894	24.3357	25.1327	23.5657	24.9322	1	398	0.21838	Q8VEB4	Pla2g15	SLQELPGSEHIEMLANATTLAYLKRVLLEP_	0.820895
24.9353	24.6035	25.1212		24.902	25.1189	24.7253	24.1506	1	289	0.581961	Q8VEB4	Pla2g15	HTWSHEKVFVYTPTTNYTLRDYHRFFRDIGF	-0.162479
21.3488	21.5804	20.7068	20.5148	22.3957	22.1129	21.7121	22.2898	0.98624	239	0.0101736	Q8BG07-2	Pld4	WRSLTQVKELGAIIYNCSNLAQDLEKTFQTY	1.08991
22.4122	22.5289	22.2269	22.2281	22.5714	22.4188	21.9648	22.3164	1	539	0.840496	Q9R0E2	Plod1	VFSNPEDWKEKYIHENYTKALAGKLVETPCP	-0.03123
23.0265	21.2981	21.9002	20.9254	22.4302	22.3462	22.2681	21.1647	1	696	0.645731	Q9R0B9	Plod2	VGEDFQGGGCKFLRYNCSIESPRKGWSFMHP	0.26473
22.4322	23.2131	22.0978	22.5652	21.8845	22.6367		21.8114	1	398	0.244721	P55065	Pltp	ALRVKLDLRRFQIYSNQSALESLALIPLQAP	-0.466195
22.2544	22.1051	21.9062	21.8412	21.811	22.0574	21.3894	21.5526	0.999997	245	0.112544	P55065	Pltp	LDMEFRGAFFPLKEDNWSLPNRAVEPQLEDD	-0.324115
23.632	23.7042	23.2942	23.3225	23.5124	23.6587	22.5955	23.3072	1	143	0.426971	P55065	Pltp	GLQLSQDSSGRIKVSNVSCEASVSKMNMAFG	-0.219765
23.8123	23.9486	23.135	22.2385	23.8819	23.8813	22.9628	23.5128	1	64	0.559855	P55065	Pltp	ITIPDVYGAKGHFYYNISDVRVTQLHLISSE	0.27607
20.6501	22.5439	23.4757	23.1216	20.7091	21.4806	20.7769		1	81	0.117611	Q91ZV7	Plxdc1	QDLGGGSLAIDTLPDNRTRVVEDNHNYYVSR	-1.45894
22.348	22.6393	22.3877	22.5255	22.084	22.4568	21.7673	21.8699	1	163	0.0412976	P70207	Plxna2	LVEPSHKKEHYLSSVNKTGTMYGVIVRSEGE	-0.430648
23.3556	23.6556	23.466	23.14	23.0992	23.1201	22.8898	23.3207	1	60	0.0768261	P70208	Plxna3	EVFVGAVNRVFKLAPNLTELRAHVTGPIEDN	-0.296815
22.3757	22.2241	22.5015	21.0771	22.0114	22.0345	21.9578	21.6557	1	1074	0.715128	P70208	Plxna3	AKYRGIETTNTCQVINDTAMLCKAPGIFLGH	-0.129742
21.6833	21.4896	22.1873	22.5326	22.2485	22.7948	22.1171	22.7017	1	1006	0.140514	Q80UG2	Plxna4	QPCLFHRRSPSYIICNTTSSEEVLDMKVTVQ	0.49233
28.2077	27.1345	27.2772	27.1189	26.8512	27.1576	27.2581	27.0711	1	441	0.248892	Q80UG2	Plxna4	EDRDRMTSVIAYVYKNHSLAFVGTKSGKLKK	-0.350095
	23.8856	22.5489	22.7212			24.6044	22.3824	1	543	ND	Q8CJH3	Plxnb1	QPELGCLRVVAVSPANISREERREVFLSVPG	ND
23.4946	23.4076	23.3472	23.5547	23.8875	23.9413	23.3834	23.6203	1	1251	0.10955	Q8CJH3	Plxnb1	ERRLQHGQFKYTSDPNVTSVGPSKSFFSGGR	0.2571
25.2403	24.7532	24.5236	25.2041	23.3149	22.5174	21.9427	22.9908	1	1103	0.000647195	B2RXS4	Plxnb2	TEAGVFEYVADPTFENFTGGVKKQVNKLIHA	-2.23885
24.2881	25.1231	24.0331	23.9944	22.4175	23.0447	23.3492	23.5779	1	451	0.0132893	B2RXS4	Plxnb2	VDINKKIKQDLALSGNLSSLYAMTQDKVFRL	-1.26236
27.1432	28.0182	27.0043	26.3662	26.5362	26.5541	26.5611	26.6822	1	1005	0.15896	B2RXS4	Plxnb2	AFEPLRSFVSGGRSINVTGQGFSLIQKFAMV	-0.549575
23.5234	23.2184	23.1638	22.3135	21.3873	21.2535	23.8866	22.9502	1	127	0.356716	B2RXS4	Plxnb2	CGSLFKGICALRAMSNISVRLFYEDGSGEKS	-0.685348
21.6524	22.7893	20.8071	20.3119	20.6206	21.87	20.423	19.9419	1	393	0.358616	B2RXS4	Plxnb2	RDGLVATAVLHRGGLNLTAVTVTAENDHTVA	-0.676278
25.6266	25.2452	25.1921	22.8606	25.3289	24.9124	25.8463	25.1783	1	761	0.409848	B2RXS4	Plxnb2	SFGKNIDSKLQVTLYNCSFGRSDCSLCLAAD	0.58536
27.3463	27.0914	26.029	26.1912	27.1612	26.6319	26.7205	26.859	1	919	0.623991	B2RXS4	Plxnb2	EPRQGPQAGGTTLTINGTHLDTGSKEDVRVT	0.178673
22.6104	22.442	22.0655	21.7654	22.2387	22.2767	21.7913	22.6249	1	1053	0.963807	B2RXS4	Plxnb2	ALERVTVEGMEYVFYNDTKVVFLSPAVPEEP	0.0120825
21.365	21.8119	21.7099	20.5531	21.5525	21.5211	21.406	21.6827	1	889	0.557741	Q9QY40	Plxnb3	YRISARIVCVTSPAPNGTAGPVQVAIKSRPP	0.180605
22.7937	22.2567	21.0223	22.7543	20.8149	21.1323	19.5713	19.9618	0.5	141	0.0156502	Q9QZC2	Plxnc1	GWTFDRGACEVRPLGNLNRSSLRNGTEVVSC	-1.83669
22.7937	22.2567	21.0223	22.7543	20.8149	21.1323	19.5713	19.9618	0.5	143	0.0156502	Q9QZC2	Plxnc1	TFDRGACEVRPLGNLNRSSLRNGTEVVSCHP	-1.83669
22.8175	23.2156	23.0523	23.262	22.0516	22.8725	22.5726	22.341	0.999996	407	0.0205377	Q9QZC2	Plxnc1	LGTGDGQLLKVVLGENLTSNCPEVIYEIKEE	-0.627398
20.5384	18.422	20.222	19.9735	20.1584	17.8189	17.2676	19.2499	1	717	0.20063	Q9QZC2	Plxnc1	TSTCERDVIRVSHVLNDTHMKFSLPSSRKEM	-1.16528
23.6457	23.8097	23.5801	22.0782	22.7714	23.3274	22.807	23.3557	1	896	0.640513	Q9QZC2	Plxnc1	DDIDITLFHGENKQFNCSFENITRNQDLTTI	-0.213073
23.6457	23.8097	23.5801	22.0782	22.7714	23.3274	22.807	23.3557	1	901	0.640513	Q9QZC2	Plxnc1	TLFHGENKQFNCSFENITRNQDLTTILCKIK	-0.213073
	21.0449	21.14	19.9496			18.4033	19.5199	0.999949	1120	ND	Q3UH93	Plxnd1	AVHHIGREPTFCKVLNSTLITCPSPGALSNA	ND
	21.0449	21.14	19.9496			18.4033	19.5199	0.999881	1134	ND	Q3UH93	Plxnd1	LNSTLITCPSPGALSNASAPVDFFINGRAYA	ND
22.3037		20.3356	19.4665	21.5228	21.4352	21.8305	21.431	1	585	0.283992	Q3UH93	Plxnd1	WCTLETRCTLQQDCTNSSQPHFWTSASEGPS	0.852966
22.5232		22.7306	20.9158	23.3174	23.2814	21.5955		1	330	0.450136	Q8CAE9-3	Podxl2	CKDWSNLAGKSYIILNMTQNIDCEVFRRHRG	0.674897
24.1429	24.7264	24.5809	24.5333	23.0536	24.4893	23.4178	24.0668	1	165	0.0759429	Q91ZW2	Pofut1	GNPFGPFWDQFHVSFNKSELFTGISFSASYK	-0.739017
22.6599	23.6458	23.1949	23.117	21.8556	23.2755	22.5968	22.9998	1	259	0.247506	Q8VHI3	Pofut2	KHLRAVGDEFRSQHLNSTDAADKMAPEEDWT	-0.472475
25.1417	25.6043	25.7885	23.9855	25.4124	24.7884	24.6782	25.1603	1	53	0.793457	Q8BYB9	Poglut1	QINRALENYEPCSSQNCSCYHGVIEEDLTPF	-0.120165
23.0792	23.253	23.272	23.1435	21.6368	23.2035	23.6529	22.1884	1	471	0.307527	Q8R2R1	Pomt1	DTWKTILSEVRFVHVNTSAILKLSGAHLPDW	-0.516497
22.3064	22.52	22.1277	21.8988	21.8907	21.6764	21.8099	21.5411	1	98	0.0193641	Q8BGQ4-2	Pomt2	CWDETHFGKMGSYYINRTFFFDVHPPLGKML	-0.483687
23.197	23.3243	22.9221	22.0657	23.0125	23.0879	23.0989	22.8355	1	583	0.666023	Q8BGQ4-2	Pomt2	WHWPINYQGLRFSGANDTDFRVYLLGNPVSI	0.131427
24.7713	24.6011	24.3471	24.1398	23.2677	23.8129	23.6289	22.557	0.994061	254	0.0100818	Q62086	Pon2	ILAHEIHVLEKQPNMNLTQLKVLQLGTLVDN	-1.14818
23.1263	23.2711	23.4853	23.3291	24.9633	23.7112	23.655	22.3768	0.999288	323	0.509808	Q62086	Pon2	NILSEKPSVTTVYINNGSVLQGSSVATIYDR	0.37362
23.2247	23.836	23.402	23.2327	23.5256	23.4977	23.1518	23.4844	1	601	0.959367	Q62009-5	Postn	ILKTTQGSKIYLKGVNETLLVNELKSKESDI	-0.00894
19.9405	19.9906	21.6129	21.5971					1	148	ND	P24369	Ppib	YGPGWVSMANAGKDTNGSQFFITTVKTSWLD	-20.7853
22.555	23.5093	23.7362	23.3255	23.7658	23.5243	23.5395	24.2513	1	117	0.162915	Q8BHN0	Ppm1l	RDHMEDRFEVLTDLANKTHPSIFGIFDGHGG	0.488715
23.3569	22.8956	23.9933	22.5103	23.8569	25.1483	24.2436	23.414	1	197	0.0920568	O88531	Ppt1	QAQYWHDPIKESVYRNYSIFLADINQERCVN	0.976705
22.8587	23.3839	23.3723	23.2061	22.593	23.2663	22.006	20.7653	1	212	0.1028	O88531	Ppt1	NYSIFLADINQERCVNESYKKNLMALKKFVM	-1.04757
	21.0317	21.8111	21.6645	21.6674		20.2469	21.4982	1	289	0.512125	O35448	Ppt2	VRCPMAGISHTTWHSNRTLYDTCIEPWLS__	-0.364917
	19.1229	20.2497	21.6143	21.941	20.491	18.2077		1	60	0.933532	O35448	Ppt2	LFDSSYSFRHLLDYINETHTGTVVTVLDLFD	-0.11573
20.6724	21.3892	20.549			19.6126	19.1975	18.8341	0.950052	72	0.00867806	O08795	Prkcsh	DCKDGSDEPGTAACPNGSFHCTNTGYKPLYI	-1.65543
26.3863	26.429	26.3653	26.1652	25.6197	25.4595	25.1966	25.4551	1	196	0.000137818	P04925	Prnp	ITIKQHTVTTTTKGENFTETDVKMMERVVEQ	-0.903775
22.3248	21.0275	22.5572		21.0632	20.7839	21.8734	21.2341	1	323	0.190466	O54990-6	Prom1	CDSIRPSLSSLGSSLNSSQLPSVDRELNTVT	-0.731217
21.5195	20.1286	21.4513	18.2995	19.9738	19.3518	20.2777	18.4307	0.876568	282	0.364601	O54990-6	Prom1	SSLKSLQDAATQLNTNLSSVRNSIENSLSSS	-0.841205
19.6908	20.2363	21.1992	21.6976	20.9531	20.2494	21.2463	21.761	1	264	0.554177	O54990-6	Prom1	KAMATAIKQTKDALQNMSSSLKSLQDAATQL	0.346463
23.5205		19.7532	18.3266		20.0362		19.2644	0.589245	333	ND	Q61207	Psap	QTCQFVMNKFSELIVNNATEELLVKGLSNAC	ND
23.7264	24.2706	24.0713	24.0533	24.4611	24.4951	24.5517	24.836	1	214	0.00770958	Q61207	Psap	DCMKLVSDVQTAVKTNSSFIQGFVDHVKEDC	0.555615
25.4682	25.8972	26.1099	25.6896	26.1533	26.4985	26.0133	26.3513	0.987212	334	0.0377719	Q61207	Psap	TCQFVMNKFSELIVNNATEELLVKGLSNACA	0.462908
29.0727	28.8894	29.2917	28.8548	28.3175	28.9959	28.5902	28.8819	1	80	0.119819	Q61207	Psap	ICKTVVTEAGNLLKDNATQEEILHYLEKTCE	-0.330832
27.8541	28.6026	28.3148	27.7179	27.9168	28.1268	27.9577	28.4583	1	459	0.976122	Q61207	Psap	VCKKLVLYLEHNLEKNSTKEEILAALEKGCS	-0.007455
20.8603	21.2536	20.9087	20.6999	17.8633	20.5526	19.6473	20.5242	0.999994	77	0.0921664	Q14B62	Ptchd1	LAKIERNLVNSLFPVNRSKHRLYSDLQTPGR	-1.28376
25.6478	25.7654	25.751	25.422	25.2736	25.0749	25.0044	25.057	1	159	0.00150791	Q9Z1X2-2	Ptdss2	PERDYGGNCLIYDADNKTDPFHNIWDKLDGF	-0.544098
25.7854	25.7686	25.6269	25.8579	25.0911	24.6971	23.9392	25.2459	1	600	0.0138778	Q9WV91	Ptgfrn	VLITAEKPVGDLSSPNETKYIISLDQDSVVK	-1.01636
24.0081		23.7201	21.8171	23.8074	23.5047	23.5656	23.2724	1	618	0.572577	Q9WV91	Ptgfrn	KYIISLDQDSVVKLENWTDASRVDGVVLEKV	0.355764
25.2783	25.1651	25.019	25.8356	25.1496	25.5433	24.6651	26.536	1	300	0.743832	Q9WV91	Ptgfrn	RTVSVTEGKDLDLSCNITTDRVDDVRPEVTW	0.148995
23.6258	24.0521	23.5681	23.4373	23.1059		22.3928		1	98	ND	Q8BKG3	Ptk7	DRLQDSGAFQCVARDNVTGEEVRSTNASFNI	ND
24.19	24.5831	24.1714	23.9668	24.0422	23.6525	23.2737	23.7875	0.999983	108	0.0395231	Q8BKG3	Ptk7	CVARDNVTGEEVRSTNASFNIKWIEAGPVVL	-0.538893
22.109	22.1009	21.3222	19.771	20.6737	20.8217	20.453	20.2228	0.999991	559	0.21547	Q8BKG3	Ptk7	AGTLHFARVTRDDAGNYTCIASNEPQGQIRA	-0.782935
22.3297	23.1024	22.1532	22.1944	22.4178	21.7927	21.9325	22.1829	1	29	0.214394	P26350	Ptma	TKDLKEKKEVVEEAENGRDAPANGNAQNEEN	-0.363465
19.9302	19.9007		19.9399	22.175	21.246	20.6308	22.2837	0.5	287	0.0161869	P06800-3	Ptprc	VLCYKNNSEKCKSLPNNVTSFEVESLKPYKY	1.66028
19.9302	19.9007		19.9399	22.175	21.246	20.6308	22.2837	0.5	288	0.0161869	P06800-3	Ptprc	LCYKNNSEKCKSLPNNVTSFEVESLKPYKYY	1.66028
21.419	21.5772	21.3223	22.3626	23.3477	21.9779	21.0996	21.4139	1	714	0.617849	Q64487-1	Ptprd	DVPSGPPRKVEVEAVNATAVKVSWRSPVPNK	0.289493
20.2128	18.2394	20.7257		21.0626	20.263	19.4475		0.871961	941	0.582279	A2A8L5	Ptprf	TWDPPVLAERNGHITNYTVVYRDINSQLELQ	0.531767
22.3619	22.2694	22.8989	23.4245	23.5769	22.651	22.4449	22.3721	1	721	0.955246	A2A8L5	Ptprf	DVPSGPPRKVEVEPLNSTAVHVSWKLPVPNK	0.0225775
22.5109	21.2678	22.6043	20.455	23.0683	22.5146	22.7621	23.2165	1	444	0.0716313	Q05909	Ptprg	NDMRSDFSQTMLFQANTTRIFQGTRIVKTGV	1.18091
22.4094	22.3535	22.4526	22.8505	23.0076	22.7609	22.2	23.1532	0.999771	113	0.310589	Q05909	Ptprg	EYQELQLDGFDNESSNKTWMKNTGKTVAILL	0.263878
22.1885	22.6132	22.4947				21.2432	21.8183	1	78	ND	Q64455	Ptprj	DSGASECRIENKMESNLTFPVKNQTSCNITG	ND
22.9942	23.2741	22.9468	22.7366	22.3112	22.0806	21.9979	21.9403	1	267	0.00058598	Q64455	Ptprj	ANGTEGQPRNKVFKTNSTQVSDVRAMNISAS	-0.905425
24.5553	24.6305	24.4831	23.2731	22.6832	22.1518	22.2557	23.3506	1	437	0.00843108	Q64455	Ptprj	IPRGPDGTEGLSSTVNGSTDPSAVTDIRVVN	-1.62517
23.2781	23.3871	22.9052	22.9598	22.5432	22.7357	22.089	22.1037	1	313	0.00877014	Q64455	Ptprj	SIVYKIHVAGGTHSVNQTVNKTEAIILGLSS	-0.764665
23.2781	23.3871	22.9052	22.9598	22.5432	22.7357	22.089	22.1037	1	317	0.00877014	Q64455	Ptprj	KIHVAGGTHSVNQTVNKTEAIILGLSSSTLY	-0.764665
20.9689	21.1272	20.8811	21.3289	20.8723	20.5701	20.1629	21.1321	1	668	0.139576	Q64455	Ptprj	LGVRSDSWDNMTRLENCTSDDDTECRTEVAY	-0.392188
24.2602	22.3972	23.7604	22.7713	22.8714	22.6503	22.6326	22.6056	1	572	0.212364	Q64455	Ptprj	SYAYSVLILKTGDGSNVTSNFTKDPSILIPE	-0.607323
24.2602	22.3972	23.7604	22.7713	22.8714	22.6503	22.6326	22.6056	1	576	0.212364	Q64455	Ptprj	SVLILKTGDGSNVTSNFTKDPSILIPELIPG	-0.607323
23.2026	23.843	23.4239			22.6521		23.3856	0.999427	249	ND	P28828	Ptprm	KVTSSRRFIASFNVVNTTKRDAGKYRCMICT	ND
23.0629	23.0471	22.8833	22.2076	22.2285	22.4701	22.7	22.036	1	131	0.125285	P28828	Ptprm	VYVKVNNGPLGNPIWNISGDPTRTWHRAELA	-0.441553
19.9289	19.1558	20.1003	20.6359	18.9047	19.9463	19.7004	20.3076	0.944273	524	0.593599	Q60673	Ptprn	VVGPAVTFRIRHNEQNLSLADVTQQAGLVKS	-0.240435
	22.4517	22.757	22.7978		22.8635		22.9172	0.999985	550	ND	P80560	Ptprn2	VLGPAVTFKVSANIQNMTTADVIKAAADNKD	ND
22.7659	22.7741	22.5967	22.2261	22.3166	22.8237	22.5712	22.3974	1	154	0.722274	E9Q612	Ptpro	FEIHYPEKYNVFSRVNISYWEGRDFRTMLYK	-0.06348
22.914	22.7975	22.5426	21.7637	22.9741	22.9761	22.0354	22.8142	1	674	0.58911	B0V2N1-6	Ptprs	DVPSAPPRKVEAEALNATAIRVLWRSPTPGR	0.195515
19.735		20.0703	20.9861	19.3061				1	317	ND	B9EKR1	Ptprz1	GKEEIHEVVCSSEPENVQADPENYTSLLVTW	ND
19.735		20.0703	20.9861	19.3061				1	324	ND	B9EKR1	Ptprz1	VVCSSEPENVQADPENYTSLLVTWERPRVVY	ND
21.8488	20.5425	22.6045	20.1196		20.6461	18.8249		0.999018	105	ND	B9EKR1	Ptprz1	LENTFIHNTGKTVEINLTNDYYLSGGLSEKV	ND
25.8952	25.6968	25.966	26.0681	25.1651	25.3306	24.552	25.2147	0.999999	223	0.00460568	B9EKR1	Ptprz1	KQAALDPFVLQNLLPNSTDKYYIYNGSLTSP	-0.84095
24.9526	25.1931	25.5198	25.1886	23.508	24.2527	22.5209	24.6311	0.999993	552	0.0211836	B9EKR1	Ptprz1	SLNSGSKTLFIFPQMNLSGTAESLNTVPITE	-1.48536
26.6395	26.8148	27.1478		25.5472	26.5882	24.9015	24.3431	1	232	0.0477754	B9EKR1	Ptprz1	LQNLLPNSTDKYYIYNGSLTSPPCTDTVEWI	-1.52237
27.0053	26.8269	26.4371	25.5874	25.541	25.9702	25.0393	23.8884	1	134	0.0486499	B9EKR1	Ptprz1	KVFKASKITFHWGKCNVSSEGSEHSLEGQKF	-1.35444
23.7858	22.9432	23.4618	23.5475	23.5055	24.2821	23.2938	24.3829	1	685	0.233908	B9EKR1	Ptprz1	TQSETGSGRESFLQVNSTDIQIDESRETTES	0.431522
26.3984	25.9956	26.3392	26.081	26.3771	25.9921	25.4868	26.0276	1	1058	0.305457	B9EKR1	Ptprz1	ADGIKPLSKSEMMYGNETELKMSSFSDMAYP	-0.232658
22.8916	20.393	21.1527		22.3355	20.9104	21.5326	21.7607	0.999998	501	0.835176	B9EKR1	Ptprz1	GSEFSGKSDVPNTSPNSTSQHVAEFETERGI	0.155669
23.2748	23.8264	23.5337	23.4265	23.0754	23.1091	22.7066	23.2022	1	42	0.0215202	Q8R143	Pttg1ip	ASAQEPPRVGCSEYTNRSCEECLRNVSCLWC	-0.49203
24.2898	25.0642	24.1177	23.6899	24.2365	24.5701	24.2769	23.9714	1	51	0.934706	Q8R143	Pttg1ip	GCSEYTNRSCEECLRNVSCLWCNENKACMDY	-0.026665
	23.0079	24.3914	21.9511	24.8983	25.0812	25.678		0.999996	202	0.0476847	Q9JKF6	Pvrl1	TRLKGEAEYQEIRNPNGTVTVISRYRLVPSR	2.10237
22.9685	20.6845	22.4997	19.717	21.8949		22.6229	22.8477	1	315	0.33908	P32507-2	Pvrl2	AQGSQLLVHSVDRMVNTTFICTATNAVGTGR	0.987759
23.0449	23.1442	23.1737	20.9368	23.0754	22.9367	22.3908	23.0973	1	128	0.618066	P32507-2	Pvrl2	DATLAFRGLRVEDEGNYTCEFATFPNGTRRG	0.300155
23.0449	23.1442	23.1737	20.9368	23.0754	22.9367	22.3908	23.0973	1	138	0.618066	P32507-2	Pvrl2	VEDEGNYTCEFATFPNGTRRGVTWLRVIAQP	0.300155
22.5417	21.4838	22.1345		22.7816	22.7712	22.3164	23.6094	1	186	0.103044	Q9JLB9	Pvrl3	TVSLIKGPDSLIDGGNETVAAVCVAATGKPV	0.816371
21.7676	20.3446	20.9155	18.9962	20.9484	21.038	21.1073	21.0708	1	83	0.394097	Q9JLB9	Pvrl3	AVWGKNVSLKCLIEVNETITQISWEKIHGKS	0.535107
22.5197	21.2725	22.3959		22.9665			21.7578	0.997858	1277	ND	Q3UQ28	Pxdn	LKQTSLARILCDNSDNITRVQQDVFRVAEFP	ND
23.2117	23.2643	23.1981	22.449	23.0634	23.3225	22.7415	23.0039	1	1175	0.993181	Q3UQ28	Pxdn	RDHGIPPYHDYRVYCNLSAAYTFEDLKNEIK	0.00203
21.9417	20.1911	20.1001					19.8789	1	99	ND	Q9WUP0	Ramp2	WYEYKSCMDSVKDWCNWTLISRHYSDLQNCL	ND
27.6705	27.6576	27.677		27.1814	26.3158	26.4083	27.0506	1	47	0.0160753	Q05186	Rcn1	VVRPDSELGERPPEDNQSFQYDHEAFLGKED	-0.929349
23.2009	23.9186	23.4855	23.945	21.3086		20.6135	23.0706	1	1600	0.0285288	Q60841-3	Reln	KHSAQWALDDVLIGVNDSSQTGFQDKFDGSI	-1.9733
24.1475	23.5483	24.4228	23.7152	24.4535	24.1939	24.3232	24.54	0.5	290	0.09738	Q60841-3	Reln	RFSYSDPSITVSYAKNNTADWIQLEKIRAPS	0.419205
24.1475	23.5483	24.4228	23.7152	24.4535	24.1939	24.3232	24.54	0.5	291	0.09738	Q60841-3	Reln	FSYSDPSITVSYAKNNTADWIQLEKIRAPSN	0.419205
24.1886	24.3249	23.6848	23.8388	23.7668	23.8134	24.0236	23.5365	1	3016	0.257804	Q60841-3	Reln	SVRHDYILLPEGALTNTTRLRWWQPFVISNG	-0.2242
25.884	25.7583	25.4064	25.6136	25.6585	25.7997	25.3462	24.8582	1	306	0.323593	Q60841-3	Reln	NTADWIQLEKIRAPSNVSTVIHILYLPEEAK	-0.249917
21.7157	20.0467		21.2698				20.8594	1	89	ND	Q7TNK1-4	Rfx4	YSPRSKLGTLLPDFPNVKDLNLPASLPEEKV	ND
23.2492	24.0907	23.8473	24.1535	22.1007	23.5594	22.7917	23.6465	1	99	0.100166	Q6PCX7-2	Rgma	YHSAVHGIEDLMSQHNCSKDGPTSQPRVRTL	-0.81061
25.5464	25.8038	25.5758	25.0937	23.8798	24.0773	24.5366	23.859	0.999993	80	0.00060838	Q9CQ01	Rnaset2	YWTIHGLWPDRAEDCNQSWHFNLDEIKDLLR	-1.41675
21.6908	20.0209	19.2881		18.2456		21.556		1	88	ND	O54965-2	Rnf13	PENACEPIVPPPLKDNSSGTFIVLIRRLDCN	ND
22.4447	22.4358	22.8103	22.7948	22.2302	22.543	20.4787	22.4226	0.972524	75	0.205848	O54965-2	Rnf13	PAEGLKGFLINSKPENACEPIVPPPLKDNSS	-0.702775
20.945	21.577	20.8896	21.3227	20.9779	21.1591	20.8064	19.4429	0.888734	135	0.215228	Q8VEM1	Rnf130	SRAAFHNAVAVVIYNNKSKEEPVTMTHPGTG	-0.587005
23.5035	23.3038	23.2578	23.642	23.895	24.0845	23.5035	23.1438	1	781	0.351625	O89026	Robo1	TQNGMVQEYKVWCLGNETKYHINKTVDGSTF	0.229903
	21.3394	21.7475	19.0471	21.7553	20.369	22.465	21.9135	1	123	0.345834	Q7TPD3-2	Robo2	YVCVARNYLGEAVSRNASLEVALLRDDFRQN	0.914392
24.4285	24.3495	24.1915	24.306	24.4834	24.3936	22.6709	24.2557	1	786	0.427032	Q7TPD3-2	Robo2	HQNGIIQEYKIWCLGNETRFHINKTVDAAIR	-0.368022
18.7178	18.5611	18.5165	18.9425	18.9206				1	318	ND	Q9Z138	Ror2	IGIPAERLGRYHQCYNGSGADYRGMASTTKS	ND
27.3277	27.4414	27.0021	27.6453	25.6758	26.1984	25.1997	25.5798	1	106	0.000466459	Q9DBG6	Rpn2	AQSSQVLSGCEISVSNETKELLLAAVSEDSP	-1.69069
20.6833	21.5879	21.7614		21.5651	21.48	22.0679	19.7123	1	179	0.845076	Q99PI8	Rtn4r	NNLQALPDNTFRDLGNLTHLFLHGNRIPSVP	-0.137888
29.8328	28.5003	28.6349	24.3234					0.5	303	ND	Q9D394	Rufy3	LEKSNTKLTEELAVANNRIITLQEEMERVKE	-27.8228
29.8328	28.5003	28.6349	24.3234					0.5	304	ND	Q9D394	Rufy3	EKSNTKLTEELAVANNRIITLQEEMERVKEE	-27.8228
22.9085	20.8597	21.6752			21.5789	21.0908	22.8833	1	15	0.965808	Q9Z0U9	S1pr3	_MATTHAQGHQPVLGNDTLREHYDYVGKLAG	0.0365133
22.6987	22.5531	22.7122		21.9996	22.1422	21.0315	22.187	1	590	0.054169	Q6GQT6	Scap	PAFSIFPPDAPKLPENQTLPGELPEHAGPAE	-0.814583
18.8098	20.5789		19.7428	19.25	18.9981	18.5956	19.7261	1	430	0.316905	Q8C850	Scara3	ERFSLLSARLDFNVRNLSMIMEEMKAVDTHH	-0.568048
21.1887	19.8156	20.9715	20.1382	19.2681		21.158	19.2174	1	383	0.372071	Q61009	Scarb1	HSLFLDIHPVTGIPMNCSVKMQLSLYIKSVK	-0.647331
25.8991	26.8958	26.8854	26.1949	25.2008	25.5765	24.6216	25.7611	0.995865	224	0.0160371	O35114	Scarb2	NDGEYVFLTGEDNYLNFSKIVEWNGKTSLDW	-1.17878
25.8991	26.3268	26.3605	25.5257	25.2008	25.5765	24.6216	25.7611	0.678091	209	0.0604805	O35114	Scarb2	DVSPNFGLFYERNGTNDGEYVFLTGEDNYLN	-0.737985
24.8022	25.4365	25.4368	25.4965	24.5943	24.8193	22.8501	25.2715	1	412	0.152559	O35114	Scarb2	ETGDIRTMVFPVMYLNESVLIDKETANQLKS	-0.909195
25.0172	26.0377	25.9011	25.7133	25.5274	25.4099	23.7627	25.3332	0.988475	206	0.214429	O35114	Scarb2	FKPDVSPNFGLFYERNGTNDGEYVFLTGEDN	-0.659002
23.9264	25.2258	25.1423	23.9287	25.0622	25.6535	24.7659	24.7338	0.999797	249	0.281592	O35114	Scarb2	KTSLDWWTTDTCNMINGTDGDSFHPLISKDE	0.49805
27.2468	27.0789	26.8779	27.1573	27.3092	26.5941	27.2788	27.4255	1	105	0.773046	O35114	Scarb2	TYRELRNKANIQFGENGTTISAVTNKAYVFE	0.061655
26.3351	26.9601	26.9825	25.3364	27.0096	25.8963	25.5022	26.9952	1	45	0.92608	O35114	Scarb2	QKAVDQTIEKNMVLQNGTKVFNSWEKPPLPV	-0.0527275
23.2525	22.5468	23.7286	22.2518			22.0212	23.145	1	93	ND	P97952	Scn1b	LQLEEDERFEGRVVWNGSRGTKDLQDLSIFI	ND
23.6262	23.799	23.9029	23.8022	23.7712	24.715	24.1183	24.4253	0.999967	135	0.0651211	P97952	Scn1b	ECHVYRLLFFDNYEHNTSVVKKIHLEVVDKA	0.474882
22.6482	23.4371	23.0337	23.4264	22.5229	23.3145	22.0943	22.3862	1	95	0.133879	Q8BHK2	Scn3b	GHQEVESPFQGRLQWNGSKDLQDVSITVLNV	-0.556873
21.816	19.4547	20.0515		21.8858				1	759	ND	Q9JJS0	Scube2	QDCETRVQCSPGHFYNTTTHRCIRCPLGTYQ	ND
20.1084		19.0142	20.7602			19.2411		0.977769	788	ND	Q9JJS0	Scube2	YQPEFGKNNCVSCPGNTTTDFDGSTNITQCK	ND
20.1084		19.0142	20.7602			19.2411		0.999834	798	ND	Q9JJS0	Scube2	VSCPGNTTTDFDGSTNITQCKNRKCGGELGD	ND
22.5179	21.8538	21.4059	21.6105	22.252	22.178	21.9372	21.6682	1	529	0.578061	Q9JJS0	Scube2	LPERHSSVKESFQYANLTCSPGKQVPGALGR	0.16185
18.5049	20.8207	21.3143	20.9273	19.8024	20.7377	19.4683		1	581	0.654768	Q6V4S5	Sdk2	GDIGTYTCRVLSAGGNDSRNAHLRVRQLPHA	-0.389024
21.0265	21.2977	22.9131	20.3489	21.9553	23.249	22.0146	22.526	0.999999	1579	0.1449	Q6V4S5	Sdk2	PGAKWAELTSLYSMRNLTRPSLTQYELDNLS	1.03967
22.3092	22.3491	22.7812	22.2076	21.9131	22.8047	21.3254	21.0642	1	1260	0.169016	Q6V4S5	Sdk2	EKDSDSQPRFWLVEGNSSRSAQLTGLGKYVL	-0.634917
23.4827	23.6234	23.8122		21.3637	22.5962	22.1967		1	218	0.01339	Q9Z2G6-2	Sel1l	GQTGLGFLYASGLGVNSSQAKALVYYTFGAL	-1.58728
26.8648	26.9278	25.7258		26.1576	25.9412	25.5612	24.1142	1	554	0.155001	Q9Z2G6-2	Sel1l	AAFILDQREATIVGENETYPRALLHWNRAAS	-1.06261
26.9178	27.4787	27.0379	26.813	26.8184	26.8381	26.5016	27.144	1	377	0.274571	Q9Z2G6-2	Sel1l	LGKMYSEGSDIVPQSNETALHYFKKAADMGN	-0.236297
21.2478	21.7146	20.891	19.5365	20.7271	20.4321	20.7233	20.0041	1	665	0.47941	Q80TS8-2	Sel1l3	GVLYLDGIFPGVPGRNLTLAGEYFHKAAQGG	-0.375813
23.3477	23.9385	23.9127	23.4039	23.4408	22.5539			0.997712	56	ND	Q62179	Sema4b	SEERLIRKFEAENISNYTALLLSQDGKTLYV	ND
23.7303	23.8917	23.0148	22.9421	22.8497		23.341	22.6649	0.943078	419	0.241486	Q64151	Sema4c	VKPRLGRPLLVKKNTNFTHVVADRVPGLDGA	-0.442889
22.7956	22.7592	22.5726	22.123	22.8278	22.8157	22.8907	22.7459	1	106	0.152842	Q64151	Sema4c	APAEKKIECTQKGKSNQTECFNFIRFLQPYN	0.257412
24.3358	24.3437	24.2259	23.7325	22.8875	22.2955	23.6736	23.6763	1	419	0.0307608	O09126	Sema4d	VTPIDNRPKLIKKDVNYTQIVVDRTQALDGT	-1.02625
23.1657	23.3418	23.6055	23.5098	23.2536	23.308	23.5537	22.8064	1	379	0.376025	O09126	Sema4d	TPRPGACIDSEARAANYTSSLNLPDKTLQFV	-0.175232
23.4517	23.5231	23.5089	22.9182	23.2876	23.7883	23.5586	23.4922	1	55	0.347833	Q9WUH7	Sema4g	YEELSQIRHFKGQTQNYSTLLLEEASERLLV	0.181142
20.0978	22.6817	22.9767	22.4313	22.5136	22.9729	22.0785	22.8641	1	386	0.447283	Q9WUH7	Sema4g	RPGSCITDSLRSRGYNSSQDLPSLVLDFVKL	0.560417
22.8078	23.8121	23.7278	23.7043	23.2746	23.9729	23.2921	23.5173	1	596	0.996751	Q9WUH7	Sema4g	PCDQPSNLARALWLLNGSKSLSDGQDGYRVG	0.001215
20.9757	21.4821	21.6728	21.3855		21.4376	20.3556	20.4275	1	461	0.119173	O35464-3	Sema6a	IILKFLARIGSSGFLNGSLFLEEMNVYNPEK	-0.6388
25.4462	24.7622	25.3759		23.3628	24.3408	25.2524	24.4087	0.999999	434	0.143326	O35464-3	Sema6a	RLTKIAVDNAAGPYQNHTVVFLGSEKGIILK	-0.85357
	20.9496	21.2672	20.9938	19.4181				0.999998	461	ND	Q76KF0-3	Sema6d	GVVLKVLAKTSPFSLNDSVLLEEIEAYNPAK	ND
19.9474	21.3947	18.7551	20.0216	20.4253	18.8476	19.007		0.76021	328	0.465708	Q9QUR8	Sema7a	QWRDTRVYGVFSNPWNYSAVCVYSLGDIDRV	-0.603042
27.6581	27.7455	27.1414	26.6697	27.5191	27.3781	27.1119	27.2185	1	256	0.990767	Q9QUR8	Sema7a	FFREDNPDKNPEAPLNVSRVAQLCRGDQGGE	0.0032
21.0143	21.1988	20.6116		21.6104	21.4993	21.2927	20.9977	0.982757	83	0.116481	P70274	Sepp1	RLEDLRIKLESQGYFNISYIVVNHQGSPSQL	0.408433
23.1107	23.7013	23.8495	24.3928	24.6516	24.4221	24.5286	24.9008	1	101	0.0225931	Q00896	Serpina1c;Serpina1b;Serpina1a;Serpina1d	SKGDTHTQILEGLQFNLTQTSEADIHKSFQH	0.8622
24.2066	24.5318	24.2489	23.968	23.8693		24.0744	24.1166	0.999937	225	0.207029	P32261	Serpinc1	ENPEQSRVTINNWVANKTEGRIKDVIPQGAI	-0.218723
25.0367	26.527	25.2562	25.1822	26.3749	26.4943	27.0523		1	119	0.0502622	P19324	Serpinh1	EEVHTGLGELLRSLSNSTARNVTWKLGSRLY	1.13995
25.0288	25.5101	24.7061		24.0092	23.8492	23.3274	22.7317	0.998671	157	0.00961158	O35684	Serpini1	SQNVAVANSINKWVENYTNSLLKDLVSPEDF	-1.6023
20.6984	19.0591	18.139		20.7498	20.2014	20.4049	19.9543	1	321	0.178199	O35684	Serpini1	ILKALGVTEIFIKDANLTAMSDKKELFLSKA	1.02881
24.3967	23.9371	24.6877	22.6065	23.2256	23.0865	23.1404	22.7067	1	414	0.11724	Q6P1D5-2	Sez6l	ATIGRVLSPSFPGTANGSQLCVWTIEAPEGQ	-0.867188
25.6564	24.5253	25.3766	22.6337	24.009	23.4174	24.5853	23.0419	1	268	0.342488	Q6P1D5-2	Sez6l	TVYTGYGVELQVKSVNLSEGELLSIRGVDGP	-0.78464
	22.6649	24.688	22.4123	23.9888	23.3117	22.3436	22.9823	1	454	0.897469	Q6P1D5-2	Sez6l	LLHEKDRMIVYSGRTNTSALLYDSLRTESVP	-0.0984317
21.1511	23.7015	23.1928	22.8905	22.7347	21.9644	21.3618	22.1584	0.886037	173	0.316562	Q8C4U3	Sfrp1	DKFPEGDVCIAMTPPNTTEASKPQGTTVCPP	-0.679135
23.1368	23.2143	22.2554	22.7993	23.2455	23.1476	22.9318	23.0499	0.999999	213	0.329341	P82349	Sgcb	KSLNVQKASTERITSNATSDLNIKVDGRAIV	0.242278
24.2279	24.3385	23.5736	23.8925	23.7661	24.3469	24.5519	23.4279	1	200	0.962961	O70258	Sgce	GAVKNVWQPERLNAINITSALDRGGRVPLPI	0.0150775
23.532	26.7157	25.6313	26.6818	26.2279	26.6644	22.1251	26.6613	1	167	0.873936	Q8VD33	Sgtb	YSKAYGRMGLALTAMNKFEEAVTSYQKALDL	-0.220505
20.0417	20.2887	19.3448	19.9815	20.3271	20.5631	20.2047	19.7373	1	62	0.311077	Q8C3Q5-2	Shisa7	TGALAGGGSAAGTSANATKTSPASGTGAAAR	0.29387
21.5834	21.7538	22.3945	21.7233	21.5194	21.1636	21.6427	22.742	1	45	0.810024	Q9CZN4-4	Shisa9	GQLAQLGGVLLLTGGNRSGAASGEAGEGVGG	-0.0968525
21.0057	22.5821	22.4881	21.4739	21.4732	23.1178	21.135		1	165	0.976536	Q8CIF6	Sidt2	RVDNFVLRTGELFTFNTTAAQPQYFKYEFPD	0.021225
24.0627	23.2031		21.9495	23.8794	23.6181	23.165	22.3174	1	197	0.801675	Q9EPK6	Sil1	LETDMQIMVRLINKFNSSSSSLEEKVAALFD	0.173253
25.3768		24.3377	25.4337		25.6758		24.647	1	205	ND	P97797-2	Sirpa	QELHHLETTVNPSGKNVSYNISSTVRVVLNS	ND
25.3768		24.3377	25.4337		25.6758		24.647	1	209	ND	P97797-2	Sirpa	HLETTVNPSGKNVSYNISSTVRVVLNSMDVH	ND
	24.7074	24.9079	24.0458	23.9264	24.1989	25.5478	23.5947	0.99998	246	0.685796	P97797-2	Sirpa	VAHITLDRSPLRGIANLSNFIRVSPTVKVTQ	-0.236726
21.0695	21.4967	21.2274	20.8234	20.1024	19.0677		20.68	1	312	0.0375396	Q9JIS8	Slc12a4	KSIFDPPVFPVCMLGNRTLSRDQFDICAKTV	-1.20424
24.2382		23.9836	22.0963	24.589	23.7754	23.7269		1	331	0.464164	Q9JIS8	Slc12a4	SRDQFDICAKTVVVDNETVATRLWTFFCHSP	0.591103
26.7236	24.8635		24.7291			26.477		1	328	ND	Q91V14-2	Slc12a5	VTTRLWGLFCSSRLLNATCDEYFTRNNVTEI	ND
26.6446	25.0847		24.6034			26.5428	25.0398	1	310	ND	Q91V14-2	Slc12a5	SRHGFDVCAKLAWEGNETVTTRLWGLFCSSR	ND
26.3346	26.0954	27.0521		26.2795	26.3434	26.1753	26.3424	0.5	338	0.432804	Q91V14-2	Slc12a5	SSRLLNATCDEYFTRNNVTEIQGIPGAASGL	-0.208888
26.3346	26.0954	27.0521		26.2795	26.3434	26.1753	26.3424	0.5	339	0.432804	Q91V14-2	Slc12a5	SRLLNATCDEYFTRNNVTEIQGIPGAASGLI	-0.208888
24.8555	26.2088	26.8856	25.999	24.9777	26.2553	25.8388	25.1589	1	291	0.437247	Q91V14-2	Slc12a5	KSAFDPPNFPICLLGNRTLSRHGFDVCAKLA	-0.429548
19.9029	21.4548		22.7131			21.8485		1	328	ND	Q924N4-2	Slc12a6	KSSFAPPHFPVCMLGNRTLSSRHLDICSKTK	ND
21.526		21.3514	21.2346	21.2232	21.1469	20.6178	21.4545	1	347	0.291996	Q924N4-2	Slc12a6	SSRHLDICSKTKEVDNMTVPSKLWGFFCNSS	-0.260053
23.6348	20.8912		21.6265	22.9193	22.4491	23.0212		1	243	0.424154	Q99MR3	Slc12a9	NASSVPHRHGHFTGFNGSTLRDNLGAGYAED	0.745703
21.4811	21.7967	21.4666	21.8827	21.2571	21.0999	20.6991	22.0805	0.993211	566	0.273831	Q67BT3	Slc13a5	WGRAMFNLDNFPDWANSTSVNT_________	-0.372605
24.0552	22.0942		21.1659		23.0815			0.5	100	ND	Q8BLE7	Slc17a6	FGIRCNLGVAIVDMVNNSTIHRGGKVIKEKA	ND
24.651	22.0942		21.1659		24.0108	23.4395		0.96093	101	ND	Q8BLE7	Slc17a6	GIRCNLGVAIVDMVNNSTIHRGGKVIKEKAK	ND
24.1112	24.0974	23.8276	23.6307	23.7859	24.6634	23.8869	24.5544	1	205	0.27207	P43006	Slc1a2	TVTKKVLVAPPSEEANTTKAVISMLNETMNE	0.305907
23.7775	23.5634	23.9621	23.8382	23.6181	23.7182	23.0965	24.4357	1	215	0.82075	P43006	Slc1a2	PSEEANTTKAVISMLNETMNEAPEETKIVIK	-0.0681575
21.1735	21.5299		21.9708	25.5659	25.0215	24.1715	25.5257	1	201	0.000444855	O35874	Slc1a4	AAFTTSATDYTVVTHNTSSGNVTKEKIPVVT	3.51308
21.1683	22.8553	21.5064		21.1468	21.5743	19.8788	21.8852	1	201	0.334798	O35874	Slc1a4	AAFTTSATDYTVVTHNTSSGNVTKEKIPVVT	-0.722098
21.1683	22.8553	21.5064		21.1468	21.5743	19.8788	21.8852	1	206	0.334798	O35874	Slc1a4	SATDYTVVTHNTSSGNVTKEKIPVVTDVEGM	-0.722098
20.6758	21.5564	21.1604		21.5005	21.6258	21.0046	21.703	1	91	0.298695	Q9Z0E8	Slc22a5;Slc22a21	QVPQKCRRYRLATIANFSELGLEPGRDVDLE	0.327603
22.0839	22.5285	21.5901	20.491	22.0993	20.5399		23.7375	1	64	0.647472	Q9Z0E8	Slc22a5;Slc22a4	RCLVPHTVNLSSAWRNHSIPLETKDGRQVPQ	0.452184
25.1451	24.7633	24.4447	25.7601	25.2734	24.7233	22.3611	26.3054	1	182	0.69531	Q8BZ09	Slc25a21	LNKGLTATLGRHGIFNMVYFGFYHNVKNIIP	-0.362497
26.8676	26.5353	26.2265	26.3158	26.4639	25.9077	26.1789	26.4132	1	48	0.246654	Q9JIM1-2	Slc29a1	MTATKYFTNRLDVSQNVSSDTDQSCESTKAL	-0.245393
25.3077	22.7007	23.8983		23.839	25.2828	24.7578		0.999999	45	0.488732	P17809	Slc2a1	TGVINAPQKVIEEFYNQTWNHRYGEPIPSTT	0.65763
23.3565	23.514	23.7234	24.0008	23.8714	23.5269	23.4404	24.1389	1	447	0.668812	Q3UHK1	Slc2a13	NECMLDPDCGFCYKINGSAVIDSSCVPVNKA	0.095765
22.647	22.5855		23.0386	22.8163	22.124		21.6886	1	43	0.200703	P32037	Slc2a3	TGVINAPETILKDFLNYTLEERLEDLPSEGL	-0.547367
22.9484	20.4503	22.0329		21.9749	22.3442	22.0435	21.7985	1	294	0.728286	Q60738	Slc30a1	NPCFPDPCKSSVEIINSTQAPMRDAGPCWVL	0.229732
22.0363	19.9912	22.2893	20.8348	22.3683	22.1207	22.2188	21.1854	1	85	0.296283	Q75N73-2	Slc39a14	GVGRDNVSQPKEGPRNLSTCFSSGDLFAAHN	0.685375
22.0363	19.9912	22.2893	20.8348	22.3683	22.1207	22.2188	21.1854	1	100	0.296283	Q75N73-2	Slc39a14	NLSTCFSSGDLFAAHNLSERSQIGASEFQEF	0.685375
22.6044	20.8052		20.964	21.9903	22.045	20.5112	21.5824	1	52	0.911919	Q75N73-2	Slc39a14	SATSFLEDLMDRYGKNDSLTLTQLKSLLDHL	0.0743567
24.5384	24.2531	24.1201	24.2497	24.8388	24.1937	24.3454	24.4922	1	275	0.320975	Q8C145	Slc39a6	FMYSRNTNDNIQECFNTTKLLTSHGMSIQAL	0.177148
25.4966	24.3786	25.4986	23.8326	25.005	24.8868	24.6948	25.6251	1	68	0.606788	Q8C145	Slc39a6	MQRHHLQQLFYRYGENDSLSVEGFRKLLQNI	0.25133
24.5572	25.5376	24.9788	24.424	26.5651	25.9515	25.0405	25.6868	1	424	0.0592544	P10852-2	Slc3a2	GALPGQPAKAPLMPWNESSIFHIPRPVSLNM	0.93658
24.5572	25.5376	24.9788	24.424	26.5651	25.9515	25.0405	25.6868	1	438	0.0592544	P10852-2	Slc3a2	WNESSIFHIPRPVSLNMTVKGQNEDPGSLLT	0.93658
19.4091	21.6461	21.5095	21.5382	19.615	20.3577	19.9463	19.9879	1	205	0.110515	P10852-2	Slc3a2	GLVLGPIHKNQKDEINETDLKQINPTLGSQE	-1.049
25.0161	25.3814	24.5329	21.941	23.9385	24.1347	24.5309	24.1029	1	438	0.960134	P10852-2	Slc3a2	WNESSIFHIPRPVSLNMTVKGQNEDPGSLLT	-0.0410925
26.5236	27.3848	23.9952	26.7493	26.801	25.0132	25.4578	27.4746	1	298	0.98096	P10852-2	Slc3a2	VGKLMNAPLYLAEWQNITKNLSEDRLLIAGT	0.02339
22.391	23.3367	22.7141	22.3928	21.8471	22.8558	22.622	25.1444	1	134	0.60235	Q6X893	Slc44a1	QELKTLSDVQKFAEINGSALCSYNIKPSEYT	0.408665
25.4212	24.4844	24.8171	16.5444	25.3802	24.5782	24.7858	24.987	1	198	0.353957	Q8BY89-2	Slc44a2	VGNETTYEDGHGARKNITDLVEGAKKANKIL	2.116
22.8622	22.771	22.5158		22.7043	22.9532		20.9214	1	58	0.464664	Q6PEM8	Slc46a1	TTQYLWHRFSTELGYNGTRHRENCGNQSADP	-0.523403
24.0298	24.0754	24.1337	24.0648	23.9064	23.7041	23.917	24.1145	1	186	0.104494	Q8BJI1	Slc6a17	SFQYPLPWSECPVIRNGTVAVVEPECEKSSA	-0.165418
22.513	23.7187	22.2004	20.6622	22.7404	23.0404	22.8711	24.02	1	393	0.244239	Q8BJI1	Slc6a17	LNSNVLSRDLIPPHVNFSHLTTKDYSEMYSV	0.89441
23.1569	22.4701	22.4188	22.2624	21.5014	21.6931	21.7226		1	192	0.0116269	O55192	Slc6a2	GHSWNSPNCTDPKLLNASVLGDHTKYSKYKF	-0.937983
22.2101	22.0446		22.0895	21.3603	21.6522	21.2047	21.8101	1	223	0.0150731	Q09143	Slc7a1	GFVKGSIKNWQLTEKNFSCNNNDTNVKYGEG	-0.607962
22.2101	22.0446		22.0895	21.3603	20.8477	20.7356	21.8101	0.901277	229	0.0260137	Q09143	Slc7a1	IKNWQLTEKNFSCNNNDTNVKYGEGGFMPFG	-0.926349
24.6835	24.9773	25.0475		25.3826	25.1231	24.8281	25.3363	1	145	0.193465	Q8BLV3-2	Slc9a7	LSCTQEDRAFSTLLVNVSGKFFEYTLKGEIS	0.264789
22.0938	22.2375	22.5302		21.8726	22.2346	21.9401	22.0785	1	422	0.13441	Q810C0	Slitrk2	LGNNRIAVIQEGAFTNLTSLRRLYLNGNYLE	-0.255723
21.2453	21.4445	21.2789	21.1953			22.1462		1	333	ND	Q04519	Smpd1	ESTPVNGFPPPFIKGNQSSQWLYEAMAKAWE	ND
23.8738	24.2849	23.7028		24.2727	25.3811	24.746	23.5285	0.999323	518	0.325111	Q04519	Smpd1	PGSSHVVLDHETYILNLTQANAAGGTPSWKR	0.528238
20.4271	20.1712		19.5021	20.9027	20.8887	22.5112	20.5619	0.880829	121	0.0918748	O09164	Sod3	RLEAYFSLEGFPAEQNASNRAIHVHEFGDLS	1.18267
	19.3736	19.5268	20.4831		20.2228	20.8837	20.9991	0.897199	775	0.098545	Q9JLC4-2	Sorcs1	QSYLNSAGYRKVVSNNCTDGVREQYTAKPQK	0.907437
	19.3736	19.5268	20.4831		20.2228	20.4547	19.8251	0.5	774	0.396012	Q9JLC4-2	Sorcs1	GQSYLNSAGYRKVVSNNCTDGVREQYTAKPQ	0.37308
22.1566	22.0297	21.9656			21.9298	21.3931		1	786	ND	Q8VI51	Sorcs3	PASPSKDCSLGQSYLNSTGYRRIVSNNCTDG	ND
	19.0017	19.7884	19.1644		19.9999	21.3216		1	1164	ND	O88307	Sorl1	DESHCEMHQCRSDEFNCSSGMCIRSSWVCDG	ND
22.1448	22.6584		20.409	22.675	23.8863	23.6565		1	871	0.0977475	O88307	Sorl1	IEVANPDGDFRLTIVNSSVLDRPRALVLVPQ	1.66856
22.5303	23.2103	21.5464	21.9187	21.4306	22.0438	17.6784		1	1895	0.176991	O88307	Sorl1	LDLYRNPKSVTTSLHNKTVIVSKDEQYLFLV	-1.91717
22.8542	23.2664	22.8553	22.939	22.4459	22.5699	22.1963	22.0925	1	1733	0.00442188	O88307	Sorl1	LYTVRVAAVTSRGIGNWSDSKSITTIKGKVI	-0.652537
24.0105	24.5228	24.2148	23.2707	23.7126	24.1455	23.5971	23.9455	1	1855	0.616839	O88307	Sorl1	RGSSPPAPSLKAKAINQTAVECIWTGPKNVV	-0.154565
21.5338	22.0728	21.6023	19.2194	21.0963	21.1261	20.8168	21.0205	1	1987	0.890945	O88307	Sorl1	DLIRKTDRSYKVRSRNSTVEYSLSKLEPGGK	-0.092155
24.7325	21.4555	21.9655				24.2305		0.862437	160	ND	Q6PHU5	Sort1	SEDYGKNFKDITNLINNTFIRTEFGMAIGPE	ND
23.377	21.9821	22.7789	22.2163	23.4725			22.7425	0.726617	161	ND	Q6PHU5	Sort1	EDYGKNFKDITNLINNTFIRTEFGMAIGPEN	ND
22.8286	22.4981	21.668	20.9423	21.9046	20.4415	21.0612	22.1183	0.999986	272	0.334706	Q6PHU5	Sort1	AKWGPNNIIFFTTHVNGSCKADLGALELWRT	-0.602855
22.3058	21.7982	20.9903	20.912	21.0446	20.7203	21.1402	22.0819	1	404	0.587286	Q6PHU5	Sort1	DRHLYTTTGGETDFTNVTSLRGVYITSTLSE	-0.254795
28.4066	28.2971	28.3829		28.1186	28.4028	27.6996	28.1422	1	462	0.180217	P70663	Sparcl1	TCPPAKILDQACGTDNQTYASSCHLFATKCR	-0.271389
21.8753	22.7606	21.5828	22.0314			20.0761	21.3568	1	286	ND	Q9ER58	Spock2	AINLDKYEVCIRPFFNSCDTYKDGRVSTAEW	ND
19.8737	20.5879	20.4688	20.2865	23.9314	21.5326	22.9548	21.1802	0.999995	225	0.0188961	Q9ER58	Spock2	RLRDWFQLLRENSKQNGSANSATNPAGLDKS	2.09553
22.8035	22.842	22.7241	22.7664	22.0195	22.1315	21.2148	21.6994	1	287	0.00266069	Q8BKV0-2	Spock3	SIYLDKNEQCTKAFFNSCDTYKDSLISNNEW	-1.01767
25.0531	25.3305	24.9009						1	214	ND	Q8VCC9	Spon1	CCACGTAKYRLTFYGNWSEKTHPKDYPRRAN	-25.0948
24.8418	23.3209	19.3463			17.7676	24.9171		0.947585	119	ND	Q9JJF9	Sppl2a	ARIAQEGGAAALLIANNSVLIPSSRNKSTFQ	ND
20.6255	22.7071	23.3109	23.3182	23.4237	21.9505	19.2068	21.9194	1	61	0.456017	Q9JJF9	Sppl2a	MYYNNNWTRLPSSLENATSLSLMNLTGTALC	-0.865327
20.6255	22.7071	23.3109	23.3182	23.4237	21.9505	19.2068	21.9194	1	69	0.456017	Q9JJF9	Sppl2a	RLPSSLENATSLSLMNLTGTALCHLSDIPPD	-0.865327
24.1751	22.2447	23.1484	22.011	22.3263	22.3019	23.8457	24.1275	1	379	0.724526	Q3TD49-2	Sppl2b	KSGNSIMVEVATGPSNSSTHEKLPMVLKVPR	0.255572
20.0147		20.9756	21.8308	19.2954		22.2879	18.2716	1	191	0.493689	Q9CY50	Ssr1	NYKDLNGNVFQDAVFNQTVTVIEREDGLDGE	-0.98874
20.5422	20.8927	21.5634	22.8746	22.2334	22.5568	21.5805	21.7134	1	136	0.363665	Q9CY50	Ssr1	DASFRYPQDYQFYIQNFTALPLNTVVPPQRQ	0.552803
28.5748	28.2975	27.8484	28.0281	28.2544	27.857	28.0486	27.6984	1	88	0.306475	Q9CPW5	Ssr2	SGMLNVKWDRIAPASNVSHTVVLRPLKAGYF	-0.222585
23.533	23.78	21.2017	22.2597	22.4359	22.424	22.2248	22.7486	1	224	0.712236	O88829-2	St3gal5	RLNSAPVEGYSEHVGNKTTIRMTYPEGAPLS	-0.235283
21.0687	21.7347	20.5434	20.4351	21.291	21.0657	20.7601	20.8244	1	60	0.905341	O35696	St8sia2	VNSLHSKSNRAEVVINGSSPPAVADRSNESL	0.03982
24.376	24.1202	24.2855	22.3213	24.1081	24.6653	24.0803	23.9675	1	206	0.433736	Q64689	St8sia3	FAPTEAFHKDVGRKTNLTTFNPSILEKYYNN	0.429553
22.3453	21.0428	20.7754	20.4666	22.5207	22.3135	22.1571		1	1011	0.064613	Q8R4Y4-2	Stab1	LEANAHFSAFSQWFKNSSITLPADSRVTALV	1.17289
23.376	23.4018	23.3881	23.0227	23.3367	22.8667	22.7018	23.1132	0.999998	1171	0.129882	Q8R4Y4-2	Stab1	AQIEAAKAYTIFVPTNHSLETQGNNSVLGID	-0.292538
22.5898	22.8239	21.9265	21.8968	22.6769	21.7843	20.9995	21.5629	0.602321	1180	0.235912	Q8R4Y4-2	Stab1	TIFVPTNHSLETQGNNSVLGIDTVRHHVILG	-0.553338
22.4947	22.247	21.9213	20.5734	22.1657	22.0797	21.7226	21.8538	1	713	0.750861	Q8R4Y4-2	Stab1	PNGLNVLKKGCADYCNQTITKRGCCKGFFGP	0.14635
22.1247	21.8028	22.7374	22.1385	21.8909	21.9447	22.172	22.5106	0.874897	1179	0.777011	Q8R4Y4-2	Stab1	YTIFVPTNHSLETQGNNSVLGIDTVRHHVIL	-0.0712525
23.4353	23.2691	23.1193	22.863	23.0854	23.4913	23.0474	23.1806	1	171	0.857831	P70302	Stim1	KLQLTGHAMPRLAVTNTTMTGTVLKMTDRSH	0.0294975
	21.9606	22.0895	21.8565				22.091	0.835781	544	ND	P46978	Stt3a	GYQITAMANRTILVDNNTWNNTHISRVGQAM	ND
	21.9606	22.0895	21.8565				22.091	0.578906	549	ND	P46978	Stt3a	AMANRTILVDNNTWNNTHISRVGQAMASTEE	ND
23.1577	23.1883	23.5327	22.0781	21.2072	22.5524		23.1833	1	537	0.321747	P46978	Stt3a	VMSWWDYGYQITAMANRTILVDNNTWNNTHI	-0.67489
24.6179	21.453	21.6105		22.8724	23.6186	22.9053	22.9101	0.949975	548	0.586205	P46978	Stt3a	TAMANRTILVDNNTWNNTHISRVGQAMASTE	0.516098
26.2632	26.7159	26.3438	26.1677	25.9552	25.9833	25.8	25.8195	1	638	0.00945561	Q3TDQ1	Stt3b	WNNSHIALVGKAMSSNETAAYKIMRSLDVDY	-0.483162
24.5355	25.4694	25.0462	24.3981	24.5088	24.463	24.013	24.8714	0.973233	624	0.235666	Q3TDQ1	Stt3b	AGMANRTTLVDNNTWNNSHIALVGKAMSSNE	-0.398253
22.7282	21.999	20.8486	21.2655		21.28	21.6603	20.4938	1	529	0.365256	Q8C341	Suco	AKTEDLTEGNKSISENATATTEPKMTESTRV	-0.565604
20.2533	20.9964	20.1576	20.5786	19.7861	20.088	19.2026	19.781	1	523	0.025521	Q8C341	Suco	AANILGAKTEDLTEGNKSISENATATTEPKM	-0.78208
22.6634		21.7798	22.4304	22.2352	22.9907	22.3165	21.8737	0.999881	241	0.865847	Q8CFG0	Sulf2	HGPEDSAPQYSRLFPNASQHITPSYNYAPNP	0.0628533
23.7931	23.9423	23.7819	23.6102	24.2052	24.0937	23.894	24.0382	1	139	0.0258825	Q8R0F3	Sumf1	MDAYEVSNADFEKFVNSTGYLTEAEKFGDSF	0.275917
23.9374	23.9959	23.6241	23.1299	22.0589	22.3462	21.9398	21.5438	1	711	0.000596893	Q9D666-2	Sun1	TFTMEHIPKTLSPTGNISSAPKDFAVYGLET	-1.69961
26.5299	25.9223	26.0282		26.1497	25.6228	25.8954	25.8349	1	618	0.21925	Q8BJS4-3	Sun2	PTAVTLEHVPKALSPNSTISSAPKDFAIFGF	-0.284451
23.7644	23.8623	24.1293	24.9998	24.7714	25.7344	24.369	24.8162	1	39	0.118377	Q9DBX3-2	Susd2	AHPYKVSESEKSQLVNETHWQYYGTSDTRGN	0.733827
25.7036	25.2642	25.3778	22.7433	25.8731	25.2719	25.4891	25.4809	1	573	0.317567	Q9JIS5	Sv2a	NTDLFEYKFVNSRLVNSTFLHNKEGCPLDVT	0.756535
25.6837	26.1991	26.4215	26.4778	26.1047	26.0768	25.2014	26.5921	1	548	0.575918	Q9JIS5	Sv2a	ECYFEDVTSSNTFFRNCTFINTVFYNTDLFE	-0.201798
24.3151	21.6772		21.1645	24.6362	22.7191	25.2494	18.6567	0.999999	498	0.833451	Q9JIS5	Sv2a	RTKVFPGERVEHVTFNFTLENQIHRGGQYFN	0.429746
27.9239		26.397	26.1411	27.0384	27.5651	27.4099	26.7728	1	516	0.495558	Q8BG39	Sv2b	NTDLYKHKFINCRFINSTFLEQKEGCHMDFE	0.375912
25.3856	25.7933	25.7751		25.6118	25.4639	25.3866	25.9334	1	491	0.784037	Q8BG39	Sv2b	KCYFEDVTSTDTYFKNCTIESTTFYNTDLYK	-0.0524025
21.4128		21.2225	21.6729	21.5353				1	534	ND	Q69ZS6	Sv2c	SCTFDDVTSVNTYFKNCTFIDTLFDNTDFEP	ND
24.4225	24.8193	25.728	25.4292	24.8775	26.14	24.4725	25.0411	1	559	0.945366	Q69ZS6	Sv2c	NTDFEPYKFIDSEFQNCSFLHNKTGCQITFD	0.03303
24.4225	24.8193	25.728	25.4292	24.8775	26.14	24.4725	25.0411	1	565	0.945366	Q69ZS6	Sv2c	YKFIDSEFQNCSFLHNKTGCQITFDDDYSAY	0.03303
24.8097	24.5847	24.9283	24.8619	24.5765	23.6708	24.1687	24.9331	1	53	0.154311	Q8BGN8-2	Synpr	CGGYSGGLRLSVDCVNKTESNLSIDIAFAYP	-0.458875
18.1051	21.8482	22.3173	22.2046	20.3334	20.5036	18.5041	21.3538	1	58	0.451592	Q8BGN8-2	Synpr	GGLRLSVDCVNKTESNLSIDIAFAYPFRLQQ	-0.945078
27.2728	27.5404	27.5773	27.486	27.2841	27.4765	27.0924	27.6362	1	59	0.503454	Q62277	Syp	CGSYTGELRLSVECANKTESALNIEVEFEYP	-0.09682
26.152	26.434	26.0716		25.7497	25.5801	25.0102	23.2726	1	77	0.109143	O09117-2	Sypl1	GYPFRLNQASFHTPPNVSVCDVNWEKHVLIG	-1.31605
26.8798	27.4015	27.1148	25.3878	26.7305	27.4981	27.139	27.2808	1	54	0.366351	O09117-2	Sypl1	KTEIQVNCPKVGVNKNQTVTATFGYPFRLNQ	0.466128
19.2711	21.2922		19.6918	20.2438	19.8704	21.5296		0.999965	270	0.591513	Q8VD31	Tapbpl	RKGATLEPEELLRAGNASLTLPNLTLKDEGN	0.462887
21.4675	21.1918	21.2346	19.3386	21.0485	20.9203	21.4875	21.7864	1	512	0.381727	Q2MV57-2	Tctn2	NVPAQMPHPPTRFQINFTEYDCTRNELCWPQ	0.50251
20.5043		21.1643	21.4364				20.5571	0.999952	1983	ND	Q9WTS5	Tenm2	TSIGYIRNIYNPPESNASVIFDYSDDGRILK	ND
24.2782	23.5876		23.2196			25.0051	23.4824	1	1257	ND	Q9WTS5	Tenm2	FVGDFNYIRRIFPSRNVTSILELRNKEFKHS	ND
22.3538	22.5665	23.539			23.7233	23.1117	22.0499	0.700669	1762	0.827443	Q9WTS5	Tenm2	YTVVQDQVRNSYQLCNNGTLRVMYANGMAVS	0.14192
20.7633	21.1811	22.6462	21.3084	22.182	23.2347	22.5966	22.1963	1	938	0.0643703	Q9WTS5	Tenm2	RGQVVTMDGTPLVGVNVSFVKYPKYGYTITR	1.07768
24.2372	23.4638	22.4295		24.0208	24.2392	23.9607	23.7726	0.88434	1763	0.22812	Q9WTS5	Tenm2	TVVQDQVRNSYQLCNNGTLRVMYANGMAVSF	0.621495
22.4327	22.2288	22.4514	20.5176	22.4607	22.7835	22.1305	21.3964	1	443	0.624366	Q9WTS5	Tenm2	VATVPSGGKVPWSLKNSSIDSGEAEVGRRVT	0.285142
24.5943	25.209	25.0968	24.7591		22.7129	23.8294	22.1018	1	869	0.00663798	Q9WTS6	Tenm3	IGSDSTHVLPGESPFNKSLASVIRGQVLTAD	-2.03344
22.8431	22.2859	22.0607		23.5553	22.4017	23.2307	23.8221	0.880702	380	0.0931992	Q9WTS6	Tenm3	LPSGDNGKLGGFTHENNTIDSGELDIGRRAI	0.85588
24.6581	25.1838	24.7697	24.4958	24.5895	24.8306	24.5607	25.0584	1	1656	0.930586	Q9WTS6	Tenm3	GWTTFFDYDSEGRLTNVTFPTGVVTNLHGDM	-0.0170225
18.0747	18.3892	20.1099	19.0753	19.2455	20.4392	19.7164	20.2012	1	2190	0.10758	Q3UHK6	Tenm4	MGRVVKKELKVGPYANTTRYSYEYDADGQLQ	0.988312
26.7329	27.2096	26.7251	25.6221	26.7651	25.5439	26.9913	24.5686	1	513	0.392458	Q921I1	Tf	FDEFFSQGCAPGYEKNSTLCDLCIGPLKCAP	-0.605203
23.9647	24.4812		23.1175	17.8357		26.0193		1	730	ND	Q62351	Tfrc	LVENLKLRQKNITAFNETLFRNQLALATWTI	ND
27.1706	19.924	26.7019		25.5245	26.4118	25.7886		1	725	0.607981	Q62351	Tfrc	HTLSALVENLKLRQKNITAFNETLFRNQLAL	1.30946
27.1706	19.924	26.7019		25.5245	26.4118	25.7886		1	730	0.607981	Q62351	Tfrc	LVENLKLRQKNITAFNETLFRNQLALATWTI	1.30946
19.1101	21.003	21.0086		20.5986	20.8805	20.5149	20.2111	1	570	0.761491	O88393	Tgfbr3	EGETAPLSRAGVVVFNCSLRQLRSPSGFQDQ	0.177352
23.6671	23.6946	23.9858	23.5562	23.0132	23.6716	22.844	23.3494	1	1354	0.0486609	Q69ZU6	Thsd7a	CQVQEAQCGEGTRTRNISCVVSDGSAEDFSK	-0.506382
23.1193	23.1497	23.4144	23.4232	23.1588	23.7628	22.957	22.8787	1	1488	0.70048	Q69ZU6	Thsd7a	KGSSRTVWCQRSDGINVTGGCLVVSQPDTDR	-0.08732
28.0733	28.816	28.6015	28.4781	28.1695	28.5701	28.254	28.5441	1	94	0.583497	P01831	Thy1	VTLSNQPYIKVLTLANFTTKDEGDYFCELQV	-0.107807
23.2251	25.1804	23.2379	23.9535	23.1652	23.4564	24.0327	25.2361	0.999983	118	0.913677	P01831	Thy1	YFCELQVSGANPMSSNKSISVYRDKLVKCGG	0.0733725
20.5405	18.9075	19.9098	18.6287	19.5133	20.1383	20.4901	20.1953	1	442	0.274506	Q9QUN7	Tlr2	PMPDSCQWPEKMRFLNLSSTGIRVVKTCIPQ	0.587675
24.2413	24.5246	23.9801	22.3723	23.8308	23.9208	23.7379	23.7178	1	198	0.964788	Q99MB3	Tm2d1	IIDYYGTRLTRLSITNETFRKTQLYP_____	0.02229
24.9309	22.1159	21.8536				23.9153	21.1652	1	140	ND	Q8BJ83-2	Tm2d3	TTCMTVACPRQRYFANCTVRDHIHCLGNRTF	ND
20.7609	21.1514	20.8712	21.2422	19.5953	20.4604	17.9747		1	152	0.0446655	Q8BJ83-2	Tm2d3	YFANCTVRDHIHCLGNRTFPKLLYCNWTGGY	-1.66296
23.2246	23.2867	23.3898	23.1171	22.473	23.2014	22.7325	23.0907	1	70	0.0747982	Q8BJ83-2	Tm2d3	GLCSRLPADCIECATNVSCTYGKPVTFDCTV	-0.380157
22.5383	23.6488	21.9985		17.4797	21.2641	23.8254	22.5196	1	105	0.422796	Q8BJ83-2	Tm2d3	TCVDQDLKPQRNFVINMTCRFCWQLPETDYE	-1.4563
20.8778	20.8142	20.7396	20.2219	19.8207		22.2956		1	178	ND	Q9DBU0	Tm9sf1	LDFHLEFHGDRIIFANVSVRDVKPHSLDGLR	ND
27.7189	27.8757	27.267	27.3545	26.9431	26.6151	26.4028	27.2268	1	172	0.0172679	Q9ET30	Tm9sf3	KKLEIGFNGNRIVDVNLTSEGKVKLVPNTKI	-0.75703
24.3314	21.5144	22.9014		24.4724	23.3265	23.9069	22.9803	1	117	0.379037	Q8R1V4	Tmed4	FTSHTPGDHQICLHSNSTRMALFAGGKLRVH	0.755789
27.7547	27.8609	27.4203	27.1648	27.3125	26.8316	27.2038	27.2354	1	125	0.0796368	Q99KF1	Tmed9	FTSHTPGEHQICLHSNSTKFSLFAGGMLRVH	-0.404348
23.7196	22.7623		22.2233	20.9737		23.0141		1	55	ND	Q6PFE7-3	Tmeff1	PAGGGGDCPGGRGKSNCSELNLRESDIRVCD	ND
25.4955	25.7654	25.3234	23.6315	24.2413	25.0573	24.9679	24.936	0.999995	184	0.642328	Q80X71	Tmem106b	QVQFSKTVIGKARLNNITNIGPLDMKQIDYT	-0.253292
21.6244	21.597	19.3832	20.3975		20.3103	21.9959	19.964	1	184	0.994321	Q80VP8	Tmem106c	TTNVSLIAPRSEHLVNFTVKAEVGGPSSYVY	0.00617167
20.5397	19.613	20.372		20.798		19.3956		1	1057	ND	O70472	Tmem131	YGFKVVNCQEFALSANASRDIVILFTPDFTA	ND
21.9708	21.2065	19.2083	18.8576			22.2853		1	67	ND	Q922P8	Tmem132a	PEHFRVQQVGHYPPANSSLASRSETFLLMQP	ND
22.0172	20.4513	22.0478	22.1494		21.4899	22.4251	22.285	0.997211	109	0.490878	Q8C4U2	Tmem145	LAKESVIRPENNQVINLTTQYAWSGCQVVSE	0.400247
21.7412	21.5371	21.1186	21.0393	21.0459				0.895757	980	ND	Q5FWI3	Tmem2	VGRMDNYLIRHPNCVNVTKWNAVICSGTYAQ	ND
23.3052	22.8137	22.5205	22.4019	22.4346	22.2601	22.141	22.5437	1	525	0.108195	Q5FWI3	Tmem2	FFDYDTFGGHVMIEKNFTSVHLSYVELKHMG	-0.415453
23.6857	23.8986	23.6066	22.9387	23.0389	23.4793	23.407	23.2403	1	1234	0.333605	Q5FWI3	Tmem2	GKAEIQRGDPSIISVNGTDFTFRSAGALLLI	-0.241008
25.3037	25.6436	25.6428	25.2594	25.2365	23.982	22.5013	24.8741	1	155	0.077631	Q9D771	Tmem206	SPGQPGDRNCTTQRINYTHPFFNHTMQSALI	-1.3139
25.3037	25.6436	25.6428	25.2594	25.2365	23.982	22.5013	24.8741	1	162	0.077631	Q9D771	Tmem206	RNCTTQRINYTHPFFNHTMQSALIVQGPQEV	-1.3139
23.5047	23.1633	22.7069	20.8946	21.2994		21.5827	21.0042	0.582966	549	0.129565	B1AZA5	Tmem245	WITHKLHKILGDKVNNTAVIEKQVLELWDRL	-1.27195
25.0865	24.151	25.0194	25.3264	25.3774	23.9219	24.8309	25.7181	1	180	0.892215	Q8CIV2	Tmem259	IEPKVFKPQSGADALNDSQDFPFPETPAKVW	0.06624
23.9646	24.0859	24.0178	23.4565	22.8997	23.6145	22.6663	23.1052	1	98	0.0171098	Q8VEK0	Tmem30a	TGTEPSSPCNKCLSPNVTSCACTINFTLKQS	-0.809785
23.9646	24.0859	24.0178	23.4565	22.8997	23.6145	22.6663	23.1052	1	107	0.0171098	Q8VEK0	Tmem30a	NKCLSPNVTSCACTINFTLKQSFEGNVFMYY	-0.809785
21.1705	20.7384	20.8847		20.7878	21.8218	19.9868	21.6345	1	98	0.814093	Q8VEK0	Tmem30a	TGTEPSSPCNKCLSPNVTSCACTINFTLKQS	0.12651
23.6874	23.9415	23.7321		23.8786	24.1352	23.8489	24.1711	0.999751	384	0.122192	Q8BXJ9	Tmem62	SGPIFILKWNPRNYSNGTHTIEVFVQDSAGR	0.221419
22.3287	22.1798	22.1022	22.3315	21.9686	21.0568	21.444	21.2993	1	157	0.00756597	Q8BXN9-3	Tmem87a	THRLPLLGEKQEAKENATNVTFTGDKIAMHE	-0.79336
22.3287	22.1798	22.1022	22.3315	21.9686	21.0568	21.444	21.2993	1	160	0.00756597	Q8BXN9-3	Tmem87a	LPLLGEKQEAKENATNVTFTGDKIAMHEPLQ	-0.79336
24.3881	24.5612	24.2279		24.1834	23.8548	24.0856	24.713	1	127	0.460694	Q8BXN9-3	Tmem87a	KGLSGRYQTSSRLFQNCSELYKAQSFSGDFT	-0.183191
22.6385	21.2312	22.3502		23.5282	22.141	21.6272	22.8463	1	79	0.48126	Q8BXN9-3	Tmem87a	TILLKFDGEPCDQSLNITWFLKSADCYNEIY	0.462346
25.1458	26.0547	25.725	25.4962	25.6458	25.4433	24.7738	25.7406	1	62	0.507159	Q8BXN9-3	Tmem87a	PSGKGYFNFGKILFRNTTILLKFDGEPCDQS	-0.20455
23.4565	22.2028		22.6485	19.9098	22.4551	21.2144	20.2276	0.999998	38	0.0584841	Q9CR23	Tmem9	SSEDIRCKCICPPYRNISGHIYNQNVSQKDC	-1.81753
23.4565	22.2028		22.6485	19.9098	22.4551	21.2144	20.2276	0.83463	47	0.0584841	Q9CR23	Tmem9	ICPPYRNISGHIYNQNVSQKDCNCLHVVEPM	-1.81753
18.7662	18.6164	18.0992	16.8579	18.526	19.4794	19.673	18.4917	0.999998	38	0.122615	Q9CR23	Tmem9	SSEDIRCKCICPPYRNISGHIYNQNVSQKDC	0.95759
21.5908	22.3889	21.7678	21.5985	19.439	20.2162	20.0729	19.1984	0.99999	289	0.000493423	Q61029	Tmpo	ISESTPIAETIKASSNESLVANRLTGNFKHA	-2.10489
22.9816	21.9849	22.537	22.189	22.3593	23.3087	22.8894	22.8423	1	497	0.194418	Q8BG19	Tmtc4	AKVHYNIGKNLADQGNQTAAIKYYREAVRLN	0.426803
24.1734	23.5546	22.9109	23.2442	23.5403	23.0167	23.1702	22.667	1	261	0.294173	Q8BXZ1	Tmx3	GDTGKLVAIAVIDEKNTSLEHTRLKSIIQEV	-0.37223
23.9678	23.6201	16.4512		23.4382	21.3261	23.8949		1	1394	0.581898	Q80YX1	Tnc	IEIIDSNRLLQTAEHNISGAERTAHISGLPP	1.54006
25.906	26.0433	26.1017		25.4673	24.9315	24.7039	25.1007	1	166	0.0044044	Q80YX1	Tnc	AEGRLDTRPFCSGRGNFSAEGCGCVCEPGWK	-0.966143
22.2879	19.377	21.1536		22.6138	22.3204	22.0735	22.4877	0.999998	1301	0.103721	Q80YX1	Tnc	FVVQVQEANNVEAAQNLTVPGSLRAVDIPGL	1.43437
22.4722	22.688	21.8543	20.6011	21.1259	22.1733	22.1345	20.3686	1	55	0.504836	Q8BYI9	Tnr	AQRQTVEEEGGASSYNTSSKEQPMVFNHVYN	-0.453337
22.9827	23.0728	23.3367	21.2786	21.6224	21.5275	23.1685	22.6721	1	581	0.521821	Q8BYI9	Tnr	PGSRYEVSISAVRGTNESEASSTQFTTEIDA	-0.420065
24.1345	24.589	25.2783	25.5115	25.3867	26.0839	24.1832	24.7126	0.999579	470	0.69566	Q8BYI9	Tnr	EGGVIAQLPSDVTSFNQTGLKPGEEYIVNVV	0.213278
21.6038	21.9559	22.7619	21.9512	21.8291	22.5326	22.2419	21.931	1	869	0.830416	Q8BYI9	Tnr	EPIVGSITTGIDPPKNITISNVTKDSLTVSW	0.0654725
21.6038	21.9559	22.7619	21.9512	21.8291	22.5326	22.2419	21.931	1	874	0.830416	Q8BYI9	Tnr	SITTGIDPPKNITISNVTKDSLTVSWSSPVA	0.0654725
22.5629	21.8294		20.3472	22.359	23.7551	24.3	21.7309	1	411	0.163572	Q921T2	Tor1aip1	EKLWKRGTTFLEKHLNSSLPRPQPAILLLTA	1.45639
22.8131	23.1314	22.6574	23.2448	21.6594	21.937	22.3516	21.9894	1	165	0.00255834	Q9ER41	Tor1b	KIKVYQDQLQKWIRGNVSACGSSVFIFDEMD	-0.977312
22.9277	23.1445	22.7063	22.7319	22.9977	21.9945	22.6058	22.4983	1	64	0.175704	Q9ER41	Tor1b	FYCRFTECCHEERPLNTSALKLDLEEKLFGQ	-0.353507
20.4537	22.7119	22.5303		22.1588		21.6008		0.897706	110	ND	Q9ER38	Tor3a	FQDCCSGGGDCRISNNLTGLESDLRVRLHGQ	ND
	22.8338	23.4808	22.8192	20.831	21.5915	20.5911		0.996912	124	0.00539374	Q9Z0L0	Tpbg	GAFARQPPLADLEALNLSGNHLKEVCAGAFE	-2.04002
24.609	24.0238	24.4006	22.9264	23.3526	23.7821	23.5448	23.2144	1	262	0.238183	Q9Z0L0	Tpbg	LRNNSLVSLTYASFRNLTHLESLHLEDNALK	-0.516513
23.1695	22.5088		20.7301	21.6384	23.3649	22.0176	23.5707	1	281	0.566423	Q9Z0L0	Tpbg	LESLHLEDNALKVLHNSTLAEWHGLAHVKVF	0.511763
20.9289	20.3937	19.7843	18.1972	21.5384	19.483	21.1451		0.998484	600	0.353107	Q9EQJ0	Tpcn1	VGMEFFNGRLTPNCCNTSTVADAYRFINHTV	0.896155
22.4514	22.5011	22.1973	22.431	22.3522	22.3658	21.7636	22.1737	1	612	0.188111	Q9EQJ0	Tpcn1	NCCNTSTVADAYRFINHTVGNKTKVEEGYYY	-0.231373
22.4514	22.5011	22.1973	22.431	22.3522	22.3658	21.7636	22.1737	1	617	0.188111	Q9EQJ0	Tpcn1	STVADAYRFINHTVGNKTKVEEGYYYLNNFD	-0.231373
25.3215	24.3896	24.9044	24.0008	24.8205	24.7076	24.8332	24.621	1	442	0.766016	O89023	Tpp1	QFLKSSSHLPPSSYFNASGRAYPDVAALSDG	0.091465
23.0272	22.91	22.7759	21.4115	21.1489	21.6257		22.2007	0.999999	209	0.149793	Q9DBY4	Tril	LGKNAFSQLGKLRFLNLSANELQPSLRHAAT	-0.872742
	19.8093	21.4227	18.7859	21.7474				0.993115	137	ND	Q9D8C2	Tspan13	IQRNLNCCGFRSYNPNDTCPASCAKSTQKCS	ND
22.5575	21.5393		21.7137	20.9272	23.0961	23.0794	20.8622	1	139	0.948075	Q922J6	Tspan2	YEEAYSDYLKDRARGNGTLITFHSAFQCCGK	0.0543592
	22.6153	22.0776	19.7818		22.7744		22.5447	1	167	ND	Q9QY33	Tspan3	NYSDWENTDWFKETKNQSVPLSCCRETAKSC	ND
21.5634	22.2615	22.9003	23.0905	23.4743	23.0097	23.5205	23.0929	0.999997	152	0.0681401	Q9QY33	Tspan3	AIDYVQRQLHCCGIHNYSDWENTDWFKETKN	0.820425
23.4819	23.6452	23.574	22.3044	23.3273	23.6612	23.3839	23.8398	1	183	0.408304	Q9QY33	Tspan3	QSVPLSCCRETAKSCNGSLANPSDLYAEGCE	0.30171
24.9521	22.1292	23.0083	22.6531	22.552	24.0596	24.3634		1	134	0.608801	Q9CQ88	Tspan31	TRHELERSFDCCGLFNLTTLRLQDDTSCSAV	0.472662
21.9426	24.1025	23.6553	23.8646	22.3988	22.4544	21.4592	22.093	1	109	0.0547427	Q9CQ88	Tspan31	CSCLAINRNTQADVINASWSVLSNSTRHELE	-1.28991
21.9426	24.1025	23.6553	23.8646	22.3988	22.4544	21.4592	22.093	1	117	0.0547427	Q9CQ88	Tspan31	NTQADVINASWSVLSNSTRHELERSFDCCGL	-1.28991
23.3647	23.9701	23.4432	22.9198	22.5014		22.9051	21.7144	1	134	0.0423251	O70401	Tspan6	KNSFKSNYENALKEYNSTGDYRSEAVDKIQS	-1.05079
22.3828	20.8494	21.5573	20.2193	22.005	22.2442	22.8307	21.1865	1	184	0.207764	E9PVB5-2	Ttc17	SIHAFQHLRGVQERVNLSAPLLPKEDPIFTY	0.81441
21.3166	23.4889	22.7286	20.8602	22.4838	22.8025	22.7736	20.4682	1	704	0.969082	E9PVB5-2	Ttc17	PLTFLSLGNAYLALKNVSGALEAFRQALKLS	0.0334575
19.223	19.8384	20.1205			22.7276	24.0715	17.3297	0.98909	351	0.471705	Q6P5F7-2	Ttyh3	HPATKDPLLRVQEVLNGTEVNLQHLTALVDC	1.64899
23.3059	23.7718	23.7173	22.3729	24.1136	24.0775	23.9004	24.0051	1	144	0.0663999	Q6P5F7-2	Ttyh3	VAGVQDRVWDTAAALNRTAEPNLQSLERQLA	0.732155
22.1741	22.9436	22.5168		21.1141	21.9197	21.5681	22.1414	0.999972	306	0.045385	Q8K2W3	Txndc11	HRHFNTSLVFPREVMNFTAENIYKWASENQE	-0.859008
22.0688	22.0392	21.7297	20.9078	20.9324	21.631	21.5567	21.3551	1	443	0.349045	Q8K2W3	Txndc11	GPALSRTHNVCELCVNQTVGGTRPSSVSVPQ	-0.31757
25.7635	23.2095	23.7926	23.5341	25.3823	24.5363	25.7641		1	277	0.182675	Q6P6J9	Txndc15	NHTDRTLETLKIFIFNQTGIEAKKNVVVTQA	1.15264
25.1432	26.0103	25.5987	25.6071	23.7959	24.4491	23.6379	24.3586	1	165	0.00126476	Q6P6J9	Txndc15	STDSLKSPKVNCEERNVTGLENFTLKILNMS	-1.52947
25.1432	26.0103	25.5987	25.6071	23.7959	24.4491	23.6379	24.3586	1	171	0.00126476	Q6P6J9	Txndc15	SPKVNCEERNVTGLENFTLKILNMSQDLMDF	-1.52947
21.6682	23.9151	23.9081		24.0638	24.1798	24.1214	24.8621	1	165	0.145549	Q6P6J9	Txndc15	STDSLKSPKVNCEERNVTGLENFTLKILNMS	1.14298
23.9877	24.1301	23.8186	23.9795	23.589	23.286	23.1917	22.7176	1	461	0.00644137	Q7TN22-2	Txndc16	TRINCADWSDICTKQNVTAFPVVKLYKEGES	-0.782912
23.2153	25.4364	24.74	23.7486	23.5531				1	269	ND	Q6P5E4	Uggt1	EYKAKDDTQVKGTEVNATVIGESDPIDEVQG	ND
20.4812	24.0294	24.7917	23.9761	22.3818	23.2691	23.2825	22.1988	1	442	0.613006	Q64676	Ugt8	QKLSEIHKDQPGHPVNRTTYWIDYILRHDGA	-0.536525
23.1111	22.0132	23.2194	19.8163	21.8724	23.1166	23.1596	20.4051	1	78	0.926491	Q64676	Ugt8	APSNHYSLQRYPGIFNSTTSDAFLQSKMRNI	0.0984175
25.2762	23.0979		22.2156			24.0563		1	236	ND	O08747	Unc5c;Unc5b	DHNLIIKQARLSDTANYTCVAKNIVAKRKST	ND
19.9687		18.8954	17.0661	19.0834	20.1356	20.8632		1	225	0.235614	P29533	Vcam1	ERETVKELQVYISPRNTTISVHPSTRLQEGG	1.38395
22.8453	23.6176	23.5517	23.0953	22.5076	23.3741	22.8357	22.9574	1	50	0.212971	Q7TT15-2	Wbscr17	SGDAFHEIRPRAEVANLSAHSASPIQDAVLK	-0.35877
22.3818	22.1545	22.5538	21.6753	21.9267	22.4364	21.9341	22.1404	0.998136	459	0.728131	Q7TT15-2	Wbscr17	FQWYLDHVYPEMRRYNNTIAYGELRNNKAKD	-0.081955
21.9868	21.1598	21.3967		20.7961	20.7193	20.5579		1	748	0.0322879	P56695	Wfs1	MRCLYGEAYPSCSSGNTSTAEEELCRLKQLA	-0.823327
	18.9523	16.6362	17.879		20.0587	20.0139		1	292	ND	P22725-2	Wnt5a	QDLVYIDPSPDYCVRNESTGSLGTQGRLCNK	ND
23.7809	22.3442		22.829		19.8239	22.6584	22.8675	0.995736	58	0.323712	P10404		NVTWRVTNLMTGQTANATSLLGTMTDAFPKL	-1.20141
22.3415	22.4124	21.2386	22.9868	20.0596	20.0706	22.1014	22.2648	1	297	0.16702	P10404		GDRLLNLVDGAYQALNLTSPDKTQECWLCLV	-1.12072
24.2572	23.974	24.5476	24.4313	23.8405	24.1743	23.2065	24.3328	0.918109	619	0.188121	Q3UZV7-3		SLCGHEGRKMALCTNNISDFTVKEMVTGSDD	-0.414037
21.7464	19.9977	21.0914	18.7959	21.3345	21.3282	21.7691	21.0207	1	179	0.20098	P03987-2		KEVHTAWTQPREAQYNSTFRVVSALPIQHQD	0.955312
21.35	21.17	20.7816		21.6768	21.9337	20.633	21.9725	1	26	0.305176	Q32M26		LALPPCLLNRTFASHNASGGSSAGLRSSGAG	0.453462
21.6737	21.1044	21.2668	22.3962	20.7389	21.8729	21.7173	22.8204	1	369	0.742319	P10404		GLCVGAVPKTHQALCNTTQKTSDGSYYLAAP	0.177112
22.7935	21.3833	22.7731		22.34	23.2316	23.0986	21.4246	1	577	0.754978	Q3UZV7-3		FYHEKENQTLHYDFRNLSSVGSLMNGPSFTS	0.20705

## Sheet: Sequon analysis (comparative)
Spread sheet 5. Sequon analysis in the comparative glycoproteomics dataset (Quantitative dataset)
		Total	NxS	NxT	NxS/NxT
	Raw number	1404	541	783	1324
	Percentage		38.5328	55.7692	94.302
