# Supplementary material for: High N-glycan multiplicity is critical for neuronal adhesion and sensitizes the developing cerebellum to N-glycosylation defect
Source: eLife. 2018 Oct 12;7:e38309. doi: 10.7554/eLife.38309 (PMC6185108; doi:10.7554/eLife.38309)
Supplement: Supplementary file 3. — List, normalized intensities and relative abundance of the 24 peptides detected in total proteomics and with decreased abundance in glycoproteomics in the mutant. [file elife-38309-supp3.xlsx]

## Sheet: Feuil1
Total proteomic behavior of peptides with decreased level in glycoproteomics
Glycosylated peptide in glycoproteomics					Not glycosylated peptide in total proteomics
		Log2 glycopeptide intensity
N-glycosylation site	Gene names	AV Control samples	AV Mutant samples	Levels of the glycosylated form of the peptide in the mutant samples (log2)	Not glycosylated peptide starting and ending position		Detected in x out of 4 control samples	Detected in x out of 4 mutant samples	Levels of the not glycosylated form of the peptide in the mutant samples (log2)	Not glycosylated form of the peptide T-test (two-tailed)
1103	Plxnb2	24.9303	22.6915	-2.23885	1088	1109	0	4
288	Cadm3	23.1474	21.4806	-1.66679	276	289	2	4
134	Ptprz1	26.4642	25.1097	-1.35444	133	148	0	4
427	Nrcam	25.342	24.222	-1.12004	405	431	0	4
205	Ntrk2	25.5268	24.5226	-1.00416	201	212	0	4
47	Rcn1	27.6684	26.739	-0.929349	32	60	2	4
166	Tnc	26.017	25.0509	-0.966143	165	181	0	4
232	Ptprz1	26.8674	25.345	-1.52237	228	250	1	4
248	Lamp1	21.8067	20.2257	-1.58095	246	267	0	4
505	Dpp6	25.1029	23.9884	-1.11448	399	428	0	4
106	Rpn2	27.3541	25.6634	-1.69069	77	109	0	4
893	Pcdhga4	Glycopeptide not detected in the mutant		-20.4	891	908	0	4
150	Lppr1			-23.67	141	161	1	4
148	Ppib			-20.79	146	158	4	4	-0.57	0.169153
240	Cnn3	23.331	21.9153	-1.4157	233	251	4	4	-0.93	0.0801508
62	Hsp90b1	26.3145	25.322	-0.99242	44/52	67	4	4	0.09	0.777699
270	Nrcam	21.899	21.1808	-0.71818	259	278	4	4	-1.78	0.0668633
305	Nfasc	23.6934	22.9985	-0.69485	303	321	4	4	-0.16	0.776069
104	Cadm1	26.3888	25.2883	-1.10051	100	111	4	3	0.05	0.947543
72	Prkcsh	20.8702	19.2147	-1.65543	60	91	4	4	-0.15	0.762202
90	Pdia3	20.8714	19.0815	-1.78993	83	94	4	4	-1.1	0.158241
289	Tmpo	21.8365	19.7316	-2.10489	286	296	4	4	-0.75	0.0441503
299	Chl1	22.1394	20.6634	-1.47608	297	305	4	4	-1.4	0.00843242
144	Nudcd2	21.8876	20.2855	-1.60215	130	147	4	4	-1.2	0.00116336
The not glycosylated form of the peptide is only consistently detected (n≥3) in the mutant samples
Significant decrease of the not glycosylated form of the peptide in the mutant
